# Supplementary material for: Identification of Global Alteration of Translational Regulation in Glioma In Vivo
Source: PLoS One. 2012 Oct 3;7(10):e46965. doi: 10.1371/journal.pone.0046965 (PMC3463531; doi:10.1371/journal.pone.0046965)
Supplement: Dataset S1 — PDGF-driven glioma; IP, Total and TE values. (XLS) [file pone.0046965.s006.xls]

## Sheet: Dataset S1
Dataset S1: PDGF-driven glioma; IP, Total and TE values
Illumina ProbeID	Gene Symbol	PDGF #1 TE (log2)	PDGF #2 TE (log2)	PDGF #3 TE (log2)	PDGF #4 TE (log2)		PDGF IP Ave (log2)	PDGF Total Ave (log2)	PDGF TE Ave (log2)
ILMN_2942573	GIPC1	3.91135	3.11775	4.82593	4.373		11.402	7.34494	4.05701
ILMN_1227012	NDUFB4	3.27578	2.92803	2.82377	3.423		10.4637	7.35103	3.11265
ILMN_2634742	S100B	2.3145	2.59715	3.13311	3.76027		9.47093	6.51967	2.95126
ILMN_1219002	USMG5	2.80684	2.96688	2.75086	3.18538		9.99363	7.06614	2.92749
ILMN_2604794	ATP5E	2.86124	2.89144	2.93539	2.91478		9.73294	6.83223	2.90071
ILMN_3113686	HPS5	3.18114	2.07312	2.82145	2.47597		8.21243	5.57451	2.63792
ILMN_3163159	LOC100041703	2.89966	2.40123	2.40131	2.84856		11.2865	8.64884	2.63769
ILMN_2749037	CHCHD10	2.78689	1.70209	3.12185	2.93908		9.99005	7.35258	2.63748
ILMN_2669699	LOC100048530	2.51552	2.69187	2.47163	2.79166		10.0733	7.45566	2.61767
ILMN_1257110	GTF3C6	2.6724	3.17412	2.29955	2.21363		7.89613	5.30621	2.58992
ILMN_2587859	LOC668837	2.53835	2.13086	2.35883	2.91402		11.6283	9.14281	2.48551
ILMN_2605004	NDUFB9	2.46815	2.18549	2.30964	2.97205		11.7783	9.29444	2.48383
ILMN_1213886	MEOX1	1.16912	1.01347	2.38189	5.3189		8.44856	5.97772	2.47084
ILMN_2776681	DUSP28	2.27236	1.88432	2.37194	3.32908		8.42088	5.95646	2.46442
ILMN_1241268	SNX3	2.64753	2.14994	1.98396	2.96572		12.0268	9.59004	2.43679
ILMN_2982200	MRPL13	2.51759	2.42026	2.41801	2.32562		10.6539	8.23353	2.42037
ILMN_2596297	DDT	2.30441	1.90805	2.64332	2.78702		8.67969	6.26899	2.4107
ILMN_2671689	COX7B	2.46727	2.57135	2.21294	2.32931		9.46638	7.07116	2.39522
ILMN_2678755	RPL22L1	2.69877	2.21474	2.24207	2.33985		9.81473	7.44088	2.37386
ILMN_3150677	SPRR2A	2.69638	2.22711	2.22466	2.34364		10.3813	8.00833	2.37295
ILMN_2756658	PDCD5	2.45826	2.38881	2.23599	2.3125		11.2632	8.91428	2.34889
ILMN_3143604	GNG2	2.32075	1.93998	2.95359	2.12516		9.25044	6.91557	2.33487
ILMN_1238852	TAF12	2.5227	2.05799	2.37648	2.3328		8.9585	6.63601	2.32249
ILMN_1235697	N6AMT2	2.18451	1.59153	3.03947	2.42386		10.4236	8.11379	2.30984
ILMN_2703204	2310061C15RIK	2.46908	1.9518	2.6843	2.10348		9.71972	7.41756	2.30216
ILMN_2639035	2410004B18RIK	2.70839	1.92524	1.82835	2.6248		9.15646	6.88476	2.27169
ILMN_2691460	NDUFA5	2.06075	2.11518	2.45193	2.44464		10.8652	8.59705	2.26813
ILMN_2738330	FABP7	2.03859	2.42184	2.0264	2.5749		9.85561	7.59018	2.26543
ILMN_1214715	GFAP	2.56163	2.32384	1.82897	2.24322		8.93127	6.69185	2.23942
ILMN_2754054	9130401M01RIK	2.4085	1.73745	2.22792	2.56281		7.67269	5.43852	2.23417
ILMN_2832682	MAP1LC3A	2.08905	1.73956	2.50819	2.47797		10.8132	8.60946	2.20369
ILMN_1231567	LOC100046254	2.83392	2.07866	1.39341	2.47032		8.26578	6.0717	2.19408
ILMN_2736071	LOC100046796	2.16948	2.08902	2.03055	2.42363		9.66929	7.49112	2.17817
ILMN_2945095	TNFRSF10B	1.62993	1.42141	3.25647	2.39745		9.03622	6.85991	2.17631
ILMN_2943685	4833439L19RIK	2.36751	1.81132	1.86271	2.63517		10.443	8.27379	2.16918
ILMN_1219786	MORN2	2.10106	2.13546	2.09811	2.34174		9.21181	7.04272	2.16909
ILMN_2894960	3200002M19RIK	1.95671	2.00233	2.21745	2.48807		7.39284	5.2267	2.16614
ILMN_1238502	3300002I08RIK	1.65473	1.98125	2.04359	2.9529		7.47957	5.32145	2.15812
ILMN_2683414	SNF8	1.46942	2.08382	2.76008	2.28051		10.4616	8.31312	2.14846
ILMN_2749437	RHOC	2.09333	1.78241	2.28302	2.42319		9.88667	7.74119	2.14549
ILMN_3123441	OTTMUSG00000007855	2.58899	1.96866	1.91063	2.0858		11.7587	9.62018	2.13852
ILMN_1215039	CBY1	1.61426	1.97888	2.57172	2.2352		7.74301	5.64299	2.10001
ILMN_2887239	ID2	2.56645	1.61081	2.1148	2.07889		9.13473	7.04199	2.09274
ILMN_2751948	HIST2H2AA1	2.00542	1.49109	2.41798	2.35018		8.38367	6.31751	2.06617
ILMN_2824760	LOC241593	2.25885	1.97008	2.19191	1.81492		7.47656	5.41763	2.05894
ILMN_2652022	HIST3H2BA	2.04663	2.09981	2.33874	1.70996		7.4634	5.41462	2.04878
ILMN_2946520	NPY	3.51467	1.26847	2.52625	0.87418		7.33122	5.28533	2.04589
ILMN_1237846	LOC100044087	1.83693	1.68447	2.23308	2.3902		10.8098	8.77365	2.03617
ILMN_2669766	EID1	1.8435	1.45581	2.15485	2.64292		8.86278	6.83851	2.02427
ILMN_2507182	TOMM22	2.15774	1.97232	2.45662	1.45756		10.1879	8.17682	2.01106
ILMN_2653020	MRPL51	1.8315	1.95965	2.4752	1.76016		6.98113	4.9745	2.00663
ILMN_2636435	NDUFB2	2.07371	1.7912	1.87948	2.28167		10.8137	8.80714	2.00652
ILMN_1248132	STMN1	2.10114	1.97097	1.84455	2.08362		10.9639	8.96383	2.00007
ILMN_2755534	SEPX1	2.09148	1.45037	1.95598	2.44268		8.26121	6.27608	1.98513
ILMN_2690575	PCBD1	2.12632	1.83287	1.74579	2.22087		8.52626	6.54479	1.98146
ILMN_2655555	TAF9	2.06986	2.07239	1.6566	2.07717		9.05147	7.08246	1.96901
ILMN_1220521	S100A16	1.22717	1.05467	2.58429	3.00812		9.29601	7.32744	1.96856
ILMN_2748222	TESC	1.6968	1.2392	2.41863	2.49887		8.60758	6.64421	1.96338
ILMN_2966826	TTLL1	1.98427	1.92524	2.00275	1.93485		9.19997	7.23819	1.96178
ILMN_2944185	NIT2	2.192	2.27829	1.5669	1.7884		7.5117	5.5553	1.9564
ILMN_2840213	CRYAB	1.90606	1.30974	1.91814	2.66819		10.4061	8.45558	1.95053
ILMN_1233531	2610528E23RIK	2.06561	2.09552	2.07629	1.54475		7.89998	5.95444	1.94554
ILMN_1223929	CRIPT	2.35093	1.602	1.37102	2.45724		9.40551	7.46021	1.9453
ILMN_1234812	DAP	1.70593	1.72662	1.99448	2.34781		9.17855	7.23484	1.94371
ILMN_2836023	STRA13	1.96176	1.39891	2.01721	2.38675		7.96157	6.02041	1.94116
ILMN_2628053	WDR45L	2.37846	1.93171	1.75621	1.61235		7.92231	6.00263	1.91968
ILMN_2987984	S100A13	1.0997	1.2012	2.38732	2.97611		12.0527	10.1366	1.91608
ILMN_2971486	ZNRD1	1.7889	1.69949	1.74181	2.40403		10.9577	9.04914	1.90856
ILMN_2621596	LOC621823	2.16667	1.67972	1.88772	1.88949		10.0625	8.15658	1.9059
ILMN_2911283	AP2S1	1.73187	1.62582	2.2618	1.95604		10.2735	8.37957	1.89388
ILMN_2649199	HPGD	1.89381	0.95619	1.29603	3.42537		9.57512	7.68227	1.89285
ILMN_2698494	NFU1	2.01938	1.59367	2.06929	1.87905		9.5493	7.65895	1.89035
ILMN_3009572	TXN1	1.92389	1.73601	1.90375	1.99135		11.4926	9.60388	1.88875
ILMN_2966632	CYB5	1.86462	1.53409	1.94383	2.1933		10.9184	9.03449	1.88396
ILMN_2707308	CCT5	2.00412	1.63009	1.99565	1.89624		9.06495	7.18342	1.88152
ILMN_2762944	IFI27	1.89635	1.7239	2.12054	1.77598		9.6548	7.77561	1.87919
ILMN_1236185	PTPLA	1.94068	1.76907	1.78306	2.02135		8.86909	6.99055	1.87854
ILMN_1260174	PDE6D	2.06334	1.6036	1.6113	2.22237		10.4301	8.55495	1.87515
ILMN_2893564	1190007F08RIK	1.92838	1.35894	2.0314	2.17207		7.60489	5.73219	1.8727
ILMN_1220219	TUBA3A	2.06174	1.91924	2.38279	1.07277		9.00157	7.14243	1.85914
ILMN_2644630	HIGD1A	2.19863	1.85343	1.52053	1.8216		8.23531	6.38676	1.84855
ILMN_2619846	SLC25A1	1.75528	1.81526	1.97147	1.83384		8.91726	7.0733	1.84396
ILMN_1216813	2310003L22RIK	2.12927	1.68388	1.84192	1.67843		9.63755	7.80418	1.83338
ILMN_1244381	ROBLD3	1.63514	1.6619	2.23006	1.78624		10.9252	9.09689	1.82833
ILMN_2732281	NDUFAB1	2.27025	1.78755	1.94043	1.29573		7.10847	5.28498	1.82349
ILMN_2872246	1810009A15RIK	1.67037	1.41355	2.23812	1.96423		9.7764	7.95483	1.82157
ILMN_2860750	2610209M04RIK	1.83776	1.53223	1.64766	2.21234		10.0701	8.26263	1.8075
ILMN_1239143	SDHD	2.0601	1.53367	1.7316	1.90458		10.878	9.07046	1.80749
ILMN_1257142	SEPX1	1.8884	1.56135	1.98685	1.77297		9.3912	7.5888	1.80239
ILMN_2952292	0610009D07RIK	1.74243	1.5031	1.97127	1.98716		8.81077	7.00978	1.80099
ILMN_2937548	HIST1H4M	3.12519	1.41183	2.00092	0.6523		7.03375	5.23619	1.79756
ILMN_2733698	COX7A2	1.6934	1.76164	1.81893	1.90334		11.1853	9.391	1.79433
ILMN_1220409	CETN2	1.93637	1.68288	1.50041	2.05754		9.38003	7.58573	1.7943
ILMN_1214664	GLRX2	1.75072	1.70518	1.82567	1.89508		11.1567	9.36256	1.79416
ILMN_1218393	RAC3	1.32107	1.657	1.85145	2.34099		8.62671	6.83408	1.79263
ILMN_1238542	2810405K02RIK	1.61662	1.55178	1.9159	2.08152		9.10926	7.3178	1.79146
ILMN_1213231	CCDC12	1.5078	1.72049	1.97684	1.93436		10.2236	8.43872	1.78487
ILMN_1257624	TXN2	1.82939	1.50478	1.89004	1.90559		10.0997	8.31723	1.78245
ILMN_3001650	NDRG2	1.22041	2.13545	2.13786	1.6084		11.1443	9.3688	1.77553
ILMN_1241976	UBAC1	2.1007	1.63699	1.49523	1.86057		8.68451	6.91114	1.77337
ILMN_1234516	2410022L05RIK	1.51055	1.53213	1.95151	2.0203		10.8247	9.07103	1.75362
ILMN_2748680	FHIT	2.0623	1.59792	1.71876	1.63121		8.16806	6.41551	1.75255
ILMN_1239808	LYSMD2	1.86477	1.50261	1.34128	2.25828		10.3962	8.65442	1.74174
ILMN_2637233	PRDX5	1.92407	1.3166	1.61103	2.10831		10.2405	8.50047	1.74
ILMN_1256528	FLYWCH2	1.78794	1.62925	1.82616	1.70266		8.87584	7.13934	1.7365
ILMN_2764551	COX6B2	1.89605	1.22807	1.64906	2.15704		7.32334	5.59078	1.73255
ILMN_2713673	CMBL	1.79864	1.59992	1.84787	1.65391		8.16487	6.43979	1.72508
ILMN_1224222	CDC123	1.58854	1.7487	2.02608	1.53098		9.05874	7.33517	1.72357
ILMN_2512541	UBE2N	2.27088	1.44065	1.28022	1.89928		8.16264	6.43989	1.72276
ILMN_2638511	HECW2	2.11485	1.77142	1.51489	1.48558		7.70955	5.98786	1.72169
ILMN_2693858	D14ERTD449E	1.11629	1.2539	2.10216	2.40184		10.5961	8.87758	1.71855
ILMN_3119914	2300002D11RIK	2.11852	1.0863	1.44291	2.22321		9.5605	7.84276	1.71774
ILMN_2641371	LGALS2	1.53006	1.58164	1.99121	1.75819		8.54655	6.83128	1.71527
ILMN_2817371	GTF2E2	1.80023	1.8869	1.66294	1.49071		9.15409	7.44389	1.7102
ILMN_1246044	MRPS25	1.66329	1.53664	1.86031	1.76118		9.53825	7.8329	1.70536
ILMN_2748300	2010012O05RIK	2.31805	1.12727	0.77972	2.58592		7.44998	5.74725	1.70274
ILMN_1223176	MAGOHB	1.96798	1.5585	1.53315	1.73574		9.78644	8.0876	1.69884
ILMN_2650775	NOL12	1.59995	1.5923	1.78525	1.81466		10.5268	8.82873	1.69804
ILMN_2619767	PDLIM2	1.75747	1.4732	1.40412	2.15254		7.0705	5.37366	1.69683
ILMN_1215639	COMMD1	1.96092	1.44959	1.83867	1.52463		10.5822	8.88875	1.69345
ILMN_3072337	CPNE8	1.55527	1.63799	1.68425	1.86428		8.39787	6.71243	1.68545
ILMN_2900216	NDUFB10	1.5594	1.5135	2.10683	1.5619		11.2185	9.53312	1.68541
ILMN_2735865	RND2	1.89355	1.01227	1.52056	2.28853		9.9829	8.30417	1.67873
ILMN_2748777	AP1S1	2.03749	1.18772	1.71488	1.77373		11.0976	9.4192	1.67845
ILMN_2742042	NUPR1	1.70079	1.30348	2.28905	1.41998		8.26524	6.58692	1.67832
ILMN_2857326	PDDC1	1.60311	1.16539	1.83919	2.10314		8.99051	7.3128	1.67771
ILMN_2417813	TUBA3B	1.32532	1.85705	2.28957	1.23485		8.7857	7.109	1.6767
ILMN_1244187	HDDC2	1.81504	1.56555	1.52553	1.7942		10.2933	8.61824	1.67508
ILMN_2671767	IFT20	1.86773	1.33469	1.70633	1.7841		10.8478	9.17459	1.67321
ILMN_2601865	MRPL52	1.6613	1.7071	1.5711	1.7403		13.2397	11.5698	1.66995
ILMN_2841280	HABP4	1.7803	1.73096	1.35429	1.81312		6.98392	5.31426	1.66967
ILMN_2944226	CCDC124	1.18191	1.51466	1.90805	2.0621		8.77731	7.11064	1.66668
ILMN_1249407	MRPL39	2.06898	1.34837	1.76752	1.47972		8.1208	6.45465	1.66615
ILMN_1239860	1810035L17RIK	1.4732	1.6305	1.8215	1.7284		12.248	10.5846	1.6634
ILMN_1231720	ZFP385A	1.41794	1.41357	1.64808	2.17292		7.4944	5.83127	1.66313
ILMN_2609813	CHI3L1	1.16592	1.188	1.70554	2.5921		9.3513	7.68841	1.66289
ILMN_2925895	A2LD1	2.48286	1.26106	1.38053	1.52608		7.19367	5.53104	1.66263
ILMN_2752665	1500003O22RIK	1.93447	1.46545	1.62121	1.62347		8.00009	6.33894	1.66115
ILMN_2712120	S100A6	1.52748	1.13481	1.8924	2.08373		10.4104	8.75077	1.6596
ILMN_1249158	NFS1	2.00188	1.63789	1.03329	1.96045		7.51467	5.8563	1.65838
ILMN_1218551	MAPK3	1.19336	1.24094	1.9911	2.20677		7.51621	5.85817	1.65804
ILMN_2670352	CHMP5	1.80715	1.42199	1.56417	1.8308		9.90119	8.24516	1.65603
ILMN_1231670	D230037D09RIK	2.13699	1.54101	1.0061	1.92015		8.41923	6.76817	1.65106
ILMN_2696749	RAC3	1.18025	1.24764	1.72285	2.45233		8.69397	7.0432	1.65077
ILMN_2617335	NDUFB5	2.0246	1.516	1.4781	1.5788		12.0523	10.403	1.64937
ILMN_1247646	H1FX	1.29442	1.31407	2.01263	1.96982		9.75649	8.10876	1.64774
ILMN_2462202	UBE2M	1.04802	1.39167	2.1072	2.04394		10.6489	9.00124	1.64771
ILMN_3155380	CYCS	1.93441	1.16568	1.59434	1.89506		8.96271	7.31534	1.64737
ILMN_2706101	SNX5	2.13452	1.69001	1.20204	1.56162		8.61855	6.97151	1.64705
ILMN_2665316	MRPL20	1.7364	1.5959	1.7412	1.5112		12.8263	11.1802	1.64617
ILMN_2714565	RRM2	1.69997	1.10247	2.1661	1.57198		10.325	8.68983	1.63513
ILMN_1232456	NNAT	1.59899	1.13338	1.37507	2.43104		8.98301	7.34839	1.63462
ILMN_2918838	PTMS	1.73603	1.2747	1.16847	2.33998		9.73809	8.1083	1.62979
ILMN_2967294	DGCR6	0.99808	1.35131	2.07133	2.09351		9.7692	8.14064	1.62856
ILMN_2764651	MT3	0.6562	1.0723	1.8878	2.8783		13.0261	11.4025	1.62365
ILMN_2852067	CCDC53	1.60482	1.51156	1.55068	1.81368		9.56133	7.94114	1.62018
ILMN_2923707	TMEM141	1.35967	1.22681	1.85788	2.03434		9.03587	7.4162	1.61967
ILMN_2686047	KLHL2	2.5419	1.29968	1.37733	1.25744		6.50855	4.88946	1.61909
ILMN_1244753	TBRG1	1.62168	2.3034	1.69885	0.85129		7.41165	5.79285	1.61881
ILMN_1216802	BAD	1.42021	1.31219	1.76077	1.97614		10.5647	8.9474	1.61733
ILMN_1227773	LSM12	2.10054	1.38354	1.10654	1.8625		7.7868	6.17352	1.61328
ILMN_2983247	NDUFC1	1.5241	1.4633	1.5845	1.8781		12.1689	10.5564	1.6125
ILMN_1221494	UBTD2	2.15379	1.6051	1.29144	1.38831		8.54825	6.93859	1.60966
ILMN_2658804	RRAS	1.83829	1.0879	1.91013	1.59622		11.3482	9.74007	1.60813
ILMN_2694360	NECAB2	1.20609	1.76884	1.42348	2.02801		9.85196	8.24536	1.6066
ILMN_2644350	THY1	1.45696	1.23484	2.04874	1.67867		7.64005	6.03525	1.6048
ILMN_2774701	UBE2Z	1.87254	1.78941	1.9546	0.80133		7.53885	5.93438	1.60447
ILMN_1230931	2410015M20RIK	1.61303	1.55278	1.89301	1.35901		10.4432	8.83879	1.60446
ILMN_2896944	1810020D17RIK	1.40775	1.31177	1.6839	2.00257		10.3349	8.73338	1.6015
ILMN_2695228	2810453I06RIK	1.27534	1.31888	1.90285	1.89897		7.10958	5.51057	1.59901
ILMN_1227596	PMVK	1.55148	1.02027	1.70889	2.09865		9.49627	7.90145	1.59482
ILMN_2615070	DOK5	2.40981	1.07371	1.81937	1.06749		6.96009	5.3675	1.5926
ILMN_2691781	6530404N21RIK	1.69599	1.55879	1.45697	1.65781		7.95617	6.36378	1.59239
ILMN_1215009	RABL4	1.47875	1.47781	1.93475	1.47647		9.73708	8.14513	1.59195
ILMN_1236123	TOMM6	1.69973	1.13833	1.56112	1.95181		9.55225	7.9645	1.58775
ILMN_1226798	STRA13	1.65208	1.19216	1.66936	1.83445		9.04778	7.46077	1.58701
ILMN_2939294	FIS1	1.5434	1.3059	1.6731	1.8244		11.9095	10.3228	1.5867
ILMN_2626260	ARPC5L	1.59147	1.54059	1.23925	1.96682		10.8502	9.26567	1.58453
ILMN_2987854	NT5M	1.64532	1.39241	1.21169	2.08868		8.13283	6.5483	1.58452
ILMN_2750258	MEA1	1.62709	1.28937	1.46798	1.9513		8.74332	7.15938	1.58394
ILMN_3100812	GPX4	1.3167	1.43155	1.7649	1.80734		11.3795	9.79943	1.58012
ILMN_2684413	RP23-297J14.5	1.72012	1.74317	1.51926	1.33045		9.09378	7.51553	1.57825
ILMN_2655785	HIST1H2BK	1.45643	1.401	1.93213	1.51377		10.4444	8.86862	1.57583
ILMN_1256989	HIST1H4J	2.25516	1.12665	1.87902	1.04183		8.5783	7.00263	1.57567
ILMN_2797689	CHURC1	1.6574	1.1398	1.37541	2.12751		11.6429	10.0678	1.57503
ILMN_2833388	PRNPIP1	1.25807	1.36635	1.87074	1.80055		9.26962	7.69569	1.57393
ILMN_1234909	TIPIN	1.47716	1.45599	1.40971	1.94674		8.98571	7.41331	1.5724
ILMN_1224268	MRPS15	1.50014	1.52702	1.40045	1.84216		10.3312	8.76371	1.56744
ILMN_2764255	FNDC4	1.58426	1.13126	1.47335	2.07584		7.04191	5.47573	1.56618
ILMN_2876775	PCBD2	1.17297	1.38094	1.80656	1.90048		10.5967	9.03144	1.56524
ILMN_2631514	BC017612	1.45602	1.7959	1.33509	1.6617		7.09371	5.53153	1.56218
ILMN_2677782	PBX4	1.02629	1.77513	1.52368	1.91601		8.2667	6.70643	1.56028
ILMN_2976867	MAGMAS	1.56147	1.70035	1.38715	1.58855		7.7573	6.19792	1.55938
ILMN_2749143	2810428I15RIK	1.1002	1.3812	1.9458	1.809		12.0161	10.457	1.55905
ILMN_2611284	DGCR6	0.80228	1.33961	2.10122	1.98967		10.3348	8.77658	1.5582
ILMN_2613469	PSMB5	1.44993	1.08604	1.88038	1.81582		9.97735	8.4193	1.55804
ILMN_2424399	UBE2S	1.72954	1.53444	1.5371	1.41923		7.19675	5.64168	1.55508
ILMN_2600315	ERCC8	1.89656	1.48231	1.0952	1.73821		8.73226	7.17919	1.55307
ILMN_2610798	LOC674706	1.35507	1.26163	1.69315	1.9018		10.996	9.44311	1.55291
ILMN_2434472	TPD52L1	1.45857	1.41921	1.25929	2.07413		8.58113	7.02833	1.5528
ILMN_2733472	CENPM	1.91205	1.1518	1.3465	1.79185		8.74148	7.19093	1.55055
ILMN_2656359	SAMD10	1.55819	1.0223	1.46709	2.15367		8.96122	7.41091	1.55031
ILMN_3090581	BECN1	1.86383	1.37114	1.12307	1.83436		9.2964	7.7483	1.5481
ILMN_1240104	CHCHD7	1.85245	1.29301	0.95868	2.07597		8.82294	7.27791	1.54503
ILMN_2745532	NCAPH2	1.60358	1.40896	1.65412	1.508		8.65942	7.11576	1.54366
ILMN_2979052	NUDT21	1.8018	1.48403	1.55095	1.33688		11.0044	9.46096	1.54341
ILMN_2846373	CRIPT	1.7908	1.23025	1.45114	1.70025		9.17974	7.63663	1.54311
ILMN_1225602	S100A1	1.3975	0.8496	1.0854	2.8341		13.2614	11.7198	1.54165
ILMN_2609052	DYNLL2	1.46236	1.55659	1.46787	1.66995		8.17883	6.63963	1.53919
ILMN_2786229	NME4	1.39978	1.52186	1.45941	1.77365		8.69619	7.15751	1.53868
ILMN_2878274	COPZ2	1.74541	1.43201	1.69342	1.28248		7.90451	6.36618	1.53833
ILMN_2827729	CALB2	1.2317	0.98157	1.57043	2.36826		7.65305	6.11505	1.53799
ILMN_2744237	EMG1	1.45039	1.20061	1.51601	1.97868		11.1707	9.63425	1.53642
ILMN_2615628	TTC33	1.73665	0.88862	1.6933	1.82481		8.54403	7.00819	1.53584
ILMN_2748091	SNURF	1.69481	1.29516	1.35111	1.80204		9.21668	7.6809	1.53578
ILMN_1247245	BC003266	1.15847	1.11643	1.85257	2.01232		10.8769	9.34195	1.53495
ILMN_2464999	UNC119	1.23048	1.74301	1.40621	1.75824		7.86555	6.33107	1.53449
ILMN_1216950	D4ERTD22E	1.8654	1.1022	1.50442	1.65653		9.33039	7.79825	1.53214
ILMN_2855261	SLC25A39	1.04509	1.2926	1.84854	1.93957		10.6135	9.08202	1.53145
ILMN_1255376	RCHY1	1.7591	1.24895	1.34102	1.77426		10.1669	8.63606	1.53083
ILMN_2963700	SFXN3	1.22929	1.3214	1.5485	2.0212		7.55569	6.0256	1.5301
ILMN_2874409	FADD	1.84386	1.10391	1.7406	1.43011		6.20323	4.67361	1.52962
ILMN_1219918	2310011J03RIK	1.32089	0.88235	1.39869	2.50367		7.14636	5.61996	1.5264
ILMN_1223624	HRAS1	1.24435	1.18832	1.84793	1.8183		10.1618	8.63712	1.52472
ILMN_1250852	CCDC5	1.85727	1.57451	1.641	1.02541		10.8683	9.3438	1.52455
ILMN_2824889	OPALIN	1.52439	1.04522	0.1505	3.37002		7.48074	5.95821	1.52253
ILMN_2908045	AKR7A5	1.05324	1.64747	1.75195	1.63232		9.35489	7.83364	1.52125
ILMN_2593662	PSMD9	1.71547	1.14954	1.49059	1.72837		9.33183	7.81083	1.52099
ILMN_3036678	ADARB1	1.96486	1.09681	0.97716	2.04294		7.45171	5.93127	1.52044
ILMN_2755399	PPP2R4	1.28968	0.95705	1.99196	1.83848		9.42614	7.90685	1.51929
ILMN_3122845	H1FX	1.2351	1.18478	1.76459	1.89075		11.3348	9.81597	1.51881
ILMN_1242466	PSMB9	1.0576	1.0387	1.61019	2.36277		10.7662	9.24886	1.51731
ILMN_1212941	AP2S1	1.1241	1.3905	1.7131	1.8405		12.7633	11.2463	1.51705
ILMN_2621847	CIB1	1.58192	1.32095	1.85974	1.30168		9.78689	8.27081	1.51607
ILMN_1213474	CITED1	1.1601	1.64191	2.03735	1.22424		6.79373	5.27782	1.5159
ILMN_2691567	HYI	1.04152	1.26564	1.75522	1.98704		10.0855	8.57318	1.51235
ILMN_2642063	ICT1	1.60229	1.44038	1.60707	1.3896		9.65501	8.14518	1.50983
ILMN_1230271	ANP32A	1.40521	1.65091	1.78254	1.19407		10.2441	8.73589	1.50818
ILMN_1251065	1810014F10RIK	1.4884	1.16725	1.82161	1.55537		9.43145	7.92329	1.50816
ILMN_2593852	OBFC2B	1.38346	1.13981	1.23172	2.26754		9.32908	7.82345	1.50563
ILMN_2837156	OBFC2B	1.15536	1.40776	1.53779	1.92159		10.955	9.44942	1.50563
ILMN_1252584	C1QTNF4	1.07001	1.46425	1.34317	2.14463		8.91365	7.40813	1.50551
ILMN_2753057	DTD1	1.4379	1.08889	1.60281	1.8806		10.7194	9.21683	1.50255
ILMN_1259794	RNASEH2C	1.54959	1.32274	1.39545	1.73972		8.24838	6.74651	1.50188
ILMN_1231371	ELOF1	1.28026	1.35211	1.66682	1.69916		10.7509	9.25129	1.49959
ILMN_2909211	MSRB2	1.55903	1.18792	1.36755	1.87153		9.83976	8.34325	1.49651
ILMN_2677531	MOSPD3	1.2587	0.96114	1.52962	2.23403		8.01194	6.51607	1.49587
ILMN_1259832	LGTN	1.71299	1.35785	1.57829	1.31899		8.31772	6.82569	1.49203
ILMN_1256702	S100A10	1.6654	1.3513	1.5676	1.3818		12.311	10.8195	1.49152
ILMN_2880906	PDLIM2	1.49858	1.50415	1.16353	1.79751		8.51131	7.02037	1.49094
ILMN_1248397	SMARCD3	0.87752	1.38251	1.67473	2.02514		10.3957	8.90568	1.48998
ILMN_2625991	AKR7A5	1.10725	1.27336	1.67437	1.90462		8.91409	7.42419	1.4899
ILMN_2945835	BAK1	0.50387	1.61558	2.15453	1.6818		6.85173	5.36279	1.48895
ILMN_2605465	SNX1	1.37317	1.3704	1.64112	1.5694		11.4726	9.98405	1.48852
ILMN_2914507	NDUFB6	1.32571	1.31128	1.62195	1.69353		8.85036	7.36225	1.48812
ILMN_1215903	AP1S1	1.5533	1.19998	1.8047	1.38613		10.1538	8.6678	1.48603
ILMN_2800151	LSM2	1.41306	1.31342	1.64012	1.57419		10.4593	8.97412	1.4852
ILMN_2590923	IDI1	1.66737	1.46129	1.66804	1.14206		7.75164	6.26695	1.48469
ILMN_1219656	TMEM160	0.8673	1.1217	2.20521	1.73273		11.3955	9.91374	1.48174
ILMN_2729263	COQ7	1.37529	1.52723	1.46465	1.557		10.3784	8.89731	1.48104
ILMN_2717460	NDUFB7	1.07388	1.14389	1.68581	2.02025		10.136	8.65504	1.48096
ILMN_2824723	FXC1	1.47846	1.37196	1.47854	1.59218		10.5969	9.11661	1.48029
ILMN_2820098	MED19	1.36171	1.08865	1.75693	1.71225		9.3194	7.83952	1.47988
ILMN_2762956	SPCS2	1.60363	1.19989	1.43579	1.67737		7.23843	5.75926	1.47917
ILMN_2655437	LOC100045963	1.75465	0.84048	1.35229	1.94673		9.18421	7.71068	1.47354
ILMN_2723190	GUCA1A	1.51593	1.05414	1.76909	1.55203		7.48628	6.01349	1.4728
ILMN_1226838	SEPM	1.26058	1.36199	1.61553	1.65109		8.62054	7.14825	1.4723
ILMN_1212975	WDR23	1.66355	1.27754	1.36449	1.57172		8.68361	7.21428	1.46933
ILMN_2617305	NUDT8	1.36682	1.09971	1.75391	1.65627		8.7812	7.31202	1.46918
ILMN_2631518	SERF1	1.4552	1.3907	1.3963	1.626		11.9891	10.5221	1.46705
ILMN_1232123	TRAF3IP2	1.73898	1.23388	1.17503	1.71677		7.851	6.38484	1.46617
ILMN_2714534	MAP2K1	1.6981	1.21425	1.1727	1.77399		8.9124	7.44764	1.46476
ILMN_2760485	MAPK8IP1	1.24041	1.16086	1.33891	2.1121		10.0372	8.57413	1.46307
ILMN_2734045	MRPL14	1.294	1.29001	1.70724	1.5574		11.5504	10.0882	1.46216
ILMN_2946901	SLC25A38	0.89016	1.11881	1.73129	2.1073		8.48359	7.0217	1.46189
ILMN_1225594	1110008P14RIK	1.3589	1.069	1.5761	1.8373		11.7986	10.3382	1.46032
ILMN_1252204	SEPW1	1.36	0.8307	1.3157	2.3332		12.503	11.0431	1.4599
ILMN_1214517	1700025K23RIK	1.4326	1.29551	1.38556	1.72396		10.6806	9.22117	1.45941
ILMN_2887630	FABP3	1.20446	1.86516	1.32521	1.44208		9.55507	8.09585	1.45923
ILMN_2764309	DUSP14	1.31295	0.78621	1.7474	1.9875		8.29256	6.83405	1.45851
ILMN_2735981	EMG1	1.4768	1.5897	1.5468	1.2171		12.2262	10.7686	1.4576
ILMN_2620510	MLX	1.61736	1.4855	1.40751	1.31455		7.75854	6.30232	1.45623
ILMN_3101339	KCNMB4	0.19825	1.02455	1.42135	3.1769		8.20051	6.74525	1.45526
ILMN_2658153	ZCCHC17	1.51402	1.23761	1.29715	1.77142		9.5374	8.08235	1.45505
ILMN_2707015	MAD2L2	1.37281	1.22778	1.46745	1.74427		9.36895	7.91587	1.45308
ILMN_1235908	FABP5	1.69851	1.04657	1.3619	1.70463		8.80621	7.35331	1.4529
ILMN_2909782	RRAS2	1.83414	1.40468	0.941	1.62586		7.91545	6.46403	1.45142
ILMN_3160302	U2AF1L4	1.4152	1.45218	1.40943	1.51879		8.17903	6.73013	1.4489
ILMN_1255390	SIP1	1.91141	1.32433	1.54281	1.01467		7.2692	5.8209	1.44831
ILMN_2597840	RPA2	1.38939	1.4756	1.66975	1.25389		8.51076	7.0636	1.44716
ILMN_1235757	BLOC1S1	1.1358	1.33733	1.82556	1.4856		11.2217	9.77563	1.44607
ILMN_2674228	0610010K14RIK	1.11876	1.22993	1.60938	1.82597		10.258	8.81201	1.44601
ILMN_2643057	TRAPPC6A	1.3563	1.43902	1.53673	1.4391		7.81527	6.37249	1.44279
ILMN_2757268	TBC1D7	1.50429	1.25282	1.46413	1.54234		10.834	9.39313	1.4409
ILMN_2766315	TRAPPC2L	1.6368	1.2087	1.381	1.5342		12.2329	10.7927	1.44017
ILMN_2710544	STX8	1.17851	1.22664	1.61441	1.74076		10.385	8.94497	1.44008
ILMN_1223346	SERF2	1.1911	1.5706	1.5724	1.4259		12.3474	10.9074	1.44
ILMN_2895991	BRP44	1.56191	1.02775	1.29466	1.87328		8.40652	6.96712	1.4394
ILMN_2620517	MLX	1.63151	1.00259	1.53736	1.5843		7.53673	6.09779	1.43894
ILMN_2878486	LLPH	1.92421	1.56986	1.06139	1.19519		9.58426	8.14659	1.43766
ILMN_2848354	ZFP771	1.02461	1.44848	1.79483	1.47507		6.75538	5.31964	1.43575
ILMN_2757224	SRP19	1.15174	1.27821	1.64106	1.65889		9.73864	8.30617	1.43248
ILMN_1240833	BAALC	1.95339	0.83807	0.88993	2.04767		8.91332	7.48106	1.43226
ILMN_2730803	MPND	1.2169	1.4175	1.453	1.6276		12.0958	10.6671	1.42875
ILMN_1225214	CDKN2D	1.44021	1.10773	1.35442	1.8124		9.62102	8.19233	1.42869
ILMN_2881480	VAMP3	1.624	1.17	1.51504	1.4038		11.516	10.0877	1.42821
ILMN_2736337	GATM	2.09726	1.43713	0.75886	1.41754		8.2251	6.79741	1.4277
ILMN_1225086	ZFP414	0.99548	1.32139	1.70148	1.68905		8.00781	6.58096	1.42685
ILMN_2743837	PRNPIP1	1.17307	1.20464	1.70391	1.62088		9.63045	8.20483	1.42563
ILMN_2942000	AI314976	1.86451	1.35502	1.07108	1.4066		8.57882	7.15452	1.4243
ILMN_3120014	SRI	1.3571	1.3073	1.3002	1.7304		12.0907	10.6669	1.42375
ILMN_3138046	TRPM6	1.35845	1.27106	1.25858	1.80669		7.15177	5.72808	1.4237
ILMN_1229994	SRXN1	2.1538	1.08288	0.927	1.52813		7.5825	6.15954	1.42295
ILMN_2632976	FAIM	1.71285	0.96602	0.98867	2.01765		9.5843	8.16301	1.4213
ILMN_2904819	9530058B02RIK	1.51552	1.21993	1.5102	1.43927		7.73878	6.31755	1.42123
ILMN_1215703	EIF3H	1.92059	1.25592	1.53414	0.9716		7.82695	6.40639	1.42056
ILMN_1239335	HNRNPUL1	1.51657	1.63498	1.25777	1.26964		7.93236	6.51262	1.41974
ILMN_2847834	UNC119	0.93708	1.70145	1.24209	1.78965		7.10443	5.68687	1.41757
ILMN_2731774	BFSP2	1.05399	1.11175	1.4205	2.06406		6.97679	5.56422	1.41258
ILMN_1240178	CCNDBP1	1.35488	1.29595	1.32549	1.66966		9.52236	8.11086	1.41149
ILMN_1243654	HIST1H4K	1.96097	1.07725	1.64795	0.95945		7.50238	6.09097	1.41141
ILMN_2767057	3110082I17RIK	1.62623	1.05269	1.67067	1.29552		8.21845	6.80718	1.41128
ILMN_1248522	WDR40A	1.49505	1.74398	1.44102	0.9631		7.39162	5.98083	1.41079
ILMN_2781118	2210021J22RIK	1.00507	1.24934	1.34307	2.04354		7.71063	6.30037	1.41025
ILMN_2848353	ZFP771	0.83302	1.21952	1.74128	1.84619		8.86412	7.45412	1.41
ILMN_3153772	MOSPD3	1.55178	0.73308	1.27449	2.07407		8.43707	7.02872	1.40836
ILMN_1255496	3110040N11RIK	1.41344	1.23369	1.38412	1.60049		9.97559	8.56765	1.40794
ILMN_2634108	AP1S1	1.34986	1.41696	1.64795	1.21668		10.4053	8.99744	1.40786
ILMN_2728830	TAF13	1.5999	1.2453	1.20971	1.5761		11.5601	10.1523	1.40775
ILMN_2626653	FXC1	1.1503	1.2736	1.7128	1.49281		11.3769	9.96952	1.40738
ILMN_1237761	STRA13	1.11488	1.39554	1.55824	1.55928		6.83585	5.42886	1.40698
ILMN_1260033	MAP1LC3B	1.2278	0.9635	1.56762	1.8607		11.4678	10.0629	1.40491
ILMN_2781805	EGLN2	1.08383	1.20471	1.49068	1.83418		8.65074	7.24739	1.40335
ILMN_2900827	SSBP4	1.26632	1.34384	1.73558	1.26407		8.99075	7.5883	1.40245
ILMN_1258929	2610110G12RIK	1.45239	1.13795	1.44505	1.57404		11.0702	9.66782	1.40236
ILMN_2972627	HINT3	1.38658	1.02105	1.28478	1.9164		8.77879	7.37659	1.4022
ILMN_1241910	PSMD6	1.55898	1.07138	1.2221	1.75031		9.41853	8.01783	1.40069
ILMN_3103233	GNG7	0.88645	0.73971	1.42055	2.55255		9.40901	8.00919	1.39982
ILMN_1246498	NME7	1.63504	1.84328	1.81858	0.2995		6.91622	5.51712	1.3991
ILMN_2931033	NOL3	0.94576	1.38457	1.97018	1.29279		7.21917	5.82085	1.39832
ILMN_2945694	HIST1H3A	2.14105	0.83605	1.94901	0.6618		8.1997	6.80272	1.39698
ILMN_2799945	APIP	1.5942	1.20854	1.02975	1.75029		7.47941	6.08371	1.39569
ILMN_2691360	MRPS10	1.36361	1.22867	1.44156	1.54654		10.5545	9.15943	1.39509
ILMN_2994063	2810004N23RIK	1.28825	1.38183	1.40806	1.49901		8.60801	7.21373	1.39429
ILMN_2830771	SPAG7	1.4421	1.2555	1.5939	1.2745		11.4746	10.0831	1.3915
ILMN_1253150	OTUD6B	1.76959	1.69482	1.04256	1.05357		9.57825	8.18811	1.39014
ILMN_2984110	PLVAP	1.3845	1.2858	1.49865	1.39147		10.3406	8.9505	1.39011
ILMN_1229993	DNAJC12	1.38071	1.09648	1.46733	1.60358		8.14224	6.75522	1.38703
ILMN_2765741	MXI1	1.32045	0.96606	1.57272	1.68703		9.15511	7.76854	1.38657
ILMN_1224112	VTI1B	1.1034	1.469	1.4355	1.5359		11.8098	10.4238	1.38595
ILMN_1227672	DBNDD1	1.21148	1.16474	1.55773	1.6042		7.94438	6.55984	1.38454
ILMN_2744204	MRPL34	0.93279	1.16701	1.93216	1.5049		10.7871	9.40286	1.38421
ILMN_1230058	STX6	1.96867	1.2093	1.28044	1.07399		7.25398	5.87088	1.3831
ILMN_1232776	MRPL11	1.12902	1.15968	1.74178	1.49353		10.437	9.05605	1.381
ILMN_2790097	RHOC	1.2462	1.2084	1.7498	1.3158		11.3963	10.0163	1.38005
ILMN_2785454	HIST2H2AB	1.1854	1.00601	2.03023	1.2984		10.8375	9.4575	1.38001
ILMN_2919343	AVEN	1.2117	0.93564	1.75686	1.61348		8.53454	7.15512	1.37942
ILMN_1222196	2310007A19RIK	1.44686	1.48111	1.36421	1.22195		7.92023	6.5417	1.37853
ILMN_2851330	NAGK	1.1661	1.21032	1.52735	1.59992		9.31376	7.93784	1.37592
ILMN_2725035	EBPL	1.18838	1.08045	1.16392	2.06921		9.47119	8.0957	1.37549
ILMN_1219670	GPATCH4	1.40204	1.51444	1.5668	1.0186		8.62338	7.2479	1.37547
ILMN_2500997	GLRX3	1.4945	1.48324	1.54721	0.9749		11.4415	10.0666	1.37496
ILMN_1259595	AI595406	0.47126	1.08548	1.61554	2.3267		8.24766	6.87292	1.37475
ILMN_2998593	MFF	1.62994	1.42773	1.1062	1.3342		11.3929	10.0184	1.37452
ILMN_3161066	RNF5	1.1053	1.2918	1.5533	1.5462		11.8279	10.4538	1.37415
ILMN_2664129	HIST1H4H	1.63674	0.94535	1.46625	1.44651		8.30476	6.93105	1.37371
ILMN_1260348	SRP9	1.4056	1.07615	1.07262	1.94024		10.3802	9.00657	1.37365
ILMN_2704177	STX6	1.50112	1.06201	1.30127	1.62819		9.94759	8.57445	1.37315
ILMN_1255166	CTXN1	0.99365	0.86637	1.27538	2.34958		10.7467	9.37545	1.37125
ILMN_1232146	1700021C14RIK	1.50933	1.33498	1.27815	1.35941		8.76098	7.39051	1.37047
ILMN_2783918	RAB9	1.51117	1.14429	1.28701	1.53729		10.6533	9.28333	1.36994
ILMN_3163340	RBM45	2.20515	1.22387	1.15409	0.89662		10.0275	8.6576	1.36993
ILMN_2976519	FAIM	1.49351	1.1777	1.20031	1.5998		11.3389	9.97107	1.36783
ILMN_2699556	MSRB2	1.32137	1.16385	1.14142	1.84228		9.87045	8.50323	1.36723
ILMN_2710455	HEBP2	1.21106	1.17631	1.15216	1.91692		7.65357	6.28945	1.36411
ILMN_2625351	SH3BGRL3	1.0361	1.147	1.5814	1.6866		12.0034	10.6406	1.36277
ILMN_2752300	4930452B06RIK	1.64116	1.1568	1.14829	1.49516		7.4423	6.08194	1.36035
ILMN_2813186	AVPI1	1.18769	1.33024	1.79846	1.12201		6.65087	5.29127	1.3596
ILMN_2731454	EVL	1.3275	1.23379	1.2473	1.6201		11.3772	10.02	1.35717
ILMN_3104928	CENPM	1.41519	1.04017	1.58085	1.38998		8.9233	7.56675	1.35655
ILMN_2732317	PIK3R2	0.71797	1.28119	1.81217	1.61437		9.88703	8.53061	1.35642
ILMN_2760244	SNX7	1.73754	1.07898	0.97821	1.62425		8.7	7.34525	1.35475
ILMN_2518546	VHL	1.58635	1.41743	1.26636	1.14826		10.4429	9.0883	1.3546
ILMN_2990229	3300001G02RIK	1.2995	1.124	1.6602	1.3339		11.641	10.2866	1.3544
ILMN_1221178	PDLIM2	2.18996	1.04342	0.43007	1.75074		5.97578	4.62223	1.35355
ILMN_1240683	CHMP2A	2.07079	0.91833	0.72414	1.70016		9.77639	8.42303	1.35335
ILMN_2697266	REFBP2	1.33848	0.98568	1.18892	1.89335		8.7348	7.38319	1.35161
ILMN_2669708	B3GAT2	1.30615	0.74826	0.71175	2.63991		8.19675	6.84523	1.35152
ILMN_2952779	CXX1A	1.60344	0.45494	1.23025	2.11384		10.1374	8.78675	1.35062
ILMN_1217827	2810002N01RIK	1.56172	1.10919	1.3136	1.40999		10.5768	9.22812	1.34863
ILMN_1257061	MED11	1.32758	1.22805	1.43299	1.4021		8.96105	7.61337	1.34768
ILMN_2770183	DDAH2	1.331	1.24183	1.57964	1.2346		11.3826	10.0358	1.34677
ILMN_2745555	MRPS21	0.8892	1.30185	1.41257	1.7829		11.3512	10.0045	1.34663
ILMN_1254734	MRPS12	1.0825	0.9156	1.70675	1.6813		11.6505	10.3039	1.34654
ILMN_2667805	AK1	0.92899	1.28239	1.57591	1.59796		8.28141	6.9351	1.34631
ILMN_2590185	MRPL55	1.18511	1.15832	1.67459	1.36545		9.92941	8.58354	1.34587
ILMN_2681186	RAB7L1	1.0844	1.08083	1.49835	1.71773		7.07033	5.725	1.34533
ILMN_2686069	GYG	1.65305	1.25228	1.49709	0.97377		9.90611	8.56207	1.34405
ILMN_2626283	NINJ2	0.55225	0.9908	1.71259	2.11035		8.88159	7.54009	1.3415
ILMN_2638781	HDDC2	1.2993	1.15012	1.30197	1.60952		9.90201	8.56178	1.34023
ILMN_1259127	BCAS2	1.5015	1.3106	1.3255	1.2213		12.6269	11.2872	1.33973
ILMN_2648746	BCKDK	1.34779	1.04409	1.50801	1.45281		10.8911	9.55297	1.33817
ILMN_1259148	NUDT2	1.05991	1.31275	1.49078	1.48698		8.55299	7.21538	1.33761
ILMN_2760540	MPPED1	1.6307	0.92558	0.75142	2.04057		6.95032	5.61325	1.33707
ILMN_2627093	CDK2AP2	1.17678	0.98059	1.598	1.59044		9.55585	8.2194	1.33645
ILMN_2945073	NAT5	1.55169	1.05281	1.23181	1.50667		10.8647	9.52895	1.33575
ILMN_2685849	EXOSC6	1.4027	1.08835	1.299	1.55261		8.898	7.56233	1.33566
ILMN_3084818	NR2C2AP	1.46717	1.17262	1.41815	1.28463		9.8286	8.49296	1.33564
ILMN_1218263	PEMT	1.03024	1.07828	1.43783	1.79455		7.31344	5.97822	1.33522
ILMN_1246034	ZCCHC17	1.31189	0.9813	1.13811	1.90619		10.7387	9.40435	1.33437
ILMN_1233160	TRIAP1	0.94601	0.91286	1.42428	2.05412		10.9058	9.57148	1.33432
ILMN_2673380	2400001E08RIK	1.324	1.2775	1.2964	1.4374		11.8072	10.4734	1.33383
ILMN_3064056	STX8	0.94812	1.20162	1.23318	1.95155		9.33523	8.00161	1.33362
ILMN_2948465	DNAJC8	1.19244	1.52441	1.14469	1.46969		8.88216	7.54935	1.33281
ILMN_3121687	1700029P11RIK	1.30033	1.16762	1.479	1.37755		10.5496	9.21845	1.33113
ILMN_3030392	5133400G04RIK	1.40482	1.40702	1.23517	1.27488		9.17449	7.84402	1.33047
ILMN_2918663	RMND5B	1.10782	1.11405	1.60828	1.48633		6.99266	5.66354	1.32912
ILMN_2636116	PDCD5	1.27555	1.11195	1.28763	1.64072		9.48118	8.15222	1.32896
ILMN_2826161	TAF12	1.55198	1.28472	1.30293	1.17055		9.87869	8.55115	1.32755
ILMN_1247916	LIMS2	1.30631	0.88561	0.94622	2.16571		10.7738	9.44784	1.32596
ILMN_2891646	HIST1H2BM	1.32013	0.88593	1.5531	1.54456		10.3505	9.02459	1.32593
ILMN_1222870	BAALC	1.94058	0.6737	0.45748	2.23178		7.73373	6.40784	1.32588
ILMN_2744435	HDGF	1.35227	1.14074	1.43506	1.36861		7.60043	6.27626	1.32417
ILMN_2751619	BLOC1S3	1.7347	1.03187	1.08836	1.44113		8.76826	7.44425	1.32401
ILMN_1218612	TXNL4	1.1444	1.2701	1.4596	1.4107		11.7272	10.406	1.3212
ILMN_3090728	PKIG	1.35944	1.19537	1.4529	1.2736		11.3563	10.0359	1.32033
ILMN_2663694	NDUFS4	1.2201	1.2505	1.4692	1.3393		12.1948	10.875	1.31977
ILMN_2666438	LOC100048301	0.9785	1.36423	1.44232	1.48473		11.0574	9.73996	1.31745
ILMN_2676181	SIRT2	1.2886	0.8676	1.08535	2.02732		11.3341	10.0168	1.31722
ILMN_1232762	ATOX1	0.7325	1.2465	1.826	1.4593		12.0102	10.6941	1.31608
ILMN_2664670	4833439L19RIK	1.57278	1.2608	1.01094	1.41883		10.0603	8.74449	1.31584
ILMN_3005827	MRPS26	1.08537	1.08896	1.47316	1.61014		10.5197	9.20524	1.31441
ILMN_1248316	PTGDS	1.51113	0.37569	0.92856	2.43926		8.40904	7.09539	1.31366
ILMN_2751854	NDRG4	1.78877	0.88981	1.16063	1.41169		8.80023	7.48751	1.31273
ILMN_1225966	GIPC1	1.07911	0.98583	1.50402	1.68031		8.96483	7.65251	1.31232
ILMN_1225831	VPS72	1.21862	1.0444	1.52358	1.46105		8.36153	7.04962	1.31191
ILMN_2704715	6330409N04RIK	1.58499	0.95244	0.92956	1.77857		8.55691	7.24552	1.31139
ILMN_2484465	TXNRD1	1.38829	1.30859	1.3977	1.14992		8.25347	6.94234	1.31112
ILMN_2971481	ZNRD1	1.01071	0.92016	1.53291	1.77913		10.3427	9.03201	1.31073
ILMN_3066673	LOC329575	1.94399	1.07644	0.62201	1.59822		10.2351	8.92498	1.31017
ILMN_2690772	ZMAT5	0.94401	1.1816	1.60481	1.50739		10.4241	9.1147	1.30945
ILMN_2944301	ECE2	1.46805	0.85239	1.32199	1.59418		8.11563	6.80648	1.30915
ILMN_2851023	KLHDC3	1.05562	1.00815	1.35281	1.81996		9.61709	8.30795	1.30914
ILMN_2834451	TUSC2	1.38311	1.11598	1.33367	1.4036		7.49631	6.18722	1.30909
ILMN_2723066	FXYD7	1.05726	1.00911	1.33845	1.82632		8.34465	7.03686	1.30778
ILMN_2924243	ITGB1BP1	0.92451	1.14071	1.52867	1.63578		10.8681	9.56066	1.30742
ILMN_2610744	MYL4	1.19973	0.92087	1.22844	1.88051		7.45853	6.15114	1.30739
ILMN_2629375	1110038F14RIK	1.06512	1.19016	1.46981	1.50439		9.56433	8.25697	1.30737
ILMN_2513041	USF2	1.13721	1.0161	1.60164	1.47091		8.14432	6.83786	1.30647
ILMN_2589433	RNF41	1.16257	0.93075	1.41089	1.72157		7.1698	5.86336	1.30645
ILMN_3000536	MED11	1.2628	1.26651	1.43966	1.24909		8.09067	6.78615	1.30451
ILMN_2780125	RASGEF1C	1.13688	0.90867	1.12439	2.04428		8.02474	6.72118	1.30356
ILMN_2599527	CYHR1	1.13384	1.34921	1.17088	1.55598		8.61937	7.31689	1.30248
ILMN_1228060	PRSS36	0.91759	1.11884	1.09124	2.08076		6.07912	4.77701	1.30211
ILMN_2725429	LSM10	1.47835	1.32836	1.10905	1.29017		10.7721	9.47057	1.30148
ILMN_1237049	5330431N19RIK	1.06537	1.05933	1.71829	1.36277		10.476	9.17459	1.30144
ILMN_2950622	ARHGDIG	0.9676	0.8878	1.33943	2.01052		11.138	9.83666	1.30134
ILMN_2722678	GRCC10	0.9131	0.9808	1.4011	1.9072		13.022	11.7214	1.30055
ILMN_2592909	BC024814	1.20552	1.03215	1.18694	1.77067		9.80492	8.5061	1.29882
ILMN_1220100	YWHAE	1.64195	1.46473	1.1509	0.93161		9.83361	8.53632	1.2973
ILMN_2615071	DOK5	1.35762	0.87717	1.59653	1.35639		7.23126	5.93433	1.29693
ILMN_3008277	1500032D16RIK	1.0284	1.2557	1.4916	1.4095		12.7905	11.4942	1.2963
ILMN_1248822	DAB1	1.42092	1.44607	1.21365	1.09811		9.15273	7.85804	1.29469
ILMN_2939295	FIS1	1.2005	1.0804	1.4309	1.4669		12.7319	11.4372	1.29467
ILMN_2726308	RPP21	0.92	1.0317	1.5406	1.6839		11.8145	10.5205	1.29405
ILMN_1256420	SLC25A38	1.27984	0.9252	1.24037	1.73051		8.97031	7.67633	1.29398
ILMN_2680665	1810049H13RIK	1.07778	1.05274	1.4599	1.58122		8.61396	7.32105	1.29291
ILMN_2876560	INO80E	0.98826	1.16359	1.33736	1.68131		8.64266	7.35003	1.29263
ILMN_1213692	PCBP3	1.13236	1.17146	1.53547	1.32623		10.3009	9.00954	1.29138
ILMN_3024681	MOBP	1.67143	0.01117	-0.26313	3.74551		7.63286	6.34162	1.29124
ILMN_1233793	CCT7	1.5697	1.3027	1.7759	0.51427		8.23891	6.94827	1.29064
ILMN_3093150	NPM3	1.20234	0.90759	1.35297	1.69624		10.2347	8.94489	1.28978
ILMN_1247505	SUPT4H1	1.22906	0.99757	1.2859	1.64547		10.1961	8.90656	1.2895
ILMN_1234781	APIP	1.55503	1.26816	1.40823	0.92566		8.43581	7.14654	1.28927
ILMN_3082773	NFATC2	0.58561	1.00669	1.66087	1.90179		7.41423	6.12549	1.28874
ILMN_1223819	STK25	1.51849	1.27992	1.43108	0.92418		9.90413	8.61571	1.28842
ILMN_2610531	SPR	1.26467	1.05483	1.64542	1.18854		9.22445	7.93609	1.28836
ILMN_2717916	MRPS18A	1.02335	0.96444	1.62703	1.53806		11.0831	9.79485	1.28822
ILMN_2741050	RFC4	2.08321	0.93576	1.21269	0.91431		7.63822	6.35173	1.28649
ILMN_2960308	HSPE1	1.2351	1.1228	1.2018	1.5859		12.236	10.9496	1.2864
ILMN_2496121	2600001B17RIK	2.7061	0.70465	0.69523	1.03545		8.41755	7.13219	1.28536
ILMN_2631663	BC022687	1.34461	1.45861	1.23863	1.09907		8.84474	7.55951	1.28523
ILMN_2616584	PPP1R1A	1.01854	1.35558	1.1043	1.66197		10.4398	9.15475	1.2851
ILMN_1257520	HIST1H2BN	1.38068	0.85209	1.2393	1.66197		10.165	8.88148	1.28351
ILMN_1242595	P42POP	1.27349	0.70881	1.05184	2.09862		7.0719	5.78871	1.28319
ILMN_2592010	9530058B02RIK	1.05886	1.05671	1.62172	1.39032		7.62793	6.34603	1.2819
ILMN_2693839	TIMM13	1.24586	1.06277	1.51209	1.29686		7.00496	5.72557	1.2794
ILMN_2711410	PMF1	1.3263	0.96305	1.42185	1.40571		7.88361	6.60438	1.27923
ILMN_1260378	CSRP1	1.0144	0.8146	1.4601	1.8275		11.4818	10.2027	1.27915
ILMN_2801540	CHCHD5	1.20491	0.8506	1.39338	1.66165		8.81019	7.53256	1.27764
ILMN_1228334	2410015N17RIK	1.1303	1.25191	1.6457	1.0825		11.6689	10.3913	1.2776
ILMN_1255634	PIGYL	0.81431	1.14886	1.35047	1.79633		9.07259	7.7951	1.27749
ILMN_3156058	ASPSCR1	1.1243	1.12531	1.55652	1.30037		9.66626	8.38964	1.27663
ILMN_2876579	UBXN6	0.76873	1.08357	1.70553	1.54012		9.677	8.40251	1.27449
ILMN_2776764	CHMP4B	1.0333	1.0963	1.7336	1.2327		11.6585	10.3846	1.27398
ILMN_1259559	H1F0	1.57032	1.31349	1.20389	0.99783		10.6265	9.35507	1.27138
ILMN_2707494	MCEE	1.4153	1.1788	1.2403	1.25004		11.1991	9.92799	1.27111
ILMN_2745522	R74862	0.85983	0.96398	1.36239	1.89499		9.74115	8.47085	1.2703
ILMN_1252105	ANKRD24	1.33475	0.56346	0.88157	2.29772		6.61618	5.3468	1.26938
ILMN_2683986	MACROD1	0.74525	0.8315	1.77014	1.72778		8.05322	6.78455	1.26867
ILMN_3028637	CALCA	0.9248	1.34556	1.24059	1.56221		6.89318	5.62488	1.26829
ILMN_2893437	AU022252	1.42369	0.90397	1.28807	1.45668		9.7089	8.44079	1.2681
ILMN_2736360	2610002J02RIK	1.08576	1.00104	1.41016	1.57467		10.5873	9.31937	1.26791
ILMN_1220354	PECR	1.01411	1.4011	1.71697	0.93309		6.8219	5.55558	1.26632
ILMN_2951995	9930021D14RIK	0.63021	0.7989	1.64285	1.98698		10.5433	9.27852	1.26473
ILMN_2747345	MRPS18C	1.1103	1.3093	1.2931	1.3417		12.411	11.1474	1.2636
ILMN_1257360	2310003F16RIK	1.1929	1.4406	1.1391	1.2753		12.8136	11.5517	1.26197
ILMN_1218228	RILP	0.88588	1.56165	1.30557	1.29016		6.56163	5.30082	1.26082
ILMN_1221616	MAD2L1BP	1.18043	0.89093	1.6857	1.28594		8.55338	7.29263	1.26075
ILMN_2817151	CHCHD8	1.17581	1.05785	1.28308	1.52313		9.80492	8.54495	1.25997
ILMN_1244018	GNG4	1.56327	0.73941	0.945	1.78583		8.40507	7.14669	1.25838
ILMN_2620304	ARL2	0.88908	1.0394	1.63884	1.46417		9.97952	8.72165	1.25787
ILMN_2846368	BOLA2	0.853	1.2599	1.4897	1.4286		12.6703	11.4125	1.2578
ILMN_1241696	FBXW4	1.09774	1.19967	1.43824	1.29525		7.68315	6.42542	1.25772
ILMN_2789425	POLB	1.00726	1.73715	1.23908	1.04408		8.32085	7.06396	1.25689
ILMN_2822825	FBXO2	1.16547	0.89095	1.69982	1.27001		9.6875	8.43094	1.25656
ILMN_3058077	NHP2L1	1.62458	0.78392	1.13195	1.47888		8.97462	7.71978	1.25483
ILMN_1251766	ALKBH7	0.97824	1.26032	1.51288	1.26343		8.82658	7.57286	1.25372
ILMN_1226261	FAM158A	1.30991	1.06662	1.37502	1.25661		8.62976	7.37772	1.25204
ILMN_2680463	1500019G21RIK	1.35004	1.01441	1.42197	1.22096		9.11894	7.86709	1.25185
ILMN_2762026	PCNA	1.31183	1.25369	1.3242	1.11518		9.29827	8.04705	1.25122
ILMN_2694245	SRP14	1.2771	1.2364	1.1751	1.3151		13.3067	12.0557	1.25093
ILMN_1219667	PFDN2	1.0822	0.9778	1.6088	1.3328		12.5013	11.2509	1.2504
ILMN_2620803	IAH1	1.08711	1.07212	1.4331	1.40924		9.19954	7.94915	1.25039
ILMN_2640453	WDR55	1.20172	1.30773	1.09149	1.39944		8.32603	7.07593	1.2501
ILMN_2594807	4933434E20RIK	1.6443	0.98871	1.1428	1.22386		10.0785	8.82858	1.24992
ILMN_1214057	PSMD11	1.72395	1.22836	1.29062	0.75621		8.61279	7.36301	1.24978
ILMN_1221983	1810030N24RIK	1.3164	1.1589	1.0859	1.4356		11.5571	10.3079	1.2492
ILMN_2600537	SRI	1.2315	0.9555	1.2493	1.5602		12.4135	11.1643	1.24913
ILMN_2693403	ELA1	1.0979	1.02	1.21031	1.66791		11.2983	10.0493	1.24903
ILMN_1219628	KCNIP1	0.97081	0.8991	1.27576	1.84913		10.5624	9.31365	1.2487
ILMN_1222872	WBSCR16	1.47189	1.51879	1.26292	0.73988		7.99694	6.74857	1.24837
ILMN_2754479	STX8	1.13292	1.21209	1.18652	1.46157		10.5419	9.2936	1.24827
ILMN_1249986	GEMIN7	0.41966	1.13026	1.65113	1.79012		7.33934	6.09155	1.24779
ILMN_1246295	CRYZL1	1.45963	1.23562	1.13087	1.16324		8.4677	7.22036	1.24734
ILMN_2839027	TCEAL6	0.6887	1.42054	1.2582	1.61812		11.1141	9.86773	1.24639
ILMN_1215981	NAT14	1.20007	0.80771	1.49728	1.48019		8.75495	7.50863	1.24631
ILMN_2942674	LIMS2	1.04471	0.88092	1.1754	1.88174		10.565	9.31931	1.24569
ILMN_1253538	TTLL1	1.09804	0.91947	1.63536	1.32774		8.36891	7.12376	1.24515
ILMN_2990197	BOLA3	0.98517	0.96709	1.30768	1.72031		10.8816	9.63651	1.24506
ILMN_2679428	1110058L19RIK	1.3702	1.0191	1.21495	1.3756		11.5937	10.3487	1.24496
ILMN_2817864	CKMT2	0.84495	2.05624	2.16335	-0.08599		7.21486	5.97022	1.24464
ILMN_2954824	PPP1R1B	1.80024	0.93911	1.57062	0.66571		7.00043	5.75651	1.24392
ILMN_2647028	COPZ2	1.58514	1.11064	1.17989	1.0996		8.01928	6.77546	1.24382
ILMN_2621074	ETHE1	1.08691	1.02817	1.52944	1.32781		9.47022	8.22714	1.24308
ILMN_1249408	2310016M24RIK	1.1448	1.0278	1.2833	1.5154		12.7264	11.4835	1.24282
ILMN_2817996	PPA2	1.25051	0.914	1.12201	1.6825		10.7503	9.50807	1.24226
ILMN_2958076	1110001J03RIK	1.1682	0.9614	1.5692	1.2664		11.5597	10.3184	1.2413
ILMN_2876575	UBXN6	1.50594	1.0291	1.23479	1.19379		9.51348	8.27258	1.2409
ILMN_1217567	MED31	1.36816	1.03005	1.3133	1.24855		9.60053	8.36051	1.24001
ILMN_2928875	ATP6V1G1	1.21644	1.11485	0.95249	1.67528		10.013	8.77328	1.23976
ILMN_2646296	D4BWG0951E	0.96126	0.68767	0.92213	2.38462		9.49209	8.25317	1.23892
ILMN_2847950	AI837181	1.01918	0.68582	1.53733	1.71038		9.43175	8.19358	1.23818
ILMN_2617162	MLP	1.78232	0.80886	0.64491	1.71646		9.42133	8.18319	1.23814
ILMN_2611510	MED21	1.26915	1.12729	1.02626	1.52778		10.8893	9.65171	1.23762
ILMN_2655694	MED9	0.8673	1.07721	1.80286	1.203		7.76224	6.52465	1.23759
ILMN_2956942	PRKCDBP	1.1285	0.9199	1.3983	1.4978		11.7306	10.4944	1.23613
ILMN_1236601	POLE4	1.58481	1.08969	0.92569	1.34408		9.87931	8.64324	1.23607
ILMN_1256257	LOC100038882	1.17511	0.626	1.71204	1.42729		9.48417	8.24906	1.23511
ILMN_1223960	SCAND1	1.1521	0.8711	1.5002	1.4168		11.895	10.6599	1.23505
ILMN_2664455	PCSK1N	0.5826	0.6826	1.40009	2.27476		11.0447	9.80971	1.23501
ILMN_1226666	CNN2	0.15105	0.7133	1.92583	2.14984		7.17373	5.93872	1.23501
ILMN_1244030	NAT15	1.13846	0.9604	1.12351	1.7176		7.91913	6.68414	1.23499
ILMN_3002505	ABHD8	0.82657	1.30353	1.31831	1.49096		9.62522	8.39038	1.23484
ILMN_1246011	WDR70	1.46824	0.6042	1.15897	1.70695		10.1348	8.90025	1.23459
ILMN_2619634	CFDP1	1.3647	1.53561	1.0697	0.968		11.6505	10.416	1.2345
ILMN_2457585	TRP53INP2	1.21677	1.50318	1.14602	1.07155		9.82213	8.58775	1.23438
ILMN_2747885	NDUFB11	1.25078	0.94227	0.9603	1.78384		7.87219	6.6379	1.2343
ILMN_2704027	SLC25A18	1.52563	0.90028	1.36308	1.14482		9.16521	7.93176	1.23345
ILMN_2978574	PRPF38A	1.12713	1.51657	1.24326	1.04588		9.16249	7.92928	1.23321
ILMN_3130055	CTDSP1	1.00218	0.90474	1.40286	1.62188		7.96704	6.73413	1.23292
ILMN_1214488	PEBP1	1.0582	1.1143	1.33711	1.4214		11.2694	10.0367	1.23275
ILMN_2752224	MRPS28	1.18458	1.1328	1.31636	1.29275		10.8989	9.6673	1.23162
ILMN_2669087	MAD2L1BP	1.49554	0.94316	1.61888	0.86611		6.51096	5.28003	1.23092
ILMN_2645763	2310047M10RIK	1.16235	0.90575	1.60455	1.24948		9.42536	8.19483	1.23053
ILMN_2484918	VTI1A	1.59579	0.95573	1.04605	1.32342		8.49968	7.26944	1.23025
ILMN_2619307	LOC100047052	1.15975	1.1427	1.40806	1.21008		8.5077	7.27755	1.23015
ILMN_1215174	SNAPC2	0.82306	1.73458	1.83614	0.52592		5.94363	4.71371	1.22992
ILMN_2841840	MRPS10	0.80009	1.13193	1.81852	1.16908		9.7318	8.5019	1.2299
ILMN_1214793	COMMD5	1.14846	0.92476	1.58773	1.25572		9.45683	8.22766	1.22917
ILMN_1234425	ISCU	0.9378	1.132	1.3202	1.5215		12.9364	11.7085	1.22787
ILMN_2704919	UBE2T	1.40282	1.09059	1.4995	0.91766		8.68663	7.45899	1.22764
ILMN_1213307	CTDSP1	1.048	0.93013	0.9569	1.97462		8.63131	7.4039	1.22741
ILMN_1254639	USF1	1.1388	0.9932	1.39814	1.3788		8.67458	7.44735	1.22723
ILMN_2592620	RHOG	1.30763	0.87397	1.10642	1.61957		9.5734	8.34651	1.2269
ILMN_2478523	TXNL4A	1.0515	1.0483	1.3534	1.4534		12.09	10.8634	1.22665
ILMN_1238479	MGST3	1.09025	1.03843	1.35938	1.4177		8.81703	7.59059	1.22644
ILMN_2589814	DYNLRB1	1.2193	1.1227	1.3458	1.2167		13.1635	11.9373	1.22613
ILMN_2465068	DNAJC30	1.0004	1.03929	1.22129	1.64265		10.937	9.71109	1.22591
ILMN_2764607	1810009N02RIK	0.8369	0.87278	1.64763	1.54396		11.0964	9.87108	1.22532
ILMN_3122081	5133401N09RIK	1.20985	1.20458	1.27306	1.21268		9.34889	8.12385	1.22504
ILMN_1245717	EPB4.9	1.79936	0.53155	0.91705	1.64904		8.20393	6.97968	1.22425
ILMN_1216215	NUDT18	1.2412	0.904	1.29287	1.45821		11.4235	10.1995	1.22407
ILMN_2800881	A430005L14RIK	1.18511	1.33292	1.15867	1.21884		10.2927	9.06879	1.22388
ILMN_2744693	UFC1	1.4309	1.0508	0.9349	1.4788		12.7118	11.488	1.22385
ILMN_2802311	GM1673	0.6844	1.1777	1.5816	1.4485		12.1878	10.9647	1.22305
ILMN_2813524	ZFP428	0.8527	0.794	1.7142	1.5306		11.2975	10.0746	1.22287
ILMN_2755519	MRPL54	0.9621	1.1671	1.3086	1.4535		12.1889	10.9661	1.22283
ILMN_2755059	2900064A13RIK	1.20828	1.07809	1.18235	1.42171		10.295	9.07234	1.22261
ILMN_2758300	A430005L14RIK	1.18644	1.3075	1.03933	1.35536		10.1686	8.94648	1.22216
ILMN_1217298	2900011O08RIK	2.01378	0.68691	0.42621	1.76169		9.77526	8.55311	1.22215
ILMN_2974041	PMM1	1.01451	1.16634	1.60873	1.09799		9.73057	8.50868	1.22189
ILMN_1238310	GM1673	0.6074	1.2131	1.6332	1.426		11.9366	10.7166	1.21992
ILMN_2778112	MAPK10	1.01949	0.96274	1.41153	1.48585		6.25245	5.03254	1.2199
ILMN_2816876	HRSP12	1.25716	1.29319	1.26738	1.05761		8.63425	7.41542	1.21883
ILMN_2706652	1810043G02RIK	0.8999	0.98953	1.58725	1.39713		7.93485	6.7164	1.21845
ILMN_1217767	GLRX5	1.1654	1.0908	1.3462	1.2698		13.1627	11.9447	1.21805
ILMN_2684874	FXC1	1.0001	0.87055	1.3854	1.61483		11.001	9.78326	1.21772
ILMN_2691492	SSSCA1	1.0347	1.13152	1.43763	1.26616		10.8476	9.63007	1.2175
ILMN_2821501	ZFAND6	1.23851	1.52891	1.31997	0.78226		8.85541	7.638	1.21741
ILMN_1233513	RDBP	1.00148	1.18605	1.37597	1.3045		10.7375	9.52053	1.217
ILMN_1240256	SLC9A3R1	0.71529	0.8863	1.2804	1.98473		8.96927	7.75259	1.21668
ILMN_2907655	BAX	0.9353	1.0195	1.6376	1.274		11.7638	10.5472	1.2166
ILMN_2636325	2900011O08RIK	1.0013	0.9794	1.2309	1.6526		11.4234	10.2074	1.21605
ILMN_2813454	DNAJC15	1.2999	0.8851	1.2347	1.4421		11.4825	10.267	1.21545
ILMN_2973925	POP5	1.0128	1.1187	1.3429	1.3862		12.4764	11.2613	1.21515
ILMN_3028575	SYNGR1	1.00657	0.92173	1.1813	1.75064		9.12805	7.91299	1.21506
ILMN_1234294	TMEM107	1.34228	0.90286	1.46043	1.1503		6.70621	5.49224	1.21397
ILMN_2699531	RGS10	1.18373	1.0876	1.28964	1.29374		10.4117	9.19799	1.21368
ILMN_2678019	PSMD8	1.51658	1.31978	1.43976	0.57196		9.14082	7.9288	1.21202
ILMN_2598239	STK25	1.62858	1.12337	1.13315	0.95729		9.99359	8.78299	1.2106
ILMN_2629718	2410166I05RIK	1.37764	1.06259	0.85773	1.54308		7.51915	6.30889	1.21026
ILMN_1226332	SIAH2	1.71794	0.99578	0.84394	1.27971		8.34647	7.13712	1.20934
ILMN_1254924	GIPC1	1.56535	0.68332	1.02857	1.55797		8.05853	6.84973	1.2088
ILMN_2751709	MRPL37	1.4067	0.9892	1.21734	1.22194		9.83709	8.62829	1.2088
ILMN_2646985	ATF5	1.15057	0.9634	1.67302	1.04812		10.939	9.73027	1.20878
ILMN_2608394	PPP2R5D	1.26989	1.00051	1.61707	0.94715		7.85761	6.64895	1.20866
ILMN_2868280	DCXR	1.02087	1.26118	1.12607	1.42418		7.11631	5.90823	1.20808
ILMN_2655260	PTP4A3	1.16574	0.94279	1.23164	1.49106		8.72545	7.51764	1.20781
ILMN_2815626	PALM	1.02147	1.08419	1.28164	1.44303		10.7674	9.55977	1.20758
ILMN_2519488	TOR2A	0.65114	0.95075	1.34991	1.87841		7.53436	6.32681	1.20755
ILMN_2765547	GNAT1	1.15858	1.23528	0.92455	1.51028		7.75325	6.54608	1.20717
ILMN_2719834	CCM2	1.41353	0.92371	1.07612	1.4153		7.57648	6.36932	1.20716
ILMN_2659440	ZFAND2B	0.8961	1.10112	1.23095	1.59862		8.25401	7.04731	1.2067
ILMN_3109098	ANKRD40	1.34379	0.82934	0.89344	1.76015		8.09154	6.88486	1.20668
ILMN_2675090	DUSP15	1.17596	0.6092	1.08741	1.95024		10.6084	9.40272	1.2057
ILMN_2687169	ID3	1.32842	1.59108	1.07464	0.82686		6.3353	5.13006	1.20525
ILMN_2639207	LOC100047870	0.71565	0.64825	1.12134	2.33063		9.27156	8.06759	1.20397
ILMN_2608052	SMOX	1.19213	0.60196	1.0892	1.92882		9.05128	7.84825	1.20303
ILMN_1214964	GSTM4	1.42449	1.26057	1.0649	1.06163		7.92912	6.72622	1.2029
ILMN_2801798	5430437P03RIK	0.73637	1.08912	1.73986	1.24484		10.4617	9.2591	1.20255
ILMN_2962273	FKBP2	1.00371	0.6752	1.61158	1.51805		7.35623	6.1541	1.20213
ILMN_3094608	RDBP	1.14539	1.10023	1.29964	1.26294		10.427	9.22498	1.20205
ILMN_2596611	CLIC1	0.8072	1.30412	1.63675	1.05631		10.5763	9.37523	1.2011
ILMN_1221257	BC026585	0.87144	1.26968	1.10335	1.55236		8.54052	7.34131	1.19921
ILMN_2826191	E130309D02RIK	0.99231	1.01378	1.4884	1.29972		8.53574	7.33719	1.19855
ILMN_2981821	MRPS7	1.11417	0.90258	1.01826	1.75562		9.33096	8.1333	1.19766
ILMN_1254000	UBE2J1	1.56067	1.05691	0.92471	1.24763		8.43374	7.23626	1.19748
ILMN_2658619	0610012G03RIK	1.1702	1.1493	1.3536	1.1156		12.5452	11.348	1.19718
ILMN_2951691	HIST1H3E	1.94933	0.42443	1.65445	0.75945		9.35804	8.16113	1.19691
ILMN_2693151	4933428G09RIK	1.77601	0.83637	0.90262	1.26906		7.2468	6.05079	1.19602
ILMN_2591411	CNO	1.3122	0.96649	1.04481	1.4603		10.3511	9.15512	1.19595
ILMN_3125363	FXN	1.23296	0.8422	1.20016	1.50778		10.8811	9.68538	1.19577
ILMN_2846254	PGPEP1	0.73588	0.89815	1.42995	1.71713		9.35877	8.1635	1.19528
ILMN_2877280	EXOSC5	1.12534	0.70194	1.49572	1.44985		9.3969	8.20368	1.19321
ILMN_2828265	SEPT5	1.48554	0.54631	0.83993	1.8979		9.80212	8.6097	1.19242
ILMN_2486267	UBE2L6	1.28737	0.9375	1.53844	1.00583		6.7237	5.53141	1.19229
ILMN_2693258	2310005N03RIK	0.9149	1.0633	0.92011	1.87052		11.28	10.0878	1.19221
ILMN_2880623	NUDT1	0.97876	0.85952	1.66467	1.26133		7.60459	6.41352	1.19107
ILMN_2740285	FANCL	1.63366	1.39422	0.84228	0.8926		8.57029	7.3796	1.19069
ILMN_2863965	PFN1	1.6308	1.1939	1.1429	0.7948		12.2127	11.0221	1.1906
ILMN_2699989	RPS19BP1	0.81016	1.10611	1.48409	1.36014		8.47596	7.28584	1.19013
ILMN_1236845	GFOD2	1.2374	0.85801	1.18908	1.46943		8.99009	7.80161	1.18848
ILMN_2637241	DHPS	1.03192	1.15476	0.93685	1.63011		9.4247	8.23629	1.18841
ILMN_2939185	BC056474	0.9612	0.8258	1.4531	1.5122		11.4042	10.2161	1.18808
ILMN_2620804	4833421E05RIK	0.88003	1.12904	1.42905	1.30789		8.42005	7.23354	1.1865
ILMN_2730498	MBD3	0.73364	1.00885	1.61782	1.38538		10.5701	9.3837	1.18642
ILMN_2991660	MIF4GD	0.7751	0.766	1.04723	2.15418		11.0859	9.90027	1.18563
ILMN_2630018	MKRN1	0.82749	1.12574	1.08426	1.70337		8.90106	7.71584	1.18521
ILMN_2759762	STARD10	0.77949	1.03249	1.48551	1.44137		9.96863	8.78392	1.18472
ILMN_2763182	BRE	1.05789	1.0226	1.40455	1.25268		9.32886	8.14443	1.18443
ILMN_1238801	ARL3	1.1377	0.861	1.0282	1.7089		11.6131	10.4292	1.18395
ILMN_2953277	EG433182	0.89686	1.25245	1.92521	0.66015		10.2161	9.0324	1.18367
ILMN_2639063	ADPRHL2	1.36553	0.7767	0.96205	1.62992		6.5514	5.36785	1.18355
ILMN_3163027	FAM108A	0.7874	0.9608	1.1634	1.8139		12.4921	11.3107	1.18137
ILMN_3005266	CHRAC1	1.11048	0.73391	1.14086	1.73946		10.0412	8.86005	1.18118
ILMN_1224380	GOSR2	1.39662	0.86866	1.01918	1.43891		9.18301	8.00217	1.18084
ILMN_1234068	PAICS	1.12231	1.22352	1.23582	1.14109		7.75127	6.57058	1.18069
ILMN_2957665	MUS81	0.77457	1.11862	1.64227	1.18722		7.10396	5.92329	1.18067
ILMN_3105075	POLR2D	1.1963	0.9278	0.9662	1.6241		11.7072	10.5286	1.1786
ILMN_2914295	TMEM160	0.5774	1.029	1.6864	1.4214		12.1649	10.9863	1.17855
ILMN_2620573	PPP2R5B	0.98134	1.06699	1.0559	1.609		8.27772	7.09941	1.17831
ILMN_2822053	STX4A	1.17673	0.91222	1.27804	1.34422		8.97811	7.80031	1.1778
ILMN_3098718	HECW2	1.45574	1.12341	1.02201	1.10968		7.61035	6.43264	1.17771
ILMN_2522023	TUSC2	1.29125	0.4387	1.27182	1.70739		8.56109	7.3838	1.17729
ILMN_2873319	LYPLA1	1.67471	1.34591	0.89512	0.79303		8.37766	7.20047	1.17719
ILMN_2657141	SURF1	1.19282	1.00362	0.99424	1.51738		8.45504	7.27803	1.17701
ILMN_2519451	4733401H18RIK	1.15329	1.02696	1.03675	1.48879		7.90226	6.72581	1.17645
ILMN_2696232	NME5	1.35016	1.22258	0.63652	1.494		7.65209	6.47628	1.17582
ILMN_2837865	LSM3	1.2015	1.1177	1.151	1.2301		11.5681	10.3931	1.17507
ILMN_2680533	GSTT1	0.94784	0.73477	1.58238	1.43506		7.94812	6.77311	1.17501
ILMN_2626143	PHPT1	0.8927	1.0195	1.3173	1.4649		12.9443	11.7707	1.1736
ILMN_2982890	CLPP	0.8052	1.00037	1.5751	1.31086		10.8658	9.69294	1.17288
ILMN_2945806	GRPEL1	1.11259	0.8285	1.43211	1.31624		10.8185	9.64614	1.17236
ILMN_2490803	ZNHIT2	1.2242	1.00569	1.42001	1.03949		9.80185	8.6295	1.17235
ILMN_1221838	1110049F12RIK	1.38675	0.61536	0.95454	1.73027		8.85865	7.68692	1.17173
ILMN_2711401	3200002M19RIK	1.43982	0.78406	0.78801	1.67402		8.27953	7.10806	1.17148
ILMN_2702997	THAP7	1.01144	0.8148	1.50314	1.35142		10.0797	8.90946	1.1702
ILMN_1224076	2810453I06RIK	1.16239	0.79184	1.27395	1.44855		9.37576	8.20658	1.16918
ILMN_2993720	COMMD6	1.227	1.0816	1.1308	1.2341		11.5012	10.3328	1.16838
ILMN_2755585	AVPI1	1.4194	1.00571	1.34509	0.9024		8.13449	6.96634	1.16815
ILMN_2995129	TAF10	1.332	1.0802	1.3337	0.926		11.6173	10.4493	1.16798
ILMN_2627895	ETFB	0.9598	1.0178	1.5786	1.1139		11.5659	10.3983	1.16753
ILMN_2894984	2700038C09RIK	1.152	0.82815	1.06336	1.62337		11.0648	9.89808	1.16672
ILMN_1249347	UXT	0.95773	1.0995	1.30051	1.30721		10.8014	9.63519	1.16624
ILMN_2738264	DUSP19	1.28143	1.12851	0.84343	1.41086		10.3455	9.17942	1.16606
ILMN_1243812	PLEKHA3	1.54689	0.98794	0.86453	1.25991		9.05355	7.88873	1.16482
ILMN_2666181	GRB14	1.76397	0.93281	0.78493	1.17673		6.49185	5.32724	1.16461
ILMN_1219686	ESD	1.49	0.8298	0.81672	1.5203		11.2396	10.0754	1.1642
ILMN_1237399	RIT2	0.44899	0.0953	1.29837	2.81098		9.73422	8.57081	1.16341
ILMN_2625060	RPS24	1.55918	0.87135	1.30061	0.9224		9.70989	8.5465	1.16338
ILMN_2682865	ASPSCR1	1.00779	1.00939	1.40145	1.2316		9.5388	8.37624	1.16256
ILMN_2638958	CACYBP	1.54457	1.30064	0.86593	0.93815		9.28302	8.1207	1.16232
ILMN_2744592	CCDC53	1.88442	1.37364	0.93338	0.45682		8.62822	7.46615	1.16206
ILMN_2619836	2310039H08RIK	1.1054	1.0545	1.37153	1.1157		11.4515	10.2897	1.16178
ILMN_2660056	ZFAND1	1.48402	2.08688	0.86032	0.21479		6.54634	5.38484	1.1615
ILMN_1249301	BCKDK	0.64947	0.93246	1.62224	1.43674		10.3685	9.20825	1.16023
ILMN_2766580	COX4NB	1.00681	0.78838	1.31934	1.52544		9.2302	8.07021	1.15999
ILMN_2863437	1110038F14RIK	0.8371	0.9428	1.5152	1.34		11.5686	10.4098	1.15878
ILMN_2674221	TBC1D7	1.2328	1.1728	1.2683	0.957		11.7138	10.556	1.15773
ILMN_1227235	TIMM10	1.00768	0.91706	1.33336	1.37218		10.6442	9.48661	1.15757
ILMN_1227240	CDKN2B	1.5726	0.81972	1.1236	1.10846		10.6031	9.44705	1.1561
ILMN_2928051	RAB8A	0.93093	0.80661	1.66209	1.22379		9.43674	8.28088	1.15586
ILMN_1217590	SEPHS2	1.54266	0.84809	1.17864	1.05345		8.3697	7.21398	1.15571
ILMN_2915716	0610040J01RIK	0.81595	0.77785	0.85744	2.17154		8.04117	6.88548	1.15569
ILMN_1227366	DERA	1.18663	0.98988	1.67045	0.77533		7.4815	6.32592	1.15557
ILMN_2935796	RER1	1.40451	1.24533	0.88809	1.08171		9.62098	8.46608	1.15491
ILMN_1249684	LOC100045019	0.88851	0.80332	1.27518	1.65237		10.3925	9.23763	1.15485
ILMN_2845839	1700065O13RIK	0.68415	1.04442	1.70106	1.1891		8.78089	7.62621	1.15468
ILMN_2885293	2310016E02RIK	0.9361	0.8775	1.3298	1.4744		12.6449	11.4905	1.15445
ILMN_2992047	RHOF	1.09551	0.87188	0.97252	1.67396		6.97582	5.82235	1.15347
ILMN_2668977	1500032D16RIK	1.0135	1.1331	1.2881	1.1772		12.9658	11.8129	1.15297
ILMN_2665133	TIMP4	1.20291	0.8455	0.87454	1.68382		10.8109	9.65924	1.15169
ILMN_2624135	POLR2D	1.2676	0.7557	1.0599	1.52245		11.1872	10.0358	1.15141
ILMN_1244649	ZFP688	0.93088	1.07367	1.3741	1.22696		8.25825	7.10684	1.1514
ILMN_1248711	SOX2	1.35241	0.94983	0.89001	1.40651		9.78847	8.63878	1.14969
ILMN_2910596	POLD4	1.37062	0.93032	1.11141	1.18544		8.67876	7.52931	1.14945
ILMN_2637365	MED28	1.0733	1.0309	1.146	1.3458		12.7522	11.6032	1.149
ILMN_2999654	PSMC3IP	1.3335	0.93461	0.9872	1.3404		11.3303	10.1814	1.14893
ILMN_2933618	GEMIN7	0.64519	0.94351	1.37344	1.63338		9.54413	8.39525	1.14888
ILMN_1227159	DUT	1.3828	0.83767	0.93536	1.43389		8.97655	7.82912	1.14743
ILMN_2510260	VPS24	1.13346	1.17332	0.92976	1.35263		9.90889	8.7616	1.14729
ILMN_1253447	DMWD	0.70915	1.45842	1.5034	0.91328		7.2503	6.10424	1.14606
ILMN_2857595	AI413582	0.90703	0.72302	1.47808	1.47499		9.66302	8.51724	1.14578
ILMN_3127375	OTUB1	1.13523	0.88083	1.3402	1.22555		8.98668	7.84123	1.14545
ILMN_3116991	PUS1	1.32875	1.25949	1.32076	0.66707		7.30958	6.16557	1.14402
ILMN_2615035	MGST3	0.98152	0.91227	1.6043	1.0759		9.57748	8.43398	1.1435
ILMN_2427063	UXT	0.96775	1.04528	1.37353	1.1863		10.5939	9.45071	1.14321
ILMN_2757092	HINT3	1.40072	0.86028	0.61288	1.69878		8.46168	7.31851	1.14316
ILMN_2786708	MRPS11	0.93815	1.02931	1.29386	1.3111		10.7014	9.55827	1.1431
ILMN_2711714	SCNM1	1.60445	1.29048	1.27784	0.39883		7.6633	6.5204	1.1429
ILMN_2674132	FIBP	0.7786	0.8693	1.27749	1.64099		10.832	9.69041	1.1416
ILMN_2808336	AES	0.8552	0.8201	1.3017	1.5849		11.9191	10.7786	1.14048
ILMN_2876554	SRA1	1.36796	0.96643	1.02067	1.20664		10.8207	9.6803	1.14043
ILMN_1242399	HIST1H2BC	0.9676	0.7516	1.2944	1.5405		13.0093	11.8708	1.13853
ILMN_2740176	LOC100048046	0.78202	0.97089	1.2276	1.57325		9.8613	8.72286	1.13844
ILMN_2813594	ZFP691	1.83014	0.60357	0.8207	1.29893		8.51366	7.37533	1.13833
ILMN_2599522	CYHR1	1.00657	1.09606	0.80657	1.64317		8.81979	7.6817	1.13809
ILMN_1223234	GTF2H5	1.69256	1.10967	0.6587	1.09131		8.31288	7.17483	1.13806
ILMN_3040617	B230217C12RIK	1.39326	0.74652	0.79283	1.61945		8.63609	7.49807	1.13802
ILMN_2600339	GOSR2	1.45941	1.00037	0.94228	1.14802		8.71526	7.57774	1.13752
ILMN_2594971	RPL38	1.09187	1.16668	1.08764	1.20014		10.9444	9.80779	1.13658
ILMN_2680872	MTVR2	0.98012	0.75019	1.33299	1.48004		10.3225	9.18664	1.13583
ILMN_1234589	PPA2	1.66386	0.86012	0.81675	1.20176		9.40884	8.27322	1.13562
ILMN_2983714	APITD1	1.0074	0.80389	1.37091	1.36024		8.99095	7.85534	1.13561
ILMN_2792924	GSTK1	0.73726	1.09767	1.6174	1.08976		10.0672	8.93169	1.13552
ILMN_2919263	SLC25A1	0.97498	0.94427	1.2521	1.36896		10.4857	9.35062	1.13508
ILMN_2901180	SPC25	1.15266	1.14029	0.9964	1.24965		10.2213	9.08654	1.13475
ILMN_1230693	MTRF1	1.39734	1.80339	0.8125	0.52571		6.7974	5.66267	1.13474
ILMN_1212902	RAB4A	1.00795	1.0134	1.21889	1.29171		9.55107	8.41808	1.13299
ILMN_2648580	1500032L24RIK	0.9056	1.3004	1.0886	1.2366		13.2159	12.0831	1.1328
ILMN_2876124	LOH12CR1	1.21745	1.00589	1.37401	0.93376		7.63584	6.50307	1.13278
ILMN_2759652	1110032A13RIK	0.69546	0.89963	1.4513	1.47921		9.25472	8.12332	1.1314
ILMN_2652511	HIST1H2BJ	1.0938	0.7749	1.3604	1.29578		11.4626	10.3314	1.13122
ILMN_2704641	DPH3	0.7077	1.01552	1.2178	1.5837		11.1792	10.048	1.13118
ILMN_1214951	RAI12	1.2626	0.94362	0.9274	1.3898		11.244	10.1132	1.13086
ILMN_3103689	5133400G04RIK	1.16121	0.80284	1.08187	1.47711		9.27944	8.14869	1.13076
ILMN_2688427	HNRPUL1	0.8321	1.06408	1.35229	1.27207		6.47541	5.34528	1.13014
ILMN_2900910	MYL6	1.2434	1.0303	1.2006	1.0454		13.6845	12.5545	1.12993
ILMN_2628828	PPP1R12C	1.03715	0.83051	1.40877	1.24227		6.87978	5.7501	1.12967
ILMN_1237042	LOC100046081	0.91633	0.64532	1.30844	1.64832		9.68118	8.55158	1.1296
ILMN_1243602	PRKCDBP	1.39212	0.72068	0.78359	1.61985		9.64764	8.51858	1.12906
ILMN_2743668	LIAS	1.19129	0.80194	1.17396	1.34882		8.65843	7.52943	1.129
ILMN_2940394	2410016F19RIK	1.2087	0.79949	0.81109	1.69336		8.49019	7.36203	1.12816
ILMN_2890357	2610027C15RIK	0.68711	1.06878	1.39331	1.36258		6.52029	5.39234	1.12795
ILMN_3163221	5730494M16RIK	1.45893	0.8386	1.00324	1.20777		10.5386	9.41144	1.12713
ILMN_1234172	LOC100044294	0.6512	1.1191	1.5645	1.1729		12.3771	11.2502	1.12692
ILMN_2606711	LOC100046163	1.35928	0.52855	1.41103	1.20581		7.29403	6.16786	1.12617
ILMN_2754222	RPP25	1.09743	0.67836	1.25891	1.4692		9.93763	8.81166	1.12598
ILMN_3144761	1110012L19RIK	1.20174	0.68273	1.06851	1.55037		8.1956	7.06976	1.12584
ILMN_1235354	PRKAR1B	1.19603	0.91316	1.14645	1.24595		8.45021	7.32481	1.1254
ILMN_2607543	GDAP1L1	0.87888	0.80954	1.5066	1.30461		7.40627	6.28136	1.12491
ILMN_2734484	0610009B22RIK	1.20046	0.95691	0.8035	1.53801		10.5373	9.41262	1.12472
ILMN_2799368	GTPBP8	1.34473	1.02049	0.97701	1.15341		8.49645	7.37254	1.12391
ILMN_1259903	GATAD1	1.16575	1.23512	0.92559	1.16309		6.7556	5.63321	1.12239
ILMN_1229687	RNF141	1.72566	0.35911	0.77385	1.62712		8.19613	7.07469	1.12143
ILMN_2672325	LOC100046163	1.48602	0.91997	0.69458	1.38343		8.47084	7.34984	1.121
ILMN_1227627	RNF141	1.68831	0.62053	0.68047	1.49456		7.09459	5.97362	1.12097
ILMN_3032778	ENSA	1.19707	1.08381	1.11108	1.08996		10.5865	9.46597	1.12048
ILMN_2679532	LAGE3	0.9773	0.9967	1.31339	1.1926		11.2624	10.1424	1.12
ILMN_2997106	NOLA3	1.71215	0.69678	0.92197	1.145		6.13213	5.01316	1.11897
ILMN_2611027	PMM1	1.00765	1.00707	1.40088	1.0561		9.51655	8.39862	1.11792
ILMN_1255772	LOC100045697	0.8356	1.1681	1.2693	1.1973		13.0531	11.9355	1.11757
ILMN_3112185	ENSA	1.24288	0.79249	0.91009	1.52481		9.31195	8.19438	1.11757
ILMN_2619107	LGALS1	1.2037	0.8744	1.6706	0.7203		12.0301	10.9129	1.11725
ILMN_1222821	ROGDI	0.90409	0.8316	1.27278	1.459		9.49715	8.38028	1.11687
ILMN_2636548	SPATA19	1.83751	1.08192	0.29393	1.25282		8.4241	7.30756	1.11655
ILMN_2734661	HAGH	0.98414	0.64088	1.40672	1.43396		9.34666	8.23024	1.11642
ILMN_2674001	SMYD2	0.91322	0.91494	1.22399	1.41064		9.63335	8.51766	1.1157
ILMN_2891688	0610010E21RIK	1.0575	0.8366	1.0261	1.5413		11.4297	10.3143	1.11538
ILMN_3116330	CUTA	0.8456	0.7917	1.3733	1.4489		12.0745	10.9596	1.11488
ILMN_2805071	AP4S1	1.1143	0.8268	0.9868	1.5274		11.9714	10.8576	1.11382
ILMN_1219591	1300014I06RIK	1.21313	0.5231	0.97214	1.74498		10.6425	9.52919	1.11334
ILMN_2847269	TPRGL	0.9957	0.8444	0.8624	1.7452		12.0535	10.9416	1.11192
ILMN_2752867	SYNJ2BP	1.48177	0.94367	0.82329	1.19881		9.15484	8.04295	1.11189
ILMN_2643049	CHST8	1.25535	0.38992	0.30219	2.49956		7.17064	6.05888	1.11176
ILMN_2833495	BET1	0.99296	1.17717	1.05897	1.21021		7.99306	6.88323	1.10983
ILMN_1220846	CCDC85B	0.7797	0.6388	1.6727	1.3459		12.0831	10.9738	1.10928
ILMN_1235281	1810063B05RIK	1.1985	0.7216	1.1979	1.3191		11.4379	10.3286	1.10927
ILMN_2742557	BCL2L1	1.81026	0.78358	0.86549	0.9764		6.62929	5.52036	1.10893
ILMN_2698259	GTL3	1.09106	1.20693	1.23173	0.90504		9.05329	7.9446	1.10869
ILMN_1251890	LOC100045430	0.93375	1.06024	1.59446	0.84606		9.08051	7.97188	1.10863
ILMN_2885981	TRPT1	0.84656	1.01769	0.95518	1.61483		8.32251	7.21395	1.10856
ILMN_2670427	2010100O12RIK	0.6607	1.034	1.45693	1.2819		11.3043	10.1959	1.10838
ILMN_2679711	RABL4	0.6355	0.9428	1.53698	1.31659		10.9773	9.86938	1.10797
ILMN_2916883	PIK3R2	0.92148	1.32901	1.36597	0.81491		8.77712	7.66928	1.10784
ILMN_1224980	FAM173B	1.23498	1.07295	1.09058	1.03076		7.99054	6.88322	1.10732
ILMN_1228233	GSTM1	1.27893	0.90748	1.12005	1.1203		8.55298	7.44629	1.10669
ILMN_2602581	GMPR	0.49149	0.95537	1.717	1.26024		9.1509	8.04487	1.10603
ILMN_2999447	1700123O20RIK	1.1848	0.6894	1.194	1.3529		11.6892	10.5839	1.10527
ILMN_2651190	GOSR2	0.8745	0.9717	1.19671	1.37321		10.3143	9.21025	1.10403
ILMN_1237750	POLR2F	0.8307	1.0674	1.3539	1.1624		12.8194	11.7158	1.1036
ILMN_2894057	SRRD	0.43101	0.69469	1.1461	2.14057		7.30797	6.20488	1.10309
ILMN_2464898	AMZ2	1.22408	0.84155	0.95373	1.3927		10.7288	9.62573	1.10302
ILMN_2946281	TAF11	1.23869	0.98208	0.87626	1.31498		8.74235	7.63935	1.103
ILMN_1244364	PNCK	0.65759	0.79045	1.27717	1.6843		8.88299	7.78062	1.10238
ILMN_2694080	PSMD10	0.8232	1.27876	1.27982	1.02582		10.442	9.34007	1.1019
ILMN_3158668	PDE6D	1.238	0.85855	1.11178	1.1939		11.0547	9.95409	1.10056
ILMN_2639397	DHRS1	0.7368	0.8519	1.5383	1.27514		11.8075	10.707	1.10053
ILMN_2744439	HDGF	0.90751	0.76648	1.37306	1.35483		9.63016	8.52969	1.10047
ILMN_2626345	NSG1	0.90618	0.88548	1.23627	1.37392		9.6003	8.49984	1.10046
ILMN_1222865	ATG10	1.28846	1.33278	0.69177	1.08814		6.28933	5.18905	1.10029
ILMN_2750842	2610027L16RIK	0.95328	0.97942	0.98214	1.48587		8.17137	7.07119	1.10018
ILMN_2725595	THRA	1.1692	0.81217	0.86783	1.54901		10.2332	9.13362	1.09955
ILMN_2769064	SDHB	1.1955	0.7557	1.2153	1.2316		11.5765	10.477	1.09952
ILMN_2599412	KTI12	1.56962	0.90063	0.69749	1.23004		9.99733	8.89789	1.09945
ILMN_2705131	MUTED	1.1695	1.08292	0.8987	1.24553		11.0476	9.94841	1.09916
ILMN_2647793	RAB13	0.90332	1.22831	1.36484	0.89976		7.61139	6.51234	1.09906
ILMN_2729958	HIST1H3D	1.46269	0.62347	1.67503	0.634		9.20833	8.10953	1.0988
ILMN_2438078	ZFP524	0.96274	0.9888	1.1047	1.33337		7.85489	6.75748	1.0974
ILMN_2609809	SEC61B	0.75365	1.05537	1.03409	1.54541		10.6642	9.56709	1.09713
ILMN_2915166	INO80B	1.01569	0.65374	1.22457	1.49332		9.14256	8.04573	1.09683
ILMN_1240891	TRP53RK	0.98724	1.46503	1.25307	0.67793		6.53528	5.43946	1.09582
ILMN_1249439	5730502D15RIK	1.54134	0.54265	1.05421	1.24397		7.63423	6.53868	1.09554
ILMN_2667346	SRXN1	1.67235	0.42222	0.64037	1.64416		8.64356	7.54879	1.09478
ILMN_1255556	LOC100047214	0.45689	1.40975	1.34754	1.16433		10.0047	8.91005	1.09463
ILMN_3071356	DBI	1.09463	0.95705	0.63544	1.69055		9.39307	8.29866	1.09442
ILMN_1234930	VPS37D	0.60278	0.84019	1.21799	1.71192		8.80638	7.71316	1.09322
ILMN_1247397	COX11	1.02188	0.72656	0.87561	1.74673		8.54196	7.44926	1.0927
ILMN_1221936	COX19	1.1276	0.79183	1.0721	1.3766		11.1637	10.0717	1.09203
ILMN_1246609	RASGRP1	3.04648	0.13725	0.30241	0.88189		6.80268	5.71068	1.09201
ILMN_2656677	FKBP8	0.9242	0.8537	1.3742	1.2155		11.8268	10.7349	1.0919
ILMN_2599521	CYHR1	1.01996	0.92088	0.99854	1.42821		9.48513	8.39323	1.0919
ILMN_1218325	LOC675228	0.6476	0.957	1.4875	1.2725		12.5731	11.482	1.09115
ILMN_2764335	SETD3	1.32271	1.1839	1.01566	0.84219		10.0496	8.95852	1.09112
ILMN_2691493	SSSCA1	0.783	1.08173	1.4252	1.0743		11.2325	10.1414	1.09106
ILMN_2593134	RNASEK	0.9407	0.8515	1.04196	1.52925		10.9676	9.87675	1.09085
ILMN_2729162	SERTAD1	1.14058	0.50582	1.27833	1.43713		8.99689	7.90643	1.09046
ILMN_1239765	PRDX5	0.7819	0.8977	1.1201	1.5611		12.7864	11.6962	1.0902
ILMN_2733330	RPS3A	1.2078	1.1068	1.1957	0.8465		12.7491	11.6599	1.0892
ILMN_2851889	PRKRIP1	0.74924	1.02731	1.43564	1.1439		8.109	7.01997	1.08902
ILMN_2721799	STOML2	1.19126	1.16453	1.1928	0.80638		7.90106	6.81232	1.08874
ILMN_2640140	BOLA1	0.6995	0.84664	1.62896	1.17794		8.72529	7.63703	1.08826
ILMN_1214358	AKT1S1	0.80499	0.84721	1.15809	1.54079		10.6522	9.56443	1.08777
ILMN_1235047	3110009E18RIK	1.10806	1.01656	1.23689	0.98806		10.7307	9.64333	1.08739
ILMN_1220589	1110054O05RIK	2.13384	0.32564	0.60071	1.28904		6.6841	5.59679	1.08731
ILMN_2860674	DAZAP1	1.21933	0.94734	1.46515	0.71563		10.4531	9.36624	1.08686
ILMN_2729153	NOS3	1.02207	0.72232	0.97231	1.62941		6.73989	5.65336	1.08653
ILMN_1228796	ATP6V1G2	0.86275	0.8637	1.11464	1.50485		10.8305	9.74407	1.08648
ILMN_2590015	2700038C09RIK	1.42587	0.51787	0.76006	1.63707		9.8263	8.74108	1.08522
ILMN_2731592	2610019A05RIK	0.99181	1.02094	0.84095	1.48676		7.32062	6.2355	1.08512
ILMN_2627350	MAGOH	1.11341	0.94094	1.25298	1.0293		10.3308	9.24667	1.08416
ILMN_1217225	CCDC91	0.69396	1.20727	1.13539	1.29994		8.00094	6.91681	1.08414
ILMN_2452237	TSG101	1.23026	1.09241	0.94479	1.06649		10.4272	9.34374	1.08349
ILMN_2919489	1110008F13RIK	1.08384	0.70704	1.09032	1.44941		10.168	9.0853	1.08265
ILMN_2625280	GRB14	1.42562	0.82339	0.48497	1.59572		8.80935	7.72692	1.08242
ILMN_2761046	SLC25A33	1.16577	1.04253	1.03944	1.07565		8.72494	7.64409	1.08085
ILMN_1240987	SCRN1	2.02834	0.72091	0.89769	0.67595		6.90043	5.81971	1.08072
ILMN_2666445	AGPAT1	1.22056	0.6224	1.11109	1.36274		8.05906	6.97986	1.0792
ILMN_2592093	IFT20	0.93686	0.72143	0.88278	1.7718		10.4289	9.3507	1.07822
ILMN_2638061	TSC22D4	0.7217	0.8119	0.9988	1.7793		12.267	11.1891	1.07792
ILMN_1254705	ATP5D	0.8895	0.9667	1.5012	0.9507		12.5051	11.4281	1.07702
ILMN_2773789	PARD6A	1.05529	0.64388	1.2046	1.40432		9.6349	8.55788	1.07702
ILMN_2669540	CUTA	1.073	0.8126	1.1981	1.2229		11.8484	10.7717	1.07665
ILMN_2840296	POLE3	0.85847	0.90293	1.18185	1.36195		9.27155	8.19525	1.0763
ILMN_1258583	BRF2	1.20778	0.89412	1.17455	1.0264		8.625	7.54929	1.07571
ILMN_2739118	PEX7	1.97773	0.91582	0.18429	1.22439		7.36842	6.29286	1.07556
ILMN_3105936	CETN4	1.03534	0.94355	0.87082	1.45234		9.55218	8.47667	1.07551
ILMN_2944843	LOC545056	1.0216	1.0934	1.1602	1.0267		11.4183	10.3428	1.07548
ILMN_2873180	1810030N24RIK	1.2331	1.0494	0.5522	1.4638		11.9124	10.8378	1.07462
ILMN_1215632	MARCKSL1	1.72312	0.45127	0.45338	1.66675		9.51879	8.44515	1.07363
ILMN_2972646	PDZD11	1.12437	0.99325	0.85365	1.32156		9.10609	8.03289	1.07321
ILMN_2926155	RBM38	0.83406	0.93685	1.31066	1.20819		8.08188	7.00944	1.07244
ILMN_2929031	MRPL49	0.89182	0.97428	1.2217	1.20073		7.587	6.51487	1.07213
ILMN_1230056	EG545056	1.00997	0.85351	1.20331	1.22122		10.4532	9.3812	1.072
ILMN_2890328	GKAP1	1.16779	1.23412	0.97619	0.90948		7.88668	6.81478	1.07189
ILMN_2883147	MRPL12	0.7831	0.927	1.3419	1.2345		12.1575	11.0859	1.07163
ILMN_1247027	SPATS1	1.22091	0.74027	1.0683	1.25642		7.40957	6.3381	1.07147
ILMN_2847136	FASTK	1.02936	0.897	1.14445	1.20873		10.3537	9.28376	1.06989
ILMN_1258543	1500001M20RIK	1.15482	0.90251	0.97173	1.24967		8.87592	7.80624	1.06968
ILMN_2992403	2810452K22RIK	0.83873	0.91894	1.18406	1.33592		10.8026	9.73314	1.06941
ILMN_1226366	UCK1	1.08383	1.0497	1.05789	1.08221		10.4383	9.36989	1.06841
ILMN_1222516	MED8	0.97652	1.06045	0.96412	1.27168		10.5433	9.47508	1.06819
ILMN_2718401	HTRA3	0.75413	0.4431	1.06456	2.00691		9.18345	8.11627	1.06717
ILMN_3003242	MPV17	0.68418	0.5426	1.46362	1.57802		9.35405	8.28695	1.0671
ILMN_2844153	BC024868	0.33526	0.98043	1.53077	1.42136		8.264	7.19705	1.06695
ILMN_2747196	CD82	0.5699	-0.02745	0.60915	3.11616		8.2007	7.13376	1.06694
ILMN_1251885	HIST1H4D	2.07298	0.73621	0.97665	0.48054		6.83341	5.76681	1.0666
ILMN_1232208	COPZ2	1.90443	0.70662	0.85717	0.79812		6.70154	5.63496	1.06658
ILMN_2663585	JDP2	1.14225	0.67707	0.74321	1.7031		9.06235	7.99594	1.06641
ILMN_2664993	1500041N16RIK	1.0125	1.16304	1.26468	0.81893		8.74994	7.68515	1.06479
ILMN_2786860	ARL3	0.9884	0.9457	0.9909	1.3331		11.8994	10.8349	1.06453
ILMN_2652172	NAGK	0.6384	0.98025	1.50369	1.13446		9.37381	8.30961	1.0642
ILMN_2427869	5133400G04RIK	1.20503	1.18659	1.17587	0.68757		9.46007	8.39631	1.06377
ILMN_2834370	CUTC	1.53013	1.02468	0.67154	1.02697		9.77408	8.71075	1.06333
ILMN_2849359	1110019N10RIK	1.36087	0.54608	0.65879	1.68749		10.5627	9.49939	1.06331
ILMN_2691706	SAC3D1	0.89392	0.6545	1.24347	1.46075		7.76228	6.69912	1.06316
ILMN_2946817	BC002163	0.4889	1.1233	1.2407	1.3972		12.0906	11.0281	1.06253
ILMN_2695599	PSMG3	0.55323	1.16528	1.432	1.09792		10.0387	8.97661	1.06211
ILMN_2443129	USP10	1.1386	0.95776	1.03945	1.11206		9.40541	8.34344	1.06197
ILMN_2785605	732482	1.10164	0.76383	0.83244	1.54622		9.56717	8.50614	1.06103
ILMN_1231587	BC030867	0.84554	1.49203	1.45786	0.44819		6.88812	5.82721	1.0609
ILMN_1244642	CCDC53	1.3546	0.9047	0.861	1.1222		11.3891	10.3284	1.06063
ILMN_1219154	MT2	1.02939	1.40606	1.32848	0.47703		8.18527	7.12503	1.06024
ILMN_2944939	CAMK1	0.6299	0.8486	1.4405	1.3181		11.6397	10.5804	1.05927
ILMN_2781798	GM561	0.7541	0.9617	1.30897	1.2113		11.0956	10.0366	1.05902
ILMN_3004441	ATP5H	1.0988	0.9678	1.0785	1.0893		12.918	11.8594	1.0586
ILMN_2676634	ZFAND2B	1.29341	0.70285	0.07361	2.1642		6.78804	5.72952	1.05852
ILMN_2713835	NOS3	0.83373	1.15489	1.27021	0.973		6.55808	5.50012	1.05796
ILMN_2741726	LSM2	0.91231	0.81514	1.10284	1.40025		10.7383	9.68069	1.05763
ILMN_2598222	MRPL43	0.9586	0.8173	1.2923	1.1614		11.8973	10.8399	1.0574
ILMN_1235785	TRAF7	1.28535	1.11493	1.08443	0.74315		8.58232	7.52536	1.05696
ILMN_2699933	QDPR	1.16986	0.63181	1.16812	1.25705		9.80784	8.75113	1.05671
ILMN_2495939	USP21	0.92391	0.88204	0.97991	1.43924		7.82484	6.76856	1.05627
ILMN_3163020	KLC1	1.04623	1.19581	1.2235	0.75939		8.68899	7.63276	1.05623
ILMN_2833985	RILPL2	0.89086	0.85891	0.98446	1.49027		8.98724	7.93111	1.05612
ILMN_1222313	HIST1H4F	1.35941	0.86981	0.90244	1.09179		9.40706	8.3512	1.05586
ILMN_1257515	MCRS1	0.6942	1.16424	1.28635	1.07816		10.7734	9.71766	1.05574
ILMN_1255236	2510003E04RIK	1.20884	0.89765	1.03442	1.08156		9.85079	8.79518	1.05562
ILMN_2871881	UQCR	0.7364	0.9064	1.2521	1.325		14.0795	13.0246	1.05497
ILMN_1217000	TFPT	0.86013	0.72825	1.1689	1.46038		8.75676	7.70235	1.05441
ILMN_3096267	GLRX2	0.999	0.99795	0.86219	1.35823		9.47887	8.42452	1.05434
ILMN_1236344	1700019E19RIK	1.34696	1.03766	0.90175	0.92948		10.7679	9.71391	1.05396
ILMN_3160863	DUSP23	0.8749	0.80477	0.87524	1.65989		8.5418	7.4881	1.0537
ILMN_2762255	AP2S1	0.9074	0.908	1.0043	1.3942		13.5071	12.4536	1.05348
ILMN_2751228	NUDCD2	1.28197	0.69325	0.93805	1.29886		9.97753	8.9245	1.05303
ILMN_1248400	BC005624	1.9526	0.96732	1.30146	-0.01307		5.94804	4.89597	1.05208
ILMN_2770386	FHL2	0.66772	0.86807	1.31564	1.35654		7.47528	6.42328	1.05199
ILMN_1251524	THEM4	1.5369	0.91335	0.63343	1.12424		7.10815	6.05617	1.05198
ILMN_2815107	GOSR2	1.0924	0.9791	0.9215	1.2144		11.3909	10.339	1.05185
ILMN_2747677	2310003L22RIK	0.85109	0.7588	1.26146	1.33587		9.58753	8.53572	1.0518
ILMN_1256133	SH3GL3	1.01747	1.16961	1.02468	0.99414		9.88299	8.83151	1.05148
ILMN_2849285	KRT10	0.8936	0.9206	0.7495	1.6408		11.2586	10.2075	1.05113
ILMN_1225507	TRAPPC4	1.14471	0.83809	1.06101	1.15695		10.1264	9.07623	1.05019
ILMN_1237671	SETMAR	1.35455	1.00949	0.47256	1.36411		5.97659	4.92641	1.05018
ILMN_2625279	PACRG	0.95667	0.61387	0.92408	1.70559		8.64813	7.59807	1.05005
ILMN_2636303	BRCC3	1.50855	1.51745	0.41654	0.7549		6.71761	5.66825	1.04936
ILMN_1244393	2310003C23RIK	1.05871	0.8659	1.11242	1.15883		9.7596	8.71064	1.04896
ILMN_2778799	2510049I19RIK	0.9905	0.86684	0.6375	1.69716		6.7915	5.7435	1.048
ILMN_1249339	RAB4B	1.03636	1.00467	0.94348	1.20743		8.52158	7.4736	1.04799
ILMN_2466034	UBL4	0.93087	0.65924	1.36716	1.23438		9.51867	8.47075	1.04791
ILMN_3102948	SHF	0.59118	0.98354	1.47135	1.14399		6.5522	5.50469	1.04751
ILMN_1256359	SMOX	0.65752	0.73142	1.37001	1.4307		9.03199	7.98458	1.04741
ILMN_2883392	S100A11	1.0995	1.02879	1.15616	0.9001		10.6039	9.55776	1.04614
ILMN_2594811	PSMD9	0.95537	0.69557	1.4739	1.05443		6.80794	5.76312	1.04482
ILMN_2820559	D8ERTD738E	0.5733	1.0301	1.5729	1.0005		11.8819	10.8377	1.0442
ILMN_3074952	COPG	0.9666	1.1102	1.0098	1.0902		11.2666	10.2224	1.0442
ILMN_2930095	DPM2	0.7592	0.9378	1.0413	1.4378		11.3126	10.2686	1.04403
ILMN_2779746	SRP9	1.0736	0.8795	1.0197	1.2014		11.9637	10.9202	1.04355
ILMN_2678336	CTF1	1.27489	1.36655	0.67422	0.85795		6.84487	5.80147	1.0434
ILMN_2789089	HPCAL1	1.12177	1.17002	1.37128	0.50915		6.63872	5.59566	1.04306
ILMN_1234419	BAG2	1.45152	0.70523	0.65155	1.36317		7.36886	6.32599	1.04287
ILMN_2701891	MARCKSL1	1.62705	0.70478	0.62073	1.2164		7.57675	6.53451	1.04224
ILMN_2957161	SMYD2	0.92787	0.94497	1.02138	1.27203		9.97195	8.93039	1.04156
ILMN_1236300	TCEAL6	0.54249	0.83765	1.381	1.40464		6.62603	5.58458	1.04145
ILMN_2706205	CISD1	1.34206	0.55458	1.19695	1.07192		9.61975	8.57837	1.04138
ILMN_2827311	GTF3A	1.0036	0.8801	0.8379	1.4438		11.4489	10.4075	1.04135
ILMN_2670727	GTF3A	0.7836	0.83354	1.08629	1.46125		10.1398	9.09865	1.04117
ILMN_2909068	MRPS23	1.01912	0.74621	1.05385	1.34237		10.5779	9.53751	1.04039
ILMN_2720925	TCTEX1D2	1.2953	0.8561	0.9872	1.0215		11.1846	10.1446	1.04002
ILMN_2707147	RANGRF	0.75056	0.79359	1.2931	1.32214		9.94078	8.90094	1.03985
ILMN_1214375	GPN2	1.41513	1.03302	1.04898	0.66105		9.33658	8.29704	1.03954
ILMN_2639703	LOC100045300	0.744	0.8576	1.2242	1.332		12.9723	11.9329	1.03945
ILMN_2795854	1190017O12RIK	0.6474	1.2291	1.2904	0.9891		11.869	10.83	1.039
ILMN_2868927	1110006G06RIK	0.88557	0.53937	0.90465	1.82522		7.47743	6.43873	1.0387
ILMN_2635801	2310079N02RIK	0.86	0.8581	1.08189	1.34541		10.9708	9.93445	1.03635
ILMN_2808946	RPS5	1.2481	1.0604	1.2449	0.5906		12.5358	11.4998	1.036
ILMN_2495644	VPS29	1.2483	0.9963	0.8647	1.0345		11.2715	10.2356	1.03595
ILMN_1243273	PCMT1	0.88772	0.88588	0.95561	1.40986		9.25349	8.21872	1.03477
ILMN_2620729	COMMD9	0.90774	0.86407	1.3872	0.97465		9.40878	8.37536	1.03341
ILMN_1250630	RNF41	0.81248	1.01837	1.21605	1.08549		7.15175	6.11866	1.0331
ILMN_3163053	COMMD3	1.0273	0.8991	0.9197	1.286		11.9824	10.9494	1.03303
ILMN_1250709	1810046J19RIK	0.8113	0.8625	1.3048	1.1532		12.7931	11.7602	1.03295
ILMN_2635633	SMU1	1.39942	1.23215	1.29244	0.20738		8.65279	7.61994	1.03285
ILMN_1236131	MRPL48	1.0794	0.8401	0.9075	1.3018		11.2829	10.2508	1.0322
ILMN_2756628	CMC1	1.1428	1.0645	0.677	1.2435		11.6218	10.5898	1.03195
ILMN_2637066	1110019N10RIK	1.33228	0.45827	0.79804	1.53843		9.67099	8.63923	1.03175
ILMN_2643115	ZC3H10	1.26648	0.99227	0.98301	0.88469		8.02687	6.99526	1.03161
ILMN_2460179	TPH2	1.02286	1.1023	0.89224	1.10178		6.73065	5.70086	1.0298
ILMN_2848548	PTS	1.04446	1.1308	0.74821	1.19524		10.8107	9.781	1.02968
ILMN_2972063	UBL7	0.9607	0.8687	1.23147	1.05696		11.0879	10.0584	1.02946
ILMN_2766469	SMOX	0.92845	0.56653	1.07785	1.54391		7.5954	6.56621	1.02919
ILMN_1233784	WDR34	0.81225	0.75222	1.2319	1.31984		9.55995	8.5309	1.02905
ILMN_2640203	TSFM	0.95057	1.06857	1.33813	0.75829		9.43884	8.40995	1.02889
ILMN_1233901	LOC100041500	0.802	0.8303	0.9194	1.5625		13.0729	12.0444	1.02855
ILMN_1224802	PALM	0.82262	0.59356	1.11209	1.58437		8.71123	7.68307	1.02816
ILMN_2958417	6720456B07RIK	0.8587	1.1561	0.837	1.2599		13.2416	12.2136	1.02792
ILMN_2801746	CHCHD6	1.13704	0.95432	1.14255	0.87765		9.93388	8.90598	1.02789
ILMN_1218868	COPS8	1.0084	0.9268	1.0744	1.101		11.5346	10.5069	1.02765
ILMN_2619671	MRPS16	0.98173	0.81684	1.28952	1.02202		10.6211	9.5936	1.02753
ILMN_2743494	POLR2D	1.35199	0.66979	0.99652	1.09099		10.1341	9.10679	1.02732
ILMN_1249224	TPD52L1	1.27585	0.65245	0.44773	1.72445		7.87561	6.85049	1.02512
ILMN_1259294	TMEM126B	1.22269	0.89558	0.98453	0.99719		7.78638	6.76139	1.025
ILMN_1259379	PDZD11	1.26447	0.88246	1.01214	0.93852		10.3197	9.29528	1.0244
ILMN_2626114	RAB3IP	0.99923	1.04461	0.96018	1.09314		9.12764	8.10335	1.02429
ILMN_2669023	NOLA3	1.2683	0.9528	0.5924	1.2833		12.4134	11.3892	1.0242
ILMN_1239196	1700088E04RIK	1.44062	0.59608	0.64997	1.40886		9.11709	8.09321	1.02388
ILMN_2891573	RAI12	1.1882	0.6215	1.0118	1.2702		11.0628	10.0399	1.02293
ILMN_3090731	PKIG	0.64036	1.143	1.30417	0.99834		8.27201	7.25054	1.02147
ILMN_2761181	1700021F05RIK	1.0147	1.0411	1.0152	1.0136		11.8316	10.8105	1.02115
ILMN_2869100	D3ERTD751E	1.25138	0.95685	0.9104	0.96589		7.46138	6.44025	1.02113
ILMN_2771074	HNRNPA2B1	1.24212	1.09615	1.08612	0.66009		9.73065	8.70953	1.02112
ILMN_3116570	PDHB	1.15582	1.06441	1.09757	0.76557		8.95907	7.93822	1.02084
ILMN_2593993	EIF4EL3	0.9378	0.8457	0.9489	1.35		11.6626	10.642	1.0206
ILMN_2929723	ZFP64	0.65356	1.10683	1.3626	0.95842		7.40951	6.38916	1.02035
ILMN_2690551	NFKBIE	1.15659	0.54242	0.75634	1.62356		7.51319	6.49347	1.01973
ILMN_2682019	NDUFA8	1.1405	0.9835	0.8982	1.0544		11.7415	10.7223	1.01915
ILMN_2725493	2700078K21RIK	0.89443	0.60407	0.95701	1.61699		7.33966	6.32153	1.01813
ILMN_1241825	LOR	1.06911	0.68829	1.20904	1.1033		9.97752	8.96009	1.01744
ILMN_2744758	SLC35A4	0.9336	0.6368	0.9077	1.5904		11.8096	10.7925	1.01713
ILMN_1213711	TRAPPC1	0.9478	0.772	1.2504	1.0975		11.6479	10.631	1.01693
ILMN_1232686	CRYZ	0.69301	1.14991	1.21895	1.00583		6.76114	5.74422	1.01693
ILMN_3161639	SSNA1	0.9576	0.7073	1.007	1.3957		11.408	10.3911	1.0169
ILMN_1259668	GM561	0.7693	1.0116	1.10751	1.1788		11.1906	10.1738	1.0168
ILMN_2821014	TIMM8B	1.1114	0.9164	0.8615	1.1766		13.3119	12.2955	1.01647
ILMN_3049455	FXN	1.2037	0.98328	0.71799	1.15725		6.5061	5.49055	1.01555
ILMN_2734882	CENPM	0.66615	0.47991	1.70495	1.2106		8.57384	7.55844	1.0154
ILMN_2686407	TMEM159	1.19011	1.1621	0.71614	0.98757		6.93166	5.91768	1.01398
ILMN_2732079	AI836003	0.81144	0.62039	1.06489	1.55677		8.31288	7.2995	1.01337
ILMN_1226238	MRPL47	1.40791	0.9563	0.40521	1.28315		7.69707	6.68393	1.01314
ILMN_1233339	NME4	0.90314	0.81317	1.06331	1.27106		9.92448	8.91181	1.01267
ILMN_2756369	HSBP1	1.1197	0.9407	0.6806	1.3093		13.1288	12.1162	1.01257
ILMN_2763951	ZFAND2B	0.84916	1.09666	1.06739	1.03703		8.4659	7.45334	1.01256
ILMN_2622997	SESN3	1.44206	0.50888	0.59496	1.50202		7.76583	6.75385	1.01198
ILMN_2981818	MRPS7	0.9248	0.737	1.0686	1.3168		12.2215	11.2097	1.0118
ILMN_2944011	LOC547343	0.51899	0.7381	1.07674	1.71099		9.73212	8.72091	1.0112
ILMN_2745849	SNAPC1	1.6041	1.13363	0.5402	0.76684		7.31715	6.30596	1.01119
ILMN_2890399	1700071K01RIK	0.81361	0.94773	1.60183	0.68048		8.21039	7.19947	1.01091
ILMN_2614246	DNAJB4	1.06041	1.14516	0.92312	0.91484		7.87152	6.86063	1.01088
ILMN_3162499	TMEM192	0.86537	0.80398	0.72886	1.64508		9.14995	8.13912	1.01082
ILMN_2659168	CIB2	0.69142	1.11193	1.04414	1.19425		9.04511	8.03468	1.01043
ILMN_2845974	2410001C21RIK	0.7162	0.96194	1.41124	0.9495		9.68334	8.67362	1.00972
ILMN_2660009	OLFM2	0.71259	0.55462	0.96308	1.80851		8.44925	7.43955	1.0097
ILMN_1249334	ARPC4	1.0471	0.7768	1.0767	1.137		11.2939	10.2844	1.0094
ILMN_1256971	NEDD8	1.0275	0.9603	0.9757	1.0726		13.0507	12.0416	1.00903
ILMN_2603182	TFAM	1.39521	0.8074	0.75852	1.07301		9.82409	8.81556	1.00853
ILMN_2806880	LYRM2	1.0181	0.95886	1.0006	1.05591		10.2655	9.2571	1.00837
ILMN_1254341	RSU1	0.9043	1.07742	1.11234	0.93816		9.59257	8.58451	1.00805
ILMN_2708297	MTCH1	1.41285	0.54463	0.45701	1.60867		9.91022	8.90443	1.00579
ILMN_2506144	VAPB	1.21288	0.99057	1.18599	0.62489		8.29226	7.28868	1.00358
ILMN_2792560	NDUFA3	0.4671	1.1022	1.393	1.0508		13.1954	12.1921	1.00328
ILMN_1252302	TAF6	0.81767	0.76727	1.23001	1.19253		7.4989	6.49703	1.00187
ILMN_1237017	USP4	1.32291	1.07262	1.16173	0.44959		8.64102	7.63931	1.00171
ILMN_2887208	RAB1B	1.06966	0.69971	1.0324	1.20439		7.11165	6.11011	1.00154
ILMN_2639373	MRPL17	1.1069	0.8559	1.1633	0.8796		12.6398	11.6384	1.00142
ILMN_2730410	MIF4GD	0.52109	0.38342	0.97529	2.12201		6.57882	5.57837	1.00045
ILMN_2791059	CLTB	1.2313	0.75428	0.89274	1.11982		10.3427	9.34314	0.999535
ILMN_2946288	KCNU1	0.91671	1.18279	0.67001	1.22754		7.93243	6.93316	0.999263
ILMN_2744587	CIB2	0.96689	1.09143	1.06614	0.86986		10.1674	9.16878	0.99858
ILMN_2914957	ZNHIT3	1.22694	0.8039	0.64793	1.31526		9.80705	8.80855	0.998508
ILMN_1236572	BTBD10	1.39026	1.246	0.69948	0.65809		8.00503	7.00657	0.998458
ILMN_2642012	LOC100046457	1.25042	0.56995	0.69385	1.47898		10.6897	9.69135	0.9983
ILMN_2982958	SAE1	0.90146	1.0261	1.21354	0.8511		10.7716	9.77358	0.99805
ILMN_2750402	NUDT19	1.07409	0.88653	0.81836	1.21241		10.5801	9.58228	0.997847
ILMN_2622630	0610037L13RIK	1.60981	0.69588	0.44535	1.23936		9.85399	8.85639	0.9976
ILMN_2763103	ARF6	1.25355	0.69501	1.09236	0.94215		10.7034	9.70761	0.995767
ILMN_1228919	ST13	1.43332	1.00915	1.1186	0.42107		10.2631	9.26753	0.995535
ILMN_2685390	BCL7B	0.59781	0.88662	1.62515	0.87106		6.7573	5.76213	0.99516
ILMN_2602396	DPY30	1.2774	0.8891	0.8238	0.9898		12.1285	11.1334	0.995025
ILMN_2671747	PFDN5	0.9987	0.8121	1.0814	1.0879		13.4843	12.4893	0.995025
ILMN_1251585	E130309D02RIK	0.87331	0.98091	1.4758	0.64981		7.4256	6.43064	0.994957
ILMN_2676294	BC048355	0.94036	0.69262	1.32747	1.01888		7.9488	6.95397	0.994832
ILMN_2502542	UAP1	1.02974	0.73858	1.21405	0.9968		8.67409	7.67929	0.994792
ILMN_2591917	AKR1B3	1.10098	1.10194	1.24543	0.53046		10.4303	9.43555	0.994703
ILMN_3163211	TMEM107	0.78616	0.53574	1.3614	1.28998		9.60391	8.61059	0.99332
ILMN_2639375	MAP2K5	0.52797	1.0576	1.05171	1.33509		9.45881	8.46571	0.993093
ILMN_1218627	5730437N04RIK	0.8678	0.9104	0.9299	1.2633		12.905	11.9122	0.99285
ILMN_2701363	MRPL49	1.17229	0.70712	0.95838	1.13263		7.59401	6.60141	0.992605
ILMN_2634520	CTNND2	0.76867	1.05576	0.99731	1.14506		9.27942	8.28772	0.9917
ILMN_2616573	LOC100047214	1.13811	0.89219	0.72691	1.20743		6.90464	5.91348	0.99116
ILMN_2760116	LOC100048046	0.38073	0.69571	1.31893	1.5684		9.86789	8.87695	0.990943
ILMN_2645772	MRPL51	0.81352	0.63532	0.99907	1.51343		7.30371	6.31337	0.990335
ILMN_1232972	STK19	1.00156	0.50748	0.71915	1.7292		7.51201	6.52266	0.989348
ILMN_2755140	RAD51L3	0.97856	1.00166	0.60362	1.36943		6.27935	5.29103	0.988317
ILMN_2776231	SUMO3	0.90026	0.7888	1.08943	1.17407		10.6908	9.70271	0.98814
ILMN_2752497	NSMCE2	1.28353	1.0164	0.87109	0.78116		8.92817	7.94012	0.988045
ILMN_2681604	CCDC23	0.353	0.9335	1.4489	1.2141		11.4173	10.43	0.987375
ILMN_2718416	EIF3K	0.9939	1.0368	1.4639	0.4533		11.544	10.557	0.986975
ILMN_1248108	LYPLAL1	1.11802	0.75011	0.75218	1.32632		9.87262	8.88597	0.986657
ILMN_1223734	ATF4	1.85297	0.57441	0.59771	0.92093		9.10477	8.11827	0.986505
ILMN_1221045	PRKCZ	0.50318	0.86071	1.16367	1.41836		9.88807	8.90159	0.98648
ILMN_2677712	ARF5	1.438	0.5718	0.5969	1.3384		11.2277	10.2415	0.986275
ILMN_2626864	PCIF1	0.88215	0.82013	1.15721	1.0847		9.20553	8.21949	0.986047
ILMN_1220054	DIRAS1	1.12964	0.57092	0.70133	1.53871		9.16851	8.18336	0.98515
ILMN_2698392	BANF1	0.7437	0.854	1.3664	0.9759		11.9223	10.9374	0.985
ILMN_3143557	ADI1	1.33142	0.5851	0.42509	1.59769		10.4733	9.48852	0.984825
ILMN_2671204	PSME1	0.74891	0.9297	1.22249	1.03633		10.4697	9.48536	0.984357
ILMN_2860699	EPB4.9	0.47471	0.21529	1.32714	1.91679		6.86097	5.87749	0.983483
ILMN_1225235	MTA1	1.14805	0.81399	0.97834	0.99115		7.80633	6.82345	0.982882
ILMN_2916437	RELL2	1.85941	0.68834	0.74045	0.64237		7.53957	6.55693	0.982643
ILMN_2596834	LLPH	0.94781	0.88197	0.51552	1.58198		9.3646	8.38278	0.98182
ILMN_1257415	JPH4	1.02979	0.63858	1.00407	1.25194		7.01245	6.03135	0.981095
ILMN_2662743	RAD23A	0.85937	0.90619	1.00913	1.14829		8.95579	7.97505	0.980745
ILMN_2777104	UBFD1	1.42394	0.76355	1.25272	0.47903		8.04449	7.06468	0.97981
ILMN_2877706	TFPT	0.82735	0.79043	1.14001	1.16103		7.79533	6.81562	0.979705
ILMN_1246725	MRPS6	0.8376	1.0201	0.9809	1.0778		12.1461	11.167	0.9791
ILMN_2683794	OAZ2	0.71796	0.82125	1.18982	1.18571		10.0639	9.08526	0.978685
ILMN_2691298	MRPL27	0.8903	0.7036	1.2185	1.1013		11.8116	10.8331	0.978425
ILMN_1249022	CALN1	1.36393	0.77428	0.79344	0.98182		7.69178	6.71341	0.978368
ILMN_1225363	E430025E21RIK	1.2226	1.282	1.04735	0.36065		8.31173	7.33358	0.97815
ILMN_2896552	TIMM8A1	1.2192	0.6993	0.9269	1.065		12.1127	11.135	0.9776
ILMN_1217378	PTS	1.49221	0.75921	0.50538	1.1531		6.97082	5.99334	0.977475
ILMN_2769065	SDHB	0.9793	0.7948	1.0699	1.0655		11.7884	10.811	0.977375
ILMN_1226042	CPLX1	1.09643	0.36671	0.84274	1.60239		10.0379	9.06083	0.977067
ILMN_2675853	LOC100044636	1.16332	1.34042	0.93389	0.47031		6.64143	5.66445	0.976985
ILMN_2993334	PLEKHF1	0.97723	0.86157	0.96625	1.0959		6.47974	5.5045	0.975238
ILMN_1252830	MRAS	1.03595	0.8106	0.9091	1.14469		10.5823	9.60719	0.975085
ILMN_1242829	PRDX2	1.06271	0.82437	1.06039	0.95129		9.02603	8.05134	0.97469
ILMN_2710185	MYLC2B	1.75841	0.59414	0.42425	1.12158		9.55604	8.58144	0.974595
ILMN_2883561	SURF1	1.04397	0.95578	0.73277	1.16148		8.72814	7.75464	0.9735
ILMN_3160842	BC087945	0.7868	0.7619	1.18457	1.16065		10.9683	9.99487	0.97348
ILMN_3161626	PRKAG2	1.03852	1.06317	0.68155	1.11027		9.34425	8.37087	0.973378
ILMN_2622761	PCCB	0.75099	0.8969	1.08029	1.16392		9.27022	8.2972	0.973025
ILMN_2800675	ZFAND2B	0.68026	0.57658	1.20536	1.42816		9.1364	8.16381	0.97259
ILMN_1219797	CRLS1	1.66804	0.69613	0.32195	1.2032		8.48109	7.50876	0.97233
ILMN_2998479	BC011248	0.57766	0.81878	1.38022	1.10886		9.63832	8.66694	0.97138
ILMN_2676876	PDK3	1.35971	0.63598	0.8016	1.08738		9.50675	8.53558	0.971167
ILMN_3005828	MRPS26	1.1763	0.774	0.955	0.9769		11.5798	10.6093	0.97055
ILMN_2888742	NTAN1	0.8931	0.8638	0.8052	1.3188		11.7956	10.8254	0.970225
ILMN_1237265	MRPL28	1.0186	0.9908	1.0633	0.8073		12.9721	12.0021	0.97
ILMN_2753109	FAM125A	1.1187	1.07709	0.88882	0.7953		10.3414	9.37147	0.969978
ILMN_1228557	ID2	0.9705	0.7163	0.7835	1.4095		11.7164	10.7464	0.96995
ILMN_2745930	TAGLN3	0.5639	0.8188	1.4181	1.0781		11.8221	10.8524	0.969725
ILMN_2480638	TRPT1	0.90725	0.48046	0.77043	1.71923		6.55407	5.58473	0.969342
ILMN_1256867	SLC25A26	1.03991	0.98331	0.73223	1.11736		8.22781	7.2596	0.968203
ILMN_2624448	PPA2	1.35453	0.58549	0.84429	1.08557		9.54879	8.58132	0.96747
ILMN_1256705	9030607L17RIK	0.81113	0.90122	0.65901	1.49785		6.50558	5.53827	0.967303
ILMN_2472451	TRAF4	0.5623	0.6606	1.2867	1.357		11.6257	10.6591	0.96665
ILMN_2691528	ATP5G2	0.6685	0.6836	1.1666	1.3461		12.4251	11.4589	0.9662
ILMN_3007236	MTG1	0.69792	1.40176	1.30926	0.45494		7.56397	6.598	0.96597
ILMN_2721982	TCFE3	0.84454	1.01226	1.05893	0.94384		8.80786	7.84297	0.964892
ILMN_1242779	LOC100044103	1.24326	0.71089	1.03968	0.86163		8.84346	7.87959	0.963865
ILMN_3005546	GLE1	1.0493	0.99749	0.98142	0.82713		8.26879	7.30495	0.963835
ILMN_1244409	CMTM4	1.01305	0.6131	1.04076	1.18778		8.33718	7.3735	0.963672
ILMN_2996046	BAT4	0.61984	0.92774	1.4404	0.86524		7.95006	6.98675	0.963305
ILMN_2727490	DEXI	1.07762	0.77239	0.8663	1.13467		9.2157	8.25296	0.962745
ILMN_2629446	PRPSAP2	1.14487	0.98342	0.94247	0.77935		9.79738	8.83486	0.962528
ILMN_1249719	ASCC1	0.81413	0.56033	1.3011	1.17234		9.14874	8.18677	0.961975
ILMN_2984793	1500001M20RIK	1.19954	0.93582	0.66126	1.05099		9.61959	8.65768	0.961903
ILMN_1259621	2310047O13RIK	1.71636	0.7022	0.42041	1.00698		7.67174	6.71026	0.961488
ILMN_1229702	NRBP1	0.35654	1.34591	1.5227	0.62029		8.01017	7.04881	0.96136
ILMN_1229110	MRPL33	0.6783	1.0081	1.1692	0.9889		12.8028	11.8416	0.961125
ILMN_1255745	TPRGL	1.63279	0.42431	0.43095	1.35361		7.92859	6.96817	0.960415
ILMN_2822239	HEXIM2	0.68744	0.74482	1.05714	1.35211		7.33621	6.37584	0.960377
ILMN_2589403	NPDC1	0.80464	0.63276	1.46067	0.94244		7.86795	6.90782	0.960128
ILMN_1250073	NOL7	0.7872	1.46149	1.00222	0.58923		8.24372	7.28368	0.960035
ILMN_3091574	OLFM1	0.48226	0.56591	1.12905	1.66259		10.2584	9.29847	0.959953
ILMN_2699307	HEBP1	0.90004	0.86618	1.33952	0.73115		9.7214	8.76218	0.959222
ILMN_1233848	COPG	0.9602	0.792	0.8834	1.2004		11.2443	10.2853	0.959
ILMN_3134412	DPH3	0.92217	0.89419	0.67901	1.34009		8.92801	7.96915	0.958865
ILMN_2594394	NICN1	0.94282	0.9757	1.01681	0.89932		7.82533	6.86667	0.958662
ILMN_2622041	F8A	1.2095	0.7807	0.9329	0.9108		11.068	10.1095	0.958475
ILMN_2524776	2400006N03RIK	0.74937	0.73853	0.96133	1.38185		8.39334	7.43557	0.95777
ILMN_2772077	BOK	0.7548	0.7576	1.3664	0.9506		11.3178	10.3605	0.95735
ILMN_2596259	2410001C21RIK	0.95562	1.18151	1.31846	0.37375		9.94419	8.98686	0.957335
ILMN_2745240	HDHD2	1.28761	0.76963	0.60081	1.1704		8.85897	7.90186	0.957113
ILMN_2842572	NDUFS6	0.6684	0.9214	1.1457	1.0927		13.8885	12.9314	0.95705
ILMN_2751865	STK19	0.96157	0.58426	0.9547	1.32666		8.19613	7.23933	0.956797
ILMN_2796089	ANAPC13	0.5893	0.977	1.059	1.2012		12.421	11.4643	0.956625
ILMN_2683374	ASNA1	1.0965	0.7398	0.8696	1.12		11.7408	10.7843	0.956475
ILMN_2763051	HPS6	1.04024	0.90337	1.23741	0.64297		8.22179	7.26579	0.955998
ILMN_1241137	TAF6	1.10815	0.73002	1.05026	0.93388		9.22226	8.26668	0.955578
ILMN_2856798	RAP2IP	0.57542	0.71232	1.08371	1.44752		9.85526	8.90052	0.954743
ILMN_3139800	BRE	0.58752	1.15818	1.17501	0.89705		9.47073	8.51629	0.95444
ILMN_2645917	1700022C21RIK	0.85148	1.19346	0.7044	1.0669		6.95535	6.00129	0.95406
ILMN_2698430	BCL2L1	1.78918	0.30311	0.77267	0.95086		8.63048	7.67652	0.953955
ILMN_1219431	GABARAPL2	1.12819	0.90934	0.69203	1.08532		8.2509	7.29718	0.95372
ILMN_3161601	SNCA	0.99664	0.39237	1.22586	1.19975		9.48425	8.53059	0.953655
ILMN_2991107	NHEJ1	0.42352	0.94079	1.02501	1.42466		6.34436	5.39087	0.953495
ILMN_2859902	ASCC1	1.06469	0.77261	1.22719	0.74875		8.35588	7.40257	0.95331
ILMN_2885990	PDLIM3	1.23475	0.85407	1.18769	0.53599		7.55674	6.60361	0.953125
ILMN_2624827	TCF19	0.9292	0.85292	1.16134	0.86793		10.4178	9.46497	0.952848
ILMN_2621882	0910001L09RIK	0.7624	0.818	1.2003	1.0305		13.6553	12.7025	0.9528
ILMN_2978878	LRRC20	0.68082	0.72709	1.52454	0.87761		7.6807	6.72819	0.952515
ILMN_2677092	NUTF2	1.1406	0.83895	0.9478	0.882		11.1207	10.1684	0.952338
ILMN_2990872	PKN1	0.69196	1.16469	1.26228	0.69028		8.13752	7.18522	0.952303
ILMN_2700338	RBM11	0.65853	0.38497	0.52377	2.23813		7.97764	7.0263	0.95135
ILMN_2888454	ABHD14A	0.32643	0.53225	1.4464	1.49961		7.0261	6.07493	0.951173
ILMN_2706857	6720456B07RIK	0.7964	0.8714	1.0009	1.1324		13.2764	12.3262	0.950275
ILMN_2943476	LCMT1	0.6379	0.7906	1.31571	1.0563		11.2666	10.3165	0.950127
ILMN_2986309	PSME1	0.808	0.5733	1.211	1.2051		11.5302	10.5808	0.94935
ILMN_2737480	SIRT3	0.95747	0.85002	0.68678	1.30195		10.0587	9.10961	0.949055
ILMN_2954195	SCYL1	0.48055	1.00574	1.38122	0.92736		8.21038	7.26166	0.948717
ILMN_2588601	NDUFA2	0.7982	0.9353	0.9664	1.0931		13.452	12.5038	0.94825
ILMN_2932660	TMUB1	0.41856	0.55056	1.22091	1.60003		8.78081	7.83329	0.947515
ILMN_2616877	SLC39A1	0.56024	0.54925	1.40739	1.27231		7.88111	6.93381	0.947297
ILMN_2984999	ZFP787	0.9258	0.82065	1.00901	1.03254		8.02238	7.07538	0.947
ILMN_2776025	FKBP1A	1.101	0.723	0.928	1.0306		12.748	11.8023	0.94565
ILMN_1233586	DCTN6	0.795	1.0062	0.9872	0.9937		11.1192	10.1737	0.945525
ILMN_2894999	SLC35C2	0.57881	0.93307	1.17151	1.0972		8.50556	7.56041	0.945148
ILMN_1243525	PLDN	1.29173	0.82383	0.42954	1.2325		10.7125	9.76812	0.9444
ILMN_2667614	JOSD2	0.7945	0.5067	1.3213	1.1545		11.354	10.4097	0.94425
ILMN_2973897	ATP5L	0.8884	0.7928	1.02	1.0755		12.4921	11.548	0.944175
ILMN_2633897	PDE6D	1.1223	0.8037	0.7228	1.1267		11.613	10.6691	0.943875
ILMN_2763867	RAB21	1.18086	0.75951	0.73977	1.09517		9.08706	8.14323	0.943828
ILMN_2799596	AI662250	0.58693	0.22865	0.71071	2.24839		9.06221	8.11854	0.94367
ILMN_2609807	SEC61B	0.6935	0.819	1.0427	1.2177		11.4864	10.5432	0.943225
ILMN_1244324	HDGF	0.81788	0.61723	1.21869	1.11398		8.89711	7.95516	0.941945
ILMN_1237736	PLEKHF2	1.55688	0.25771	0.83736	1.11245		6.37472	5.43362	0.9411
ILMN_2870487	CPNE2	0.84686	0.66656	0.89721	1.35289		9.56182	8.62095	0.94088
ILMN_2941728	NENF	0.4961	0.6368	1.2142	1.4164		11.7043	10.7634	0.940875
ILMN_2436489	VAPB	0.77416	0.79147	1.29633	0.90097		10.7754	9.83469	0.940733
ILMN_1223551	RRP9	0.61377	0.61223	1.39932	1.13669		9.30297	8.36247	0.940503
ILMN_2616461	NAGK	1.18147	0.39608	0.96587	1.21717		7.79917	6.85902	0.940148
ILMN_2792868	BLVRB	0.78287	0.78739	1.22355	0.96611		9.9917	9.05173	0.93998
ILMN_1251333	GABARAP	0.6052	0.6342	1.014	1.5032		13.3118	12.3727	0.93915
ILMN_2629044	NDUFA7	0.5198	0.9404	1.1451	1.1491		13.1366	12.198	0.9386
ILMN_3129849	NKX2-2	1.64258	0.2849	0.48315	1.34078		8.32531	7.38746	0.937852
ILMN_1218934	RDM1	0.58801	0.70079	1.43689	1.0255		10.5934	9.65556	0.937797
ILMN_3123836	NUDT7	1.23813	0.6397	0.74231	1.13088		8.68852	7.75077	0.937755
ILMN_1216211	PSMD12	1.11721	0.8336	0.88125	0.91857		9.31661	8.37895	0.937658
ILMN_2755915	PET112L	1.16413	0.63592	1.56446	0.38547		5.79687	4.85938	0.937495
ILMN_1249444	SERGEF	1.17394	0.83827	1.09625	0.63979		8.96452	8.02745	0.937063
ILMN_1229716	2310036O22RIK	0.7672	0.7515	1.1066	1.1218		12.6332	11.6964	0.936775
ILMN_2713060	FAM131A	0.79263	0.8785	1.01719	1.05781		9.56589	8.62936	0.936533
ILMN_2752408	CCDC90B	0.7798	1.02879	0.6486	1.28829		10.8574	9.92105	0.93637
ILMN_2957898	UFSP2	0.92138	0.84594	0.84238	1.13469		8.32053	7.38443	0.936098
ILMN_1241168	DOK4	0.69417	1.22512	0.89708	0.92747		8.01182	7.07586	0.93596
ILMN_2911760	UBAC1	0.93213	0.7931	0.84521	1.17105		10.5018	9.56643	0.935372
ILMN_2625654	MSL3L2	0.88094	0.62059	0.99199	1.24532		9.07478	8.14007	0.93471
ILMN_2621113	FBXO8	1.53868	0.49345	-0.05806	1.76454		8.51448	7.57983	0.934652
ILMN_3158698	BC046404	1.41297	0.89191	0.72764	0.70546		10.0509	9.11645	0.934495
ILMN_1240857	COX7A1	0.53278	1.03183	1.30488	0.86715		6.36538	5.43122	0.93416
ILMN_2797322	PRR3	0.88534	0.73125	0.79627	1.3203		9.85257	8.91928	0.93329
ILMN_2590488	KHDRBS3	0.84368	0.90067	1.0264	0.96186		8.37777	7.44462	0.933153
ILMN_2924969	GM1943	0.96149	0.63678	1.04661	1.08761		7.53115	6.59802	0.933123
ILMN_1245492	RXRB	1.1978	0.46298	0.77814	1.29222		7.54756	6.61478	0.932785
ILMN_1235440	TRAPPC2	1.49398	0.70266	0.36873	1.1609		9.80273	8.87116	0.931567
ILMN_1220697	NOTCH4	0.71567	0.79426	1.28868	0.9275		8.11845	7.18692	0.931527
ILMN_3146018	CCL27	1.02084	1.02018	0.67445	1.01025		8.77567	7.84424	0.93143
ILMN_2758452	HN1	0.9245	0.7326	1.1415	0.9245		12.9538	12.023	0.930775
ILMN_1222401	TFPT	0.68249	0.74364	1.08639	1.20939		10.2558	9.32535	0.930477
ILMN_2637398	RABL5	1.3063	0.6988	0.76586	0.95073		8.80203	7.87161	0.930423
ILMN_2959787	YIF1A	0.65197	0.64172	1.43968	0.98749		6.32699	5.39678	0.930215
ILMN_1238939	LYSMD1	0.88213	0.95779	0.88779	0.98866		10.1597	9.23066	0.929092
ILMN_2640944	NDUFS4	0.8096	0.963	0.9373	1.0064		12.8816	11.9525	0.929075
ILMN_2710449	CRIP2	1.00382	0.66593	1.21657	0.82842		10.1644	9.23572	0.928685
ILMN_2497616	LOC100048480	0.865	1.0066	0.9197	0.9212		12.8393	11.9112	0.928125
ILMN_2811421	MATK	0.92615	0.82018	0.70113	1.26242		8.28299	7.35552	0.92747
ILMN_2838199	DCPS	0.78084	1.17307	1.1956	0.56005		10.0044	9.07701	0.92739
ILMN_2634720	POLR1D	0.8787	0.853	1.0357	0.9417		12.0283	11.101	0.927275
ILMN_1254715	MRPL37	0.8125	0.7429	1.2419	0.9095		11.7058	10.7791	0.9267
ILMN_2611931	SURF2	1.15815	0.72305	0.55391	1.26555		9.87793	8.95276	0.925165
ILMN_2453209	ABHD11	0.71658	0.78966	0.94119	1.25251		10.1537	9.22872	0.924985
ILMN_2705227	DAPK3	1.1492	0.72166	1.08778	0.73888		8.07174	7.14736	0.92438
ILMN_2674378	LRRC20	1.12205	0.43612	0.81631	1.32269		7.35115	6.42686	0.924292
ILMN_1220387	TICAM1	0.27937	0.93127	1.25901	1.22712		6.48438	5.56019	0.924193
ILMN_2903379	MEMO1	1.41547	0.77922	0.43492	1.06592		8.32935	7.40547	0.923883
ILMN_2796798	5730469M10RIK	0.44	0.85678	1.04584	1.35288		9.93412	9.01024	0.923875
ILMN_2603581	AURKAIP1	0.7913	0.855	1.0547	0.9944		12.7852	11.8613	0.92385
ILMN_2766262	PFDN5	1.0579	0.719	0.7726	1.1453		13.5681	12.6444	0.9237
ILMN_2599145	LOC100044159	1.05004	0.80694	1.16567	0.67153		7.29967	6.37612	0.923545
ILMN_2885982	TRPT1	1.03945	0.65745	0.9878	1.00836		9.70931	8.78604	0.923265
ILMN_2661407	RPL7L1	1.05984	0.74271	1.18638	0.7038		7.94026	7.01708	0.923183
ILMN_2657628	SEC61G	0.5779	0.7426	1.1913	1.1794		13.6806	12.7578	0.9228
ILMN_2792047	FBXL15	0.65672	0.72424	1.01268	1.29502		8.95975	8.03759	0.922165
ILMN_1221262	1810009A15RIK	1.10331	0.7859	0.82551	0.97162		10.245	9.32346	0.921585
ILMN_1240610	NOXO1	0.88047	0.93109	1.15826	0.71458		6.06321	5.14211	0.9211
ILMN_1225261	UCHL1	0.8365	0.9635	1.2767	0.6068		11.3132	10.3924	0.920875
ILMN_2882059	RPL27A	1.2431	0.8163	0.7813	0.8419		12.2741	11.3535	0.92065
ILMN_2925570	NUBP2	0.95527	0.80684	0.88615	1.03365		8.97636	8.05588	0.920478
ILMN_2982316	ZCWPW1	0.60321	0.89864	1.57998	0.59948		7.91179	6.99147	0.920327
ILMN_2664511	OSGEP	1.16935	0.86601	0.9075	0.7368		10.8775	9.95756	0.919915
ILMN_2892904	2310007F21RIK	1.03825	0.79365	0.7398	1.10762		9.11211	8.19228	0.91983
ILMN_2675333	MORN4	0.9853	0.66696	0.56315	1.46125		8.20201	7.28284	0.919165
ILMN_2431046	UBAC1	0.90704	0.8899	0.83432	1.04116		9.00467	8.08657	0.918105
ILMN_3000008	VPS25	0.5795	0.7838	1.3792	0.9288		11.3028	10.385	0.917825
ILMN_2596569	1700113I22RIK	0.52509	0.5841	1.19405	1.36716		8.46323	7.54563	0.9176
ILMN_2743902	MATK	0.96987	0.82389	0.88973	0.98572		9.31632	8.39902	0.917302
ILMN_2804900	LYRM1	0.78451	0.95424	0.77191	1.15851		6.52329	5.606	0.917292
ILMN_2875089	1810027O10RIK	0.9788	0.8179	1.0778	0.7931		13.6319	12.715	0.9169
ILMN_2883110	PQBP1	1.00715	0.88172	1.16422	0.61432		7.90508	6.98823	0.916852
ILMN_2801568	ACN9	1.34326	0.8253	0.27966	1.21817		9.03372	8.11712	0.916597
ILMN_2694275	LXN	1.09126	1.06057	0.95522	0.55495		10.6061	9.69058	0.9155
ILMN_2630769	COPE	0.7825	0.6928	1.22575	0.95356		10.8005	9.88687	0.913653
ILMN_2869312	FBXO4	0.91096	0.7458	0.94304	1.05314		10.4328	9.51961	0.913235
ILMN_1214070	RBCK1	0.85642	0.59393	0.8203	1.38205		9.1811	8.26793	0.913175
ILMN_2759598	HINT2	0.7835	0.663	1.1372	1.0664		12.0031	11.0906	0.912525
ILMN_2681592	ANKRD40	1.05158	0.63888	0.76041	1.19849		9.77106	8.85872	0.91234
ILMN_1250771	NCRNA00117	1.33269	0.3126	0.78858	1.21227		8.92987	8.01834	0.911535
ILMN_2768209	BC029214	0.64643	0.80084	1.04148	1.15702		8.45434	7.5429	0.911442
ILMN_2870883	YRDC	1.28611	0.56998	0.9587	0.82827		8.52403	7.61327	0.910765
ILMN_2957904	UFSP2	0.91847	0.89615	0.84716	0.98026		10.4155	9.50499	0.91051
ILMN_2746086	TAX1BP3	0.8257	0.6863	0.9921	1.1367		11.772	10.8618	0.9102
ILMN_2838965	4930455C21RIK	1.57713	0.4483	0.86737	0.74799		9.29922	8.38902	0.910197
ILMN_2906718	FCF1	1.04716	1.03469	0.84686	0.7089		10.6418	9.73245	0.909402
ILMN_2594419	GIPC1	1.54892	-0.07721	0.42268	1.74272		7.19351	6.28423	0.909278
ILMN_2499944	TOMM7	0.3582	0.6955	1.2343	1.345		12.2583	11.3501	0.90825
ILMN_2911454	5830457O10RIK	0.77032	0.53745	1.17442	1.15017		9.11998	8.21189	0.90809
ILMN_2683128	CMAS	0.90863	0.85459	1.02987	0.83587		10.6504	9.74321	0.90724
ILMN_1214850	PAK1	1.30839	0.77539	0.88758	0.65681		7.38685	6.4798	0.907042
ILMN_2992239	AMD2	1.63778	0.9847	-0.02284	1.02609		8.16639	7.25996	0.906433
ILMN_1247302	3010026O09RIK	0.90426	0.67154	0.92255	1.12673		9.30844	8.40217	0.90627
ILMN_2611180	CCDC3	0.45154	0.55704	1.19912	1.41707		5.9451	5.03891	0.906193
ILMN_2600643	PFDN1	1.22422	0.99633	0.69012	0.71263		5.86251	4.95668	0.905825
ILMN_2640122	PMPCB	0.98802	0.97275	1.05491	0.60676		10.1149	9.20931	0.90561
ILMN_1229975	NDUFC1	0.7228	1.0205	0.8898	0.986		13.5151	12.6104	0.904775
ILMN_1259848	VPS25	0.71123	0.6182	1.13674	1.15271		10.6285	9.72378	0.90472
ILMN_1236904	MRPL23	0.5719	0.8425	1.0566	1.147		12.6687	11.7642	0.9045
ILMN_2730249	2310005N01RIK	0.57065	0.72462	1.19077	1.13043		8.25856	7.35444	0.904117
ILMN_2452383	UROS	0.99764	0.67008	0.93097	1.01737		8.85673	7.95271	0.904015
ILMN_2864659	C1QL1	0.78818	-0.01845	0.30866	2.53459		7.16589	6.26264	0.903245
ILMN_1238433	RBP1	0.7901	1.1134	1.2625	0.4469		12.3633	11.4601	0.903225
ILMN_2700334	BRI3	0.6599	0.7893	1.0043	1.1568		12.2343	11.3317	0.902575
ILMN_1240979	RBM38	0.83808	0.89919	0.96054	0.9122		8.41655	7.51405	0.902503
ILMN_2987107	FAM162A	1.1918	0.7985	0.5878	1.0315		13.0763	12.1739	0.9024
ILMN_2971845	DTYMK	0.8189	0.73467	1.1075	0.9461		11.1418	10.2401	0.901793
ILMN_2672458	GNB5	0.95265	1.04267	0.7392	0.87259		9.34618	8.4444	0.901778
ILMN_2460745	WDR21	0.59642	0.77692	1.11991	1.10872		9.40533	8.50483	0.900493
ILMN_2629835	MRPL33	0.8411	1.1094	0.6908	0.9606		13.1907	12.2902	0.900475
ILMN_1238130	RAI12	1.56085	0.36794	0.24693	1.4261		6.53083	5.63038	0.900455
ILMN_1252068	SYNJ2BP	1.45395	0.5632	0.36245	1.22222		9.62135	8.7209	0.900455
ILMN_2493175	TST	0.868	0.91787	0.87347	0.941		8.34249	7.44241	0.900085
ILMN_1256219	LOC100047261	0.8872	0.6938	0.718	1.3001		12.2488	11.349	0.899775
ILMN_1253137	GNG3	0.92937	0.76089	0.77748	1.13093		10.2622	9.36258	0.899668
ILMN_2972392	HAX1	1.20777	0.57056	0.77409	1.04417		8.77304	7.87389	0.899148
ILMN_1226662	DLEU7	1.41074	0.47981	0.73029	0.97476		7.98978	7.09088	0.8989
ILMN_3114759	PARD6A	0.5181	0.6526	1.26973	1.15436		10.7194	9.82065	0.898697
ILMN_1250904	RTN2	0.56384	0.7741	1.10721	1.14946		9.62646	8.72781	0.898652
ILMN_2450384	VEGFB	0.6479	0.4903	0.8107	1.644		11.2914	10.3932	0.898225
ILMN_2925567	NUBP2	0.83369	0.72239	0.8857	1.15078		9.8199	8.92176	0.89814
ILMN_1217822	2210412D01RIK	1.29285	0.84792	0.4464	1.0052		10.8484	9.95031	0.898092
ILMN_2745971	BANF1	0.76537	0.63511	1.10335	1.08835		10.3768	9.47875	0.898045
ILMN_2856861	NUDC-PS1	0.85665	0.82055	1.29782	0.61701		8.32021	7.4222	0.898008
ILMN_2496310	U2AF2	0.81313	0.72466	1.12717	0.92319		9.70954	8.8125	0.897037
ILMN_2759114	CMTM4	0.9965	0.33963	1.05764	1.19379		7.00142	6.10454	0.89689
ILMN_2682787	COPS7A	1.06743	1.06721	0.90348	0.54912		8.50839	7.61158	0.89681
ILMN_2971946	LSM5	0.7343	0.8298	0.9855	1.0323		12.6899	11.7944	0.895475
ILMN_2616792	MED30	0.9962	0.8084	0.7932	0.982		12.449	11.5541	0.89495
ILMN_2802714	PGAM5	0.96183	0.5003	1.16085	0.95461		10.7726	9.8782	0.894398
ILMN_2746766	LOC100046393	1.21626	0.76784	0.66969	0.9221		9.94074	9.04676	0.893973
ILMN_1255960	SPC25	1.16422	0.63495	0.60115	1.17546		9.94318	9.04923	0.893945
ILMN_1254644	SPSB2	0.4009	0.86579	1.1527	1.15553		7.85112	6.95739	0.89373
ILMN_2453076	YPEL3	0.60649	0.64236	1.04822	1.27533		6.17382	5.28073	0.8931
ILMN_2476804	UBE2A	1.16192	0.55301	0.45511	1.4006		9.86573	8.97307	0.89266
ILMN_2798183	COMMD4	0.8065	0.6865	0.8269	1.2506		11.4778	10.5852	0.892625
ILMN_3004931	2310022A10RIK	0.63846	1.02205	0.61519	1.29334		6.92232	6.03005	0.89226
ILMN_2688429	HNRNPUL1	0.94355	1.08214	1.22013	0.32274		6.5272	5.63506	0.89214
ILMN_2675232	KLK8	1.33908	-0.20299	1.02816	1.40159		8.82827	7.93681	0.89146
ILMN_2815222	MAD2L1BP	1.24288	0.60177	1.04128	0.67434		10.1764	9.28629	0.890068
ILMN_2686087	CUTC	1.21572	1.0866	0.7437	0.51292		8.31135	7.42162	0.889735
ILMN_1250704	RCSD1	1.12768	1.20333	1.00022	0.22597		6.55517	5.66587	0.8893
ILMN_2670398	EIF4EBP1	1.56687	0.5634	0.7675	0.657		11.0033	10.1146	0.888693
ILMN_2733888	SKP1A	1.1959	1.0361	0.7054	0.6168		11.7603	10.8718	0.88855
ILMN_3160517	COX17	0.7498	0.8547	1.1265	0.8218		12.3258	11.4377	0.8882
ILMN_2791121	AK3	1.24752	0.50946	0.54226	1.2533		10.54	9.65184	0.888135
ILMN_1239525	POLR2J	0.7074	0.7736	0.9606	1.1102		12.2108	11.3229	0.88795
ILMN_3096933	TOP1MT	1.09028	0.96586	0.80608	0.68872		8.39442	7.50669	0.887735
ILMN_2744909	GMPPB	0.8809	0.66512	1.20016	0.80413		7.29529	6.40771	0.887578
ILMN_2658501	IFITM3	0.6678	0.285	1.481	1.1146		11.8246	10.9375	0.8871
ILMN_2710764	DLG4	0.97929	0.44272	0.85387	1.2724		7.18297	6.29589	0.88707
ILMN_2662160	IMPA2	0.59808	1.56008	0.67484	0.71273		6.41689	5.53046	0.886432
ILMN_2655774	MRPS34	0.7968	0.7328	1.1847	0.8298		11.7549	10.8689	0.886025
ILMN_1225597	COPS7B	1.16713	1.06988	0.81256	0.49205		8.64015	7.75475	0.885405
ILMN_2417945	ZFP161	1.08362	0.88862	0.66551	0.90329		8.62888	7.74362	0.88526
ILMN_2892215	GM71	1.33018	0.73795	0.50759	0.96496		6.91088	6.02571	0.88517
ILMN_1232524	HIST1H4I	1.35727	0.43144	1.03394	0.71712		9.17057	8.28563	0.884943
ILMN_2836147	PSMB7	0.984	0.6318	1.0985	0.8245		11.678	10.7934	0.8847
ILMN_1255644	ATN1	0.76254	0.83285	0.72059	1.2216		9.17959	8.2952	0.884395
ILMN_1231658	COMMD1	0.9495	0.519	0.8738	1.194		12.295	11.411	0.884075
ILMN_2918440	AARSD1	0.69322	1.02753	1.40145	0.41089		10.2049	9.32164	0.883273
ILMN_2790113	MRP63	1.65453	0.34219	0.39142	1.14491		7.69999	6.81673	0.883263
ILMN_2719001	ERCC8	1.4476	0.49517	0.45826	1.13181		7.42074	6.53753	0.88321
ILMN_2624695	CHCHD4	0.92047	0.83621	1.01486	0.76002		9.44385	8.56096	0.88289
ILMN_2723438	NUBP2	1.2717	0.53053	0.65119	1.07622		8.88022	7.99781	0.88241
ILMN_2714397	CTDSP1	0.68406	0.64622	0.57517	1.62299		6.45737	5.57526	0.88211
ILMN_2646771	2310035K24RIK	0.8471	0.6093	0.82822	1.24343		9.08167	8.19965	0.882013
ILMN_1254001	SHARPIN	0.90896	0.83138	0.89269	0.89403		9.26714	8.38538	0.881765
ILMN_2705747	BRDT	0.83881	0.10069	0.61177	1.97301		7.6947	6.81363	0.88107
ILMN_3150811	TSC22D3	0.97544	0.65933	0.83376	1.0551		10.3443	9.46335	0.880907
ILMN_2677567	GALT	0.68366	0.88111	0.75531	1.20212		9.88435	9.0038	0.88055
ILMN_2660110	APBA3	0.54209	0.7894	0.94943	1.24066		9.98311	9.10271	0.880395
ILMN_2989204	GM266	1.31356	1.07598	0.22842	0.90202		7.63595	6.75595	0.879995
ILMN_3161327	ACTR1B	0.92468	0.58119	1.02361	0.99042		9.94217	9.0622	0.879975
ILMN_2892554	SPRYD4	0.93111	0.73707	0.61599	1.23502		8.16754	7.28774	0.879798
ILMN_3145331	TMSB10	0.7872	0.9092	1.0045	0.8166		13.0002	12.1208	0.879375
ILMN_2675170	HNRNPUL1	1.21111	0.96295	0.42078	0.92118		6.71578	5.83678	0.879005
ILMN_2705128	MUTED	0.9815	0.7927	0.7074	1.033		11.6819	10.8032	0.87865
ILMN_2648618	ARFGAP3	0.98747	0.64146	1.00382	0.87908		9.47039	8.59244	0.877958
ILMN_2660803	BCKDHB	1.07681	0.572	0.81685	1.04503		9.49286	8.61519	0.877673
ILMN_2826157	TAF12	1.23266	0.94897	0.72189	0.60709		8.87904	8.00139	0.877652
ILMN_2716195	HIST1H2BH	1.03673	0.4376	0.87868	1.15727		10.7171	9.83951	0.87757
ILMN_2832886	FOXRED1	0.39265	0.92405	1.30949	0.88361		7.86849	6.99104	0.87745
ILMN_2630767	COPE	0.80166	0.64224	1.11621	0.94642		10.3246	9.44794	0.876633
ILMN_2631192	VPS26B	1.09868	0.77231	0.80975	0.82508		10.0508	9.17433	0.876455
ILMN_1214167	COMMD10	1.36693	0.67735	0.47562	0.98516		10.0158	9.13954	0.876265
ILMN_2659762	MRPL18	1.17588	0.44511	0.7243	1.15773		9.97074	9.09499	0.875755
ILMN_2744414	NME3	0.2389	0.5952	1.1478	1.5189		11.4135	10.5383	0.8752
ILMN_2680111	MRPS25	0.8423	0.69835	0.93876	1.02094		8.30261	7.42753	0.875087
ILMN_2737200	MBP	0.7897	0.6512	-0.1559	2.2139		12.3125	11.4378	0.874725
ILMN_1232667	IFITM2	0.82602	0.9574	0.84363	0.87107		9.93031	9.05578	0.87453
ILMN_2749972	PHAX	0.8588	0.8424	0.97724	0.8193		10.9261	10.0517	0.874435
ILMN_3159435	MID1	0.52751	0.72667	1.30696	0.93606		9.62374	8.74944	0.8743
ILMN_2900025	NDUFS4	0.9452	0.9135	0.6805	0.9561		12.5727	11.6988	0.873825
ILMN_2654651	THBS3	1.53347	1.14448	0.34088	0.47609		6.64756	5.77383	0.87373
ILMN_2773862	C730025P13RIK	0.70624	0.77916	0.97206	1.03536		9.84955	8.97634	0.873205
ILMN_1247335	KCTD6	1.11329	0.98914	0.6228	0.76754		7.8446	6.97141	0.873193
ILMN_2732961	MFF	1.14931	0.86159	0.55334	0.92779		8.02803	7.15502	0.873007
ILMN_1257408	MRPL4	1.07318	0.37444	0.75327	1.29055		10.0556	9.18275	0.87286
ILMN_3140091	CRLS1	1.12789	0.38393	0.55166	1.42753		6.9787	6.10595	0.872752
ILMN_1240149	VPS36	0.9905	0.74667	0.9255	0.8283		10.9613	10.0885	0.872743
ILMN_2598451	RABIF	1.3436	0.43593	0.25996	1.4502		9.30144	8.42901	0.872422
ILMN_2662509	FADD	1.32835	0.52236	0.72742	0.91049		9.46342	8.59127	0.872155
ILMN_1258993	MRPS35	0.91774	0.63944	0.81356	1.11706		9.85904	8.98709	0.87195
ILMN_2738345	LIMS2	0.6126	0.5908	0.9598	1.3217		11.3101	10.4388	0.871225
ILMN_1248850	GGA1	0.55534	0.88761	1.40116	0.6389		7.70659	6.83584	0.870753
ILMN_3132898	YPEL3	0.3943	0.5829	0.9142	1.5907		12.5984	11.7279	0.870525
ILMN_3142193	LYSMD1	0.51755	0.76871	1.07436	1.12104		9.61612	8.7457	0.870415
ILMN_2913326	2610039C10RIK	1.1581	0.6446	0.7723	0.9066		11.4062	10.5358	0.8704
ILMN_2648967	ARRDC4	0.94896	0.8258	0.55895	1.1473		10.2965	9.42622	0.870253
ILMN_3163014	CDC42SE1	0.74805	0.68693	1.06118	0.98385		9.75427	8.88426	0.870003
ILMN_2717172	DPH3	1.08097	0.73208	0.64872	1.01621		10.6702	9.80071	0.869495
ILMN_2711442	GALT	0.10578	0.90018	0.96693	1.50404		6.50637	5.63713	0.869233
ILMN_2826027	UBE2Q2	1.12545	0.80565	0.23587	1.30721		8.42215	7.55361	0.868545
ILMN_2728997	LOC100047028	1.353	0.65879	0.5585	0.90289		5.83717	4.96887	0.868295
ILMN_2845045	B3GAT3	0.59824	0.65441	1.12869	1.09028		7.56235	6.69444	0.867905
ILMN_2797212	MRPL36	1.2318	0.823	0.8326	0.5824		12.7579	11.8904	0.86745
ILMN_2757197	THOC3	1.05661	0.49052	1.27492	0.64756		9.0741	8.2067	0.867402
ILMN_2944366	HSPB8	0.64703	0.54266	1.36374	0.91411		7.33382	6.46693	0.866885
ILMN_2734391	RAMP1	0.1865	0.5335	1.3094	1.43722		11.4742	10.6075	0.866655
ILMN_2724795	PPP5C	1.05483	0.68559	1.08974	0.63535		9.13951	8.27314	0.866378
ILMN_2964728	2810410C14RIK	0.75741	0.6887	1.08078	0.93475		6.31938	5.45397	0.86541
ILMN_2805207	B020018G12RIK	0.9069	0.8502	0.9128	0.7909		12.3072	11.442	0.8652
ILMN_1250081	WBSCR22	0.68647	0.70142	1.171	0.89929		10.0358	9.17122	0.864545
ILMN_2611648	MRPL16	0.8065	0.76241	1.10532	0.78377		9.85801	8.99352	0.8645
ILMN_2653842	FAM118B	1.41581	0.79906	0.28366	0.95919		7.73464	6.87021	0.86443
ILMN_2972149	MTX1	0.39802	0.88306	1.50001	0.67587		8.67106	7.80682	0.86424
ILMN_3153753	CACNB3	0.21163	0.84451	1.02028	1.38038		9.09614	8.23194	0.8642
ILMN_2985282	PECI	0.707	0.7609	0.7231	1.2648		11.5574	10.6935	0.86395
ILMN_2795949	D2ERTD750E	0.7022	1.09005	1.13021	0.53224		8.75994	7.89627	0.863675
ILMN_2772248	CAPNS1	0.8577	0.6193	0.9039	1.0736		12.0292	11.1656	0.863625
ILMN_2497094	MED4	0.81829	0.94288	0.91198	0.78051		9.83137	8.96796	0.863415
ILMN_2598201	LOC100048483	0.6593	0.6282	0.9877	1.1781		14.4641	13.6008	0.863325
ILMN_2639665	ING4	0.7621	0.73381	0.93374	1.02311		9.37343	8.51024	0.86319
ILMN_1229613	MOCS2	0.866	0.8051	0.594	1.1834		11.8992	11.0371	0.862125
ILMN_1240537	ARPP21	1.53226	-0.14037	0.91651	1.13961		8.27687	7.41487	0.862003
ILMN_1250279	SERPINB6A	0.63115	0.81577	0.98322	1.01694		9.85336	8.99159	0.86177
ILMN_1250438	MARCKSL1	0.803	0.5922	0.7907	1.2611		12.8818	12.02	0.86175
ILMN_3114365	TXNL4A	1.2197	0.6628	0.4574	1.107		11.5827	10.721	0.861725
ILMN_1213070	1700037H04RIK	0.9854	0.6788	0.8796	0.9016		12.4489	11.5875	0.86135
ILMN_2648661	CAP1	1.67744	0.73785	0.83956	0.18401		9.50388	8.64416	0.859715
ILMN_3031009	CAPZB	0.9586	0.7626	0.7679	0.94873		11.2602	10.4008	0.859458
ILMN_2686044	EIF5A	1.1277	0.7155	0.8281	0.7617		12.8064	11.9482	0.85825
ILMN_2668608	RAB10	1.55896	0.6197	0.38008	0.87393		8.32804	7.46987	0.858168
ILMN_2630768	COPE	0.80665	0.711	1.0889	0.82606		10.3544	9.49623	0.858153
ILMN_1224110	BST2	0.47121	0.52736	1.73284	0.70065		8.66519	7.80718	0.858015
ILMN_2888842	ISCA1	0.8018	0.4955	0.5736	1.5609		11.4838	10.6258	0.85795
ILMN_3104414	ETFB	0.4511	0.747	1.1635	1.0697		11.73	10.8721	0.857825
ILMN_2851455	2810408M09RIK	0.73353	0.41492	0.9587	1.32412		8.10734	7.24952	0.857817
ILMN_2721178	0610006I08RIK	0.5015	0.59023	1.11614	1.22069		10.7181	9.86098	0.85714
ILMN_2623184	NKIRAS2	0.90467	0.43742	0.80085	1.2856		9.39931	8.54217	0.857135
ILMN_1255259	ALKBH5	0.58034	0.31853	1.32861	1.20021		7.83789	6.98097	0.856922
ILMN_2607297	MON1A	0.70063	0.64689	0.90101	1.17902		8.00816	7.15127	0.856888
ILMN_2651137	LCK	1.50556	0.15275	0.70438	1.06118		6.21465	5.35868	0.855968
ILMN_2523256	1500001M20RIK	1.0715	0.6618	0.8354	0.8485		11.1766	10.3223	0.8543
ILMN_2757870	PSMB10	0.4143	0.5378	1.3211	1.14172		11.248	10.3943	0.85373
ILMN_2639402	TMEM218	1.03858	0.69549	0.79799	0.88198		7.15789	6.30438	0.85351
ILMN_2608811	CBR3	0.81231	0.42601	0.9008	1.27384		9.33525	8.48201	0.85324
ILMN_2706421	A430005L14RIK	0.85969	0.53018	0.55989	1.4631		6.45761	5.6044	0.853215
ILMN_2984935	RP9	0.71991	0.70859	0.99539	0.98654		9.84849	8.99588	0.852608
ILMN_2689667	RMND5B	0.62867	0.50276	0.75505	1.52154		7.93665	7.08465	0.852005
ILMN_2594139	6330403K07RIK	0.5392	0.713	0.78	1.3758		12.4783	11.6263	0.852
ILMN_2734511	NDUFB3	0.7703	0.8368	1.0094	0.7909		11.5205	10.6686	0.85185
ILMN_1223015	DEDD2	0.7507	0.55499	0.87856	1.22177		8.04206	7.19056	0.851505
ILMN_2712873	CYB5R3	0.9322	1.38925	0.8188	0.2649		11.0489	10.1976	0.851287
ILMN_2942353	CCL25	0.9035	1.03042	0.58679	0.88403		9.34896	8.49778	0.851185
ILMN_2978163	NFS1	0.90148	0.67539	0.7866	1.04116		9.8798	9.02865	0.851157
ILMN_2672597	GNG10	0.8561	0.7771	0.6452	1.1254		13.0013	12.1503	0.85095
ILMN_2629856	RRP15	0.70817	1.0718	1.02099	0.60257		10.1343	9.28342	0.850882
ILMN_2973928	POP5	0.8323	0.6045	0.84	1.1266		13.4652	12.6143	0.85085
ILMN_1215733	CNDP2	1.12938	0.71423	0.9435	0.61465		5.84967	4.99923	0.85044
ILMN_2907327	DTX2	-0.45378	1.36213	1.18708	1.30546		5.90131	5.05109	0.850223
ILMN_3163419	SHF	0.82679	0.9629	1.01643	0.59336		7.81663	6.96676	0.84987
ILMN_1242188	NKAIN4	0.07895	0.98755	1.18183	1.15046		6.46505	5.61536	0.849697
ILMN_1240871	SPRYD4	0.95994	0.45209	1.03391	0.95163		6.43347	5.58408	0.849393
ILMN_2666225	ATP5SL	0.51777	0.68102	0.89406	1.30394		8.71655	7.86736	0.849197
ILMN_2975640	SNRPG	0.681	0.9221	0.8174	0.9758		12.3739	11.5249	0.849075
ILMN_1260367	ORAI3	0.68155	0.42904	1.10166	1.18236		8.20992	7.36127	0.848653
ILMN_1213286	CCL21A	0.64205	0.92097	0.46583	1.36516		6.92662	6.07812	0.848503
ILMN_1239448	MANBAL	0.584	0.7669	0.8915	1.15025		11.3532	10.505	0.848163
ILMN_2508595	ZFP35	0.31999	0.96029	1.1715	0.94032		7.94891	7.10089	0.848025
ILMN_2619362	POP7	0.71769	0.76665	0.92485	0.98245		8.35065	7.50274	0.84791
ILMN_1227602	DENR	1.10265	0.7419	0.67996	0.86689		7.51638	6.66853	0.84785
ILMN_1223097	NT5C	1.2843	0.8455	0.9235	0.3371		11.6399	10.7923	0.8476
ILMN_2693124	RAB1B	1.72637	0.21322	0.10149	1.34871		10.1706	9.32312	0.847447
ILMN_1255207	LOC100047749	1.29731	0.37399	0.93657	0.78182		9.02529	8.17786	0.847423
ILMN_2661722	CCL25	0.97703	1.13388	0.23453	1.04421		7.35056	6.50315	0.847412
ILMN_2754355	RPS19	0.04492	1.0345	0.89736	1.40989		5.78954	4.94287	0.846668
ILMN_1219168	GPN1	0.91122	0.89824	0.93234	0.64472		8.99702	8.15039	0.84663
ILMN_2972645	PDZD11	0.99258	0.76733	0.62712	0.99868		9.46164	8.61521	0.846427
ILMN_2645275	MVD	0.63632	0.58635	1.35553	0.80678		9.09222	8.24598	0.846245
ILMN_1228470	PDXP	0.52	0.6957	0.9479	1.2183		11.4446	10.5991	0.845475
ILMN_3085126	NR1H2	0.78535	0.88975	0.35295	1.35317		8.47656	7.63126	0.845305
ILMN_2989312	GDAP1L1	0.92047	0.70029	1.07915	0.67727		9.01193	8.16763	0.844295
ILMN_2624703	MED27	0.85871	0.79615	1.00884	0.71018		10.1521	9.30862	0.84347
ILMN_2648867	NFS1	0.94016	0.93927	0.98928	0.50407		7.21966	6.37647	0.843195
ILMN_2515349	ZFP64	1.04816	0.78871	0.80646	0.72832		9.43658	8.59367	0.842912
ILMN_2623929	DEXI	0.77828	0.9838	0.74074	0.86461		10.0901	9.24825	0.841857
ILMN_2822622	MRPL10	0.7983	0.6976	0.9036	0.9674		11.58	10.7383	0.841725
ILMN_1253773	NUDT6	0.98008	0.79509	0.6193	0.97109		7.65318	6.81179	0.84139
ILMN_2905573	OLFM2	0.26572	0.4849	0.90732	1.70439		10.1109	9.27031	0.840583
ILMN_1229340	OTTMUSG00000004461	0.84228	0.82335	0.45721	1.23673		8.6498	7.8099	0.839893
ILMN_2857679	DEDD	0.97303	0.76584	0.89648	0.72365		10.2791	9.43935	0.83975
ILMN_2869139	A130010J15RIK	1.1017	0.79504	0.34939	1.11057		7.55207	6.71289	0.839175
ILMN_2880067	NDUFA8	0.7694	0.7433	0.8629	0.9809		12.9779	12.1388	0.839125
ILMN_2682788	JUND1	0.61251	0.71377	0.72463	1.30387		8.17628	7.33759	0.838695
ILMN_1225035	CARHSP1	0.81532	0.66826	0.54379	1.32544		9.90101	9.06281	0.838203
ILMN_3108203	MTVR2	1.16992	0.39217	0.55239	1.23713		7.58226	6.74436	0.837903
ILMN_1214150	GNG2	0.91658	0.72732	0.8803	0.82725		9.18047	8.34261	0.837862
ILMN_2610127	RP9	0.57016	0.64465	1.05812	1.07741		10.1476	9.31	0.837585
ILMN_2634338	1110002B05RIK	0.761	0.7122	0.6458	1.2313		12.2731	11.4355	0.837575
ILMN_2703844	EEF1E1	1.1838	0.638	0.5487	0.9798		11.4124	10.5748	0.837575
ILMN_2476885	PTGR2	1.33175	0.66939	0.51219	0.83446		6.70722	5.87028	0.836947
ILMN_2589838	KCTD20	1.01922	0.35671	0.94661	1.02241		9.2686	8.43237	0.836237
ILMN_1227519	IMP4	0.6148	0.7928	1.0929	0.8421		11.0843	10.2487	0.83565
ILMN_3079421	PDE6D	1.16578	0.61439	0.40135	1.1607		10.0001	9.16457	0.835555
ILMN_2753173	CEND1	0.74241	0.41927	0.84368	1.33642		8.04463	7.20919	0.835445
ILMN_1239806	RPA3	0.968	0.40945	0.814	1.1495		10.8989	10.0636	0.835237
ILMN_2757489	PPP1R11	0.7647	0.6892	0.963	0.9215		11.8034	10.9688	0.8346
ILMN_3101732	SYNGR1	0.46157	0.62984	1.04626	1.20036		9.9942	9.15969	0.834507
ILMN_2693246	TGFB1I1	0.81288	0.39049	0.62833	1.50608		9.35831	8.52387	0.834445
ILMN_1249691	MLYCD	1.14633	0.77653	0.67607	0.73571		10.2818	9.44812	0.83366
ILMN_2662825	PANK2	1.18165	0.72887	0.55449	0.86961		10.5976	9.76389	0.833655
ILMN_2610703	HRSP12	0.83265	1.01255	0.73133	0.75561		8.48431	7.65128	0.833035
ILMN_2751572	SLAIN1	0.71843	0.87746	0.81076	0.92354		8.88382	8.05127	0.832548
ILMN_1236906	CDKN2AIPNL	0.9561	0.5424	1.0247	0.8056		11.7425	10.9103	0.8322
ILMN_2652909	DDIT3	0.53313	0.66412	0.84489	1.28515		8.54317	7.71134	0.831823
ILMN_2935870	ST3GAL4	0.25006	0.68019	0.86466	1.53233		7.27689	6.44508	0.83181
ILMN_1223145	RQCD1	1.02045	0.51068	0.74965	1.04445		8.96635	8.13504	0.831308
ILMN_3160881	VRK3	0.45633	0.81148	1.1924	0.86502		10.0991	9.26777	0.831308
ILMN_1251056	LSM6	0.97261	0.68665	0.42	1.24478		9.28317	8.45216	0.83101
ILMN_2611261	ATP5J	1.07349	0.55554	0.44488	1.24956		9.66643	8.83556	0.830868
ILMN_1242694	SGTA	0.42675	0.88381	1.10377	0.9083		7.3482	6.51754	0.830658
ILMN_2988678	F730014I05RIK	0.4372	0.44177	1.15676	1.28576		8.83754	8.00717	0.830373
ILMN_2767227	NUDT16L1	0.7087	0.6025	1.0532	0.9565		11.8942	11.064	0.830225
ILMN_2644992	RFXAP	0.92957	0.60862	0.82759	0.95461		10.2229	9.39279	0.830097
ILMN_2690306	POLR2D	0.9095	0.6626	0.8688	0.8775		11.3862	10.5566	0.8296
ILMN_2640971	PAFAH1B3	0.6039	0.6234	1.35695	0.7339		10.9132	10.0836	0.829538
ILMN_2689880	GSTT2	1.07463	1.35382	0.23268	0.65573		6.35431	5.52509	0.829215
ILMN_2740922	MRPL46	0.9302	0.7992	0.8796	0.707		11.1793	10.3503	0.829
ILMN_1227722	TGFB1I1	0.83202	0.32429	0.73533	1.42304		9.60967	8.781	0.82867
ILMN_1246859	RHOBTB2	0.78314	0.68111	0.65297	1.19672		7.66744	6.83895	0.828485
ILMN_2646001	1110008J03RIK	0.53306	0.97065	0.89071	0.9178		7.11268	6.28463	0.828055
ILMN_2877367	2900010M23RIK	0.4825	0.9338	1.1699	0.7254		13.9803	13.1524	0.8279
ILMN_3126848	MEIS3	0.70187	0.56638	0.83663	1.20666		7.1631	6.33521	0.827885
ILMN_3116885	GPR137B	1.0982	0.43206	0.5003	1.2802		7.30602	6.47833	0.82769
ILMN_2628672	MRPL49	0.98659	0.18654	1.10621	1.02983		7.44121	6.61392	0.827292
ILMN_2918114	APEX1	1.24986	0.82639	0.47713	0.75539		8.83132	8.00413	0.827193
ILMN_1222594	5730528L13RIK	1.03526	0.80092	0.84511	0.62733		10.2132	9.38602	0.827155
ILMN_2664548	PGLS	1.0017	0.5289	1.249	0.5289		11.5353	10.7082	0.827125
ILMN_2721439	CSRP2	0.91501	0.68031	1.24268	0.47012		10.345	9.51798	0.82703
ILMN_2951120	WBP1	0.53898	0.56123	0.93773	1.26735		9.68323	8.85691	0.826322
ILMN_2851888	PRKRIP1	0.50437	0.97395	1.06953	0.75652		9.34891	8.52282	0.826093
ILMN_2814333	LGTN	0.64177	0.79075	1.18188	0.68923		9.04051	8.2146	0.825907
ILMN_2660815	TMEM93	1.0069	0.6102	0.6043	1.0793		12.4865	11.6613	0.825175
ILMN_2981896	TMEM218	0.85276	0.64095	0.61909	1.18782		8.87939	8.05424	0.825155
ILMN_2885348	MEPCE	0.43608	0.98945	1.13136	0.74173		6.22258	5.39793	0.824655
ILMN_1232532	RNF220	1.05067	0.72499	0.53477	0.98761		6.50651	5.682	0.82451
ILMN_2975041	NXT1	0.92756	0.45291	0.84764	1.06959		10.0648	9.24035	0.824425
ILMN_2614522	UBE2F	1.01836	0.70131	0.54213	1.0353		10.6784	9.85415	0.824275
ILMN_2932518	CCDC56	0.8036	0.6718	0.8533	0.9679		12.7587	11.9345	0.82415
ILMN_2667219	TIMM8B	0.8729	0.7317	0.6333	1.0582		12.9563	12.1323	0.824025
ILMN_2454393	YPEL1	1.02117	0.79068	0.51695	0.96628		7.90294	7.07917	0.82377
ILMN_2925066	TXNL2	1.18362	0.75086	0.52696	0.83292		7.54884	6.72525	0.82359
ILMN_2883907	LSM8	0.8498	0.5457	0.859	1.0396		12.0864	11.2629	0.823525
ILMN_1237404	BOK	1.08818	0.32571	0.24812	1.63206		6.20252	5.37901	0.823517
ILMN_2699003	SIVA1	0.8718	0.7162	0.935	0.7699		12.115	11.2918	0.823225
ILMN_1222084	REM2	1.27912	0.42574	0.66661	0.91965		8.41604	7.59326	0.82278
ILMN_1234388	TWF2	0.66126	0.91542	1.07659	0.63657		9.34061	8.51816	0.82246
ILMN_2727992	D10ERTD322E	1.0607	0.8113	0.4513	0.9635		11.482	10.6603	0.8217
ILMN_2618398	PFN4	0.90632	0.5517	0.28081	1.54235		6.5525	5.7322	0.820295
ILMN_2760840	PPP1R8	0.8396	0.71978	0.76077	0.9602		10.4639	9.64386	0.820087
ILMN_1228308	PPP2R2C	0.7044	0.47477	0.94357	1.15716		9.55895	8.73897	0.819975
ILMN_2967576	GUK1	0.9342	0.7545	0.7772	0.8138		11.4909	10.671	0.819925
ILMN_1223713	ARHGAP1	0.85754	0.59106	0.91283	0.9177		8.12402	7.30424	0.819782
ILMN_2630362	2610002M06RIK	1.38352	0.57298	0.23511	1.08675		8.78568	7.96609	0.81959
ILMN_2878548	MTHFD2	1.10875	0.89105	0.67659	0.60111		7.89579	7.07642	0.819375
ILMN_2968032	2010003J03RIK	1.07367	0.36047	0.87918	0.96314		8.8106	7.99149	0.819115
ILMN_2590350	UBE2F	1.25893	0.59957	0.37144	1.04613		8.67164	7.85262	0.819018
ILMN_2515816	CLDN10	0.76178	0.47647	0.68615	1.35163		9.13025	8.31124	0.819008
ILMN_2976250	MLLT1	0.58977	0.54145	1.09297	1.05131		7.53052	6.71164	0.818875
ILMN_1235811	1110032E23RIK	0.44088	0.5601	0.88093	1.39133		6.91523	6.09692	0.81831
ILMN_2620061	TBCB	0.6674	0.6955	1.1397	0.7705		12.6092	11.7909	0.818275
ILMN_1251605	HRASLS	0.30812	0.33229	0.70971	1.92255		6.44211	5.62394	0.818167
ILMN_2601118	ATPAF2	0.63402	0.60232	1.24288	0.79252		8.71237	7.89443	0.817935
ILMN_1234318	UBXN6	0.66301	0.77818	0.95492	0.87447		9.70804	8.8904	0.817645
ILMN_2671447	RAD1	0.76487	0.82367	0.65271	1.02857		8.58116	7.7637	0.817455
ILMN_2888181	ECHS1	0.8216	0.6642	0.8544	0.92835		11.0284	10.2113	0.817138
ILMN_2672190	ID1	0.62408	0.79191	0.78896	1.06157		6.47128	5.65465	0.81663
ILMN_2884050	MAP2K2	0.46487	0.74541	1.15796	0.89795		6.95036	6.13381	0.816547
ILMN_2674655	1110018J18RIK	0.92699	0.44734	0.69243	1.1982		6.46397	5.64774	0.81624
ILMN_2605566	SDCCAG3	1.75379	0.06344	0.17282	1.2719		7.91489	7.0994	0.815488
ILMN_2847332	MID1IP1	0.96622	0.7034	0.8694	0.7225		10.9438	10.1284	0.81538
ILMN_2724226	4833439L19RIK	0.9168	0.902	0.5781	0.8635		12.9	12.0849	0.8151
ILMN_2798803	VPS4A	0.72277	0.86178	0.98157	0.69374		10.1388	9.32381	0.814965
ILMN_3084160	CXX1B	1.51781	-0.11362	0.18353	1.67153		8.34392	7.5291	0.814813
ILMN_1245757	NANS	0.76943	0.76533	0.8609	0.8634		10.7844	9.96961	0.814765
ILMN_2644606	COX4NB	0.81658	0.39457	1.27848	0.76906		9.331	8.51633	0.814672
ILMN_2602139	LOC100041504	0.74551	1.04494	0.4366	1.03144		6.244	5.42938	0.814622
ILMN_2684667	1810035L17RIK	0.6983	0.7748	0.7037	1.0803		12.2656	11.4513	0.814275
ILMN_2622345	DYRK1A	0.88305	0.74012	0.62682	1.00536		7.38755	6.57371	0.813837
ILMN_1222250	RPL21	1.01225	0.67974	0.62086	0.94085		8.31804	7.50461	0.813425
ILMN_2503748	TRAPPC3	1.19748	0.72093	0.29716	1.03685		8.02599	7.21289	0.813105
ILMN_2599164	PRPF38A	1.46328	0.65602	0.47903	0.65398		7.56296	6.74988	0.813077
ILMN_1238285	DCUN1D5	1.0238	0.8202	0.6933	0.7148		11.3183	10.5053	0.813025
ILMN_1216182	2810439F02RIK	0.61871	0.61134	1.08296	0.93908		7.94433	7.13131	0.813022
ILMN_2970879	UCHL3	0.8531	0.536	0.5095	1.3534		11.098	10.285	0.813
ILMN_2459858	UPF3A	0.50149	0.88203	1.02302	0.84491		8.89201	8.07915	0.812862
ILMN_2710705	SQSTM1	2.3159	0.173	0.4333	0.3277		11.5034	10.691	0.812475
ILMN_1234340	SNPH	0.68971	0.71172	0.6057	1.24036		7.11247	6.30059	0.811872
ILMN_2467800	UAP1L1	0.72271	0.80572	1.35844	0.36035		9.67123	8.85942	0.811805
ILMN_1214126	HES6	1.28572	-0.11002	0.57648	1.49396		7.24657	6.43503	0.811535
ILMN_2745954	1110007L15RIK	1.01154	0.35626	0.60352	1.27311		10.3809	9.56977	0.811108
ILMN_1235000	YIF1A	0.38602	0.49454	1.11011	1.25113		10.3647	9.55428	0.81045
ILMN_2610706	HRSP12	1.12205	0.83193	0.58424	0.70197		8.32844	7.51839	0.810048
ILMN_2598883	POLDIP3	2.01114	0.34499	0.36594	0.5176		7.55488	6.74496	0.809918
ILMN_2787871	CDCA5	0.54178	0.51581	1.19651	0.98258		8.08926	7.2801	0.80917
ILMN_2739033	EDF1	0.7503	0.7584	1.0455	0.6816		12.6781	11.8691	0.80895
ILMN_2673024	MRPS24	0.834	0.5826	0.7694	1.049		13.612	12.8032	0.80875
ILMN_3014084	NR1H2	0.65859	0.75937	0.53209	1.28469		9.56231	8.75363	0.808685
ILMN_2970429	UCK1	0.62799	0.71153	0.83601	1.05822		6.41821	5.60977	0.808438
ILMN_1225704	STMN3	0.1144	0.8542	1.3082	0.9568		10.9298	10.1214	0.8084
ILMN_2417863	TNIP1	0.2897	0.80512	1.14247	0.99281		8.80326	7.99573	0.807525
ILMN_2660028	CCDC101	0.77179	0.78655	0.70002	0.97098		8.9625	8.15517	0.807335
ILMN_2674281	LOC100045343	1.0788	0.83462	0.71458	0.6009		10.5397	9.73248	0.807225
ILMN_2973024	1500011H22RIK	0.4785	0.9942	0.7294	1.0267		11.4483	10.6411	0.8072
ILMN_2745889	ACOT2	1.04884	0.78405	0.50492	0.89059		6.01091	5.20381	0.8071
ILMN_3139479	FARS2	0.7754	0.6074	0.987	0.85739		10.9338	10.127	0.806798
ILMN_1220362	NDUFA12	0.796	0.6442	0.6587	1.1245		12.0688	11.2629	0.80585
ILMN_1250576	2810439F02RIK	0.91469	0.68452	0.57722	1.04374		8.10616	7.30112	0.805043
ILMN_2757682	LENG9	0.73682	0.77041	0.58986	1.12049		9.06052	8.25612	0.804395
ILMN_2800466	TPMT	1.3782	0.66251	0.37043	0.80384		8.10258	7.29884	0.803745
ILMN_2822141	LYRM5	1.01237	0.7806	0.21603	1.20583		10.4924	9.68866	0.803708
ILMN_2506229	TUBD1	1.49608	0.58732	0.96328	0.16753		5.82064	5.01709	0.803552
ILMN_2872599	ANKRD54	0.70004	0.71946	0.97698	0.81764		9.22711	8.42358	0.80353
ILMN_1237964	SH3YL1	0.82793	0.69072	0.63174	1.05301		9.2066	8.40575	0.80085
ILMN_2660837	ST6GALNAC4	0.22476	0.69534	0.79575	1.48719		7.9142	7.11345	0.80076
ILMN_1218993	POLR3H	0.6224	0.5714	1.01222	0.9942		11.1195	10.3194	0.800055
ILMN_2621588	NOSIP	0.48264	0.82467	1.07336	0.81885		7.88529	7.08542	0.79988
ILMN_2700848	ARRB2	0.3871	0.69067	1.25489	0.86608		9.41855	8.61887	0.799685
ILMN_2972929	1110034A24RIK	0.96393	0.53412	0.60994	1.08914		7.93431	7.13503	0.799283
ILMN_2660851	BCL10	0.8383	0.6791	0.7902	0.8891		11.3482	10.549	0.799175
ILMN_1223126	FADD	1.06628	0.67473	0.72149	0.73394		8.93974	8.14063	0.79911
ILMN_1217309	TAX1BP3	0.716	0.5307	0.8172	1.1322		12.0486	11.2496	0.799025
ILMN_1236175	TUBB4	0.6405	0.246	1.0492	1.2602		11.532	10.733	0.798975
ILMN_2788036	ACSBG1	0.61154	1.3923	1.12351	0.06789		10.2506	9.45176	0.79881
ILMN_3003308	PSMD10	0.7329	0.81465	0.92576	0.7218		10.7522	9.9534	0.798777
ILMN_1214954	CLDN10	0.13647	0.79183	0.60328	1.66291		6.96299	6.16437	0.798623
ILMN_2972325	2410016O06RIK	0.59612	0.52679	1.00182	1.06974		8.39062	7.592	0.798618
ILMN_2767187	MRPL53	0.9177	0.6465	0.6774	0.9518		12.0214	11.2231	0.79835
ILMN_2714138	TASP1	1.49588	0.39113	0.41726	0.88909		7.08938	6.29104	0.79834
ILMN_2806124	PIH1D1	1.23599	0.61376	0.9943	0.3431		10.1918	9.39503	0.796787
ILMN_2927373	DDIT3	0.49282	0.5988	1.03745	1.05796		7.81088	7.01412	0.796758
ILMN_2956381	SYF2	0.6445	0.7285	0.8707	0.9421		11.2319	10.4354	0.79645
ILMN_2721919	ZFP768	0.09942	0.81462	1.44321	0.82807		8.15541	7.35908	0.79633
ILMN_3044633	SRI	0.8765	0.37496	0.83646	1.09507		8.52799	7.73224	0.795748
ILMN_1256518	AKR7A5	0.5834	0.8208	1.0652	0.713		11.9945	11.1989	0.7956
ILMN_2759108	DCXR	0.91513	0.50141	0.46655	1.29856		6.68048	5.88507	0.795413
ILMN_2454919	TRIM45	0.38059	0.99704	0.86912	0.93229		7.9471	7.15234	0.79476
ILMN_2599739	6030419C18RIK	0.85245	0.60429	0.54564	1.176		8.87459	8.08	0.794595
ILMN_3100688	ZFP2	0.34776	0.87087	1.27033	0.68752		8.6859	7.89178	0.79412
ILMN_2843548	CHMP7	0.45114	1.01706	1.08562	0.62199		7.50845	6.7145	0.793952
ILMN_2722184	ANKRD54	1.00885	0.48516	0.84458	0.83646		6.71682	5.92305	0.793762
ILMN_2805029	DCTN3	0.9147	0.653	0.7197	0.887		12.4202	11.6266	0.7936
ILMN_2668114	MAGOH	1.08113	0.54636	0.56716	0.9776		9.84653	9.05347	0.793062
ILMN_2730797	SLC25A10	0.39836	0.50768	1.05181	1.21256		7.18609	6.39348	0.792603
ILMN_2675072	AHSA1	0.53423	0.96379	0.95979	0.71123		10.2052	9.41298	0.79226
ILMN_2756435	CEBPB	0.57194	0.42922	1.0154	1.15176		10.0397	9.2476	0.79208
ILMN_2928085	SNX22	0.2036	0.31154	1.11391	1.53904		8.41299	7.62097	0.792023
ILMN_2485148	VAPA	0.9124	0.7893	0.6736	0.7926		11.9792	11.1872	0.791975
ILMN_1252649	DGUOK	0.8539	0.66073	0.85398	0.79714		9.16189	8.37045	0.791438
ILMN_1244695	FAM101A	1.0945	0.3311	0.9928	0.7473		11.3058	10.5144	0.791425
ILMN_2898944	LRRC57	0.95623	0.81165	0.67246	0.72431		9.78678	8.99561	0.791163
ILMN_2928320	ATP6V0D1	0.7504	0.7475	1.0113	0.6525		12.5523	11.7618	0.790425
ILMN_3002284	YEATS4	0.29687	0.85598	1.29794	0.70912		9.91958	9.1296	0.789978
ILMN_2701855	FAHD2A	0.56175	0.68709	1.01144	0.89944		9.40561	8.61568	0.78993
ILMN_2740764	RPS6KA4	0.52188	0.61837	0.72249	1.2967		8.41171	7.62185	0.78986
ILMN_3149112	BPNT1	0.87488	0.30831	1.23816	0.73562		8.44996	7.66072	0.789242
ILMN_2642091	C530028O21RIK	0.54077	0.36565	0.30529	1.94477		6.54926	5.76014	0.78912
ILMN_2799217	2810441K11RIK	0.72474	0.44953	0.79244	1.18828		9.37435	8.5856	0.788747
ILMN_2454788	WBP1	0.78569	0.41814	0.77834	1.17265		9.04446	8.25576	0.788705
ILMN_1216301	IMPDH1	0.56597	0.52557	1.08098	0.98199		8.12862	7.33999	0.788628
ILMN_2539564	LOC381801	0.31085	0.80753	1.10486	0.93089		6.4627	5.67417	0.788532
ILMN_1239134	LYPD1	0.61	0.23604	0.56091	1.7462		8.37506	7.58677	0.788288
ILMN_2979430	THG1L	1.5376	0.32682	0.37706	0.91134		8.09159	7.30338	0.788205
ILMN_1243095	VBP1	0.5756	0.88975	0.66421	1.022		10.6453	9.85739	0.78789
ILMN_2801790	CHMP2A	0.5586	0.881	1.0759	0.6357		12.3864	11.5986	0.7878
ILMN_1256369	LYNX1	1.08985	0.61761	0.56365	0.87996		7.82833	7.04056	0.787768
ILMN_2705673	SPG21	0.43433	0.68391	1.17182	0.86101		10.167	9.37924	0.787768
ILMN_2756074	DTWD1	1.21912	0.74843	0.90939	0.27355		7.76123	6.97361	0.787622
ILMN_2664884	TSPAN17	1.14388	0.03581	0.78811	1.18266		5.88135	5.09374	0.787615
ILMN_2651698	2310046O06RIK	0.76882	0.23549	0.68326	1.46215		7.78676	6.99933	0.78743
ILMN_2610899	KRCC1	0.83967	0.97907	0.28033	1.05059		8.92385	8.13643	0.787415
ILMN_2643723	PEF1	0.67104	0.6138	0.87857	0.9856		10.1693	9.38205	0.787252
ILMN_3116826	KNS2	0.83244	0.7726	1.10579	0.43802		9.5401	8.75288	0.787213
ILMN_2904686	CYB5R3	0.95814	1.19286	0.77545	0.22221		6.43605	5.64889	0.787165
ILMN_2649355	STK19	0.4844	0.61107	1.09574	0.95723		8.61255	7.82544	0.78711
ILMN_2832219	CDCA3	0.66242	0.58927	0.94838	0.94811		8.71928	7.93224	0.787045
ILMN_2719202	HIST1H2BF	0.9072	0.2996	0.8811	1.059		11.3697	10.583	0.786725
ILMN_2750905	LRRIQ2	1.39313	0.62576	0.28376	0.84364		6.8698	6.08322	0.786573
ILMN_1228797	ABHD7	1.08192	0.69576	0.51561	0.85277		8.13982	7.35331	0.786515
ILMN_3028187	KCNMB4	0.08119	0.47314	0.4313	2.16003		6.83573	6.04932	0.786415
ILMN_2959285	ATPAF2	0.29741	0.54909	1.40564	0.89318		8.90837	8.12204	0.78633
ILMN_1228613	PYCRL	0.99096	0.30278	1.18255	0.66698		9.73633	8.95051	0.785818
ILMN_2710604	DBNL	0.93145	0.93359	0.91724	0.36092		9.41437	8.62857	0.7858
ILMN_2812645	PTRH1	1.06718	0.21862	1.37335	0.48252		5.60849	4.82307	0.785417
ILMN_1250555	EBPL	0.4429	0.5747	0.888	1.2355		12.1082	11.3229	0.785275
ILMN_2718791	SPHK2	0.13144	0.6267	1.1915	1.19038		9.52253	8.73753	0.785005
ILMN_1220430	CCDC28B	0.2539	0.706	1.36171	0.8183		11.04	10.255	0.784977
ILMN_2913980	BC032265	1.15034	0.32653	0.80118	0.86048		7.17305	6.38842	0.784632
ILMN_2757150	PCTK1	0.5504	0.5674	1.00864	1.0114		10.9762	10.1917	0.78446
ILMN_1248860	DPM3	0.1812	0.6723	1.2651	1.0185		11.6285	10.8442	0.784275
ILMN_2879745	LASP1	0.67803	0.75259	0.9354	0.77003		8.47459	7.69057	0.784013
ILMN_2671366	6330577E15RIK	0.97427	0.83961	0.83381	0.48796		9.35103	8.56712	0.783912
ILMN_2776552	HPRT1	1.48268	0.51244	0.6123	0.52676		9.55388	8.77034	0.783545
ILMN_1213736	6330406I15RIK	0.90365	0.36697	0.37696	1.48637		7.1344	6.35091	0.783487
ILMN_2856144	MTMR2	1.54408	0.4738	0.41734	0.69824		9.48099	8.69763	0.783365
ILMN_2846731	1110059E24RIK	1.16037	0.80425	0.7107	0.4567		10.8887	10.1057	0.783005
ILMN_2591127	EG277333	0.98999	0.59025	0.87326	0.67729		9.76654	8.98384	0.782698
ILMN_2945348	GLRX	0.7077	0.5063	0.77	1.1454		12.3643	11.5819	0.78235
ILMN_2804636	RNUXA	0.8581	0.8642	0.8514	0.5514		11.4039	10.6226	0.781275
ILMN_1217272	ATP6V1C1	0.98389	0.63389	0.64314	0.86286		9.57187	8.79093	0.780945
ILMN_2674213	CACNB1	0.49446	0.74075	0.8731	1.01414		6.45012	5.66951	0.780613
ILMN_2633229	ATP5A1	0.8298	0.6876	1.1058	0.4978		12.1373	11.3571	0.78025
ILMN_2773540	THAP4	1.05002	0.68107	0.6288	0.76031		10.3132	9.53315	0.78005
ILMN_1252850	RBM8A	0.82413	0.3825	0.64191	1.27107		9.65843	8.87853	0.779903
ILMN_2846047	ZSWIM1	1.11358	0.74988	0.8643	0.39102		8.73941	7.95972	0.779695
ILMN_2891176	MDH1	0.85941	0.62751	0.91849	0.71084		6.61344	5.83438	0.779063
ILMN_2713969	B9D1	1.1634	0.64735	0.34012	0.96469		9.02044	8.24155	0.77889
ILMN_2616405	COX6B1	0.5813	0.7133	0.9026	0.9173		13.4118	12.6332	0.778625
ILMN_2659426	CXCL14	0.5773	0.6371	0.76628	1.13351		10.5851	9.8066	0.778547
ILMN_1216143	RNF11	1.1289	0.496	0.3232	1.1657		11.2701	10.4916	0.77845
ILMN_1229430	ASNSD1	0.78105	1.00375	0.72177	0.60602		6.93971	6.16156	0.778148
ILMN_2469689	UBL5	0.7602	0.6501	0.6144	1.0866		13.9167	13.1389	0.777825
ILMN_2724643	IMP4	1.3368	0.31389	0.3842	1.07392		8.64068	7.86348	0.777202
ILMN_2833378	PRKACA	0.7829	0.2964	0.9666	1.0627		11.3454	10.5683	0.77715
ILMN_1213200	MED16	0.42757	0.81843	1.11773	0.7447		9.72839	8.95128	0.777107
ILMN_1247543	LOC100044692	0.9518	0.8788	0.6024	0.6726		13.581	12.8046	0.7764
ILMN_1238614	HSD17B10	0.5587	0.8651	1.1958	0.4851		11.4997	10.7235	0.776175
ILMN_2591570	STK11	0.35707	0.78915	1.09999	0.85804		9.99245	9.21639	0.776063
ILMN_2639527	PTGES2	0.93665	0.51389	0.88721	0.76631		7.60649	6.83047	0.776015
ILMN_1233116	MAP4K4	0.55009	0.68562	1.37668	0.4914		8.59533	7.81938	0.775948
ILMN_2713464	ABHD4	0.5881	0.5479	1.13651	0.83127		11.0583	10.2824	0.775945
ILMN_1260262	MRPL30	0.7469	0.3546	0.8334	1.1685		11.6546	10.8787	0.77585
ILMN_2917540	ATP5O	1.14935	0.27661	0.48723	1.18989		9.69787	8.9221	0.77577
ILMN_2614212	MAPKAPK2	0.46651	0.69098	1.04219	0.90118		9.82812	9.05291	0.775215
ILMN_1255697	1110049F12RIK	0.8967	0.4323	0.8095	0.962		12.7317	11.9565	0.775125
ILMN_3096012	SSBP1	0.82621	0.85258	0.4666	0.95494		10.4666	9.69157	0.775082
ILMN_3136540	HIST2H3C1	0.9178	0.6525	0.8469	0.6824		12.6052	11.8302	0.7749
ILMN_2628339	BIN1	0.86584	0.3262	1.18291	0.72292		6.51269	5.73822	0.774468
ILMN_3033753	FNDC5	0.06508	0.92024	0.5411	1.56724		6.79773	6.02431	0.773415
ILMN_3161021	PRKRA	0.9595	0.871	0.6987	0.5627		11.1861	10.4131	0.772975
ILMN_2611295	DUSP26	0.1631	0.6221	0.8314	1.4739		12.4222	11.6495	0.772625
ILMN_1233225	MRPS2	0.96957	0.51738	0.49904	1.10441		8.77773	8.00513	0.7726
ILMN_2949275	ZFP637	0.7475	0.7015	0.6258	1.0155		10.9532	10.1806	0.772575
ILMN_2705969	PUS1	0.36452	0.80427	1.26323	0.65828		8.67917	7.9066	0.772575
ILMN_2592095	GTRGEO22	0.89618	0.16636	0.91765	1.10644		8.76954	7.99789	0.771657
ILMN_1260112	2400003C14RIK	1.31381	1.14558	0.69913	-0.07222		9.08205	8.31048	0.771575
ILMN_2732229	PRDX3	1.02997	0.63103	0.7472	0.67564		10.3093	9.53829	0.77096
ILMN_3044523	NOVA2	0.57223	0.44479	1.04749	1.01891		6.06682	5.29596	0.770855
ILMN_2674720	PTGES3	0.6581	0.7638	0.945	0.7155		11.1807	10.4101	0.7706
ILMN_2946608	2310047M10RIK	0.71197	0.76395	0.94243	0.65797		10.357	9.58789	0.76908
ILMN_2982192	MRPL13	0.9567	0.8809	0.6086	0.6285		12.7473	11.9787	0.768675
ILMN_2744356	RPLP0	1.09621	0.63544	0.94065	0.40124		10.2874	9.51896	0.768385
ILMN_2943477	LCMT1	1.1173	0.838	0.8852	0.2329		11.5089	10.7405	0.76835
ILMN_2609087	MRPL40	0.5688	0.3536	0.98018	1.1653		10.6457	9.87873	0.76697
ILMN_1256463	TMEM159	0.62626	0.92468	0.29254	1.22321		7.25049	6.48382	0.766672
ILMN_2906847	SEC22B	0.9101	0.9303	0.852	0.3736		11.7349	10.9684	0.7665
ILMN_3163134	ARL6	1.20574	0.59687	0.6498	0.61346		10.4173	9.65083	0.766468
ILMN_2961626	THEM2	0.8901	0.4189	1.0119	0.7448		11.607	10.8406	0.766425
ILMN_2776230	SUMO3	0.6931	0.6001	0.68753	1.08227		10.7746	10.0089	0.76575
ILMN_2753924	MRPL35	1.08075	0.42206	0.45353	1.10524		7.6718	6.90641	0.765395
ILMN_2603178	TFAM	0.88018	0.65727	0.5071	1.01675		9.83242	9.0671	0.765325
ILMN_1249765	REXO2	0.95049	0.43834	0.54553	1.12539		10.0222	9.25725	0.764937
ILMN_2731057	PSME2	1.13754	0.41173	0.30086	1.20893		9.18373	8.41897	0.764765
ILMN_2710312	LOC100046650	0.8117	0.6211	0.7675	0.8585		13.0767	12.3119	0.7647
ILMN_2807449	SNX21	0.84517	0.60177	0.99969	0.61045		8.86285	8.09858	0.76427
ILMN_1239113	MRPS25	0.85387	0.54187	0.83885	0.82037		8.72521	7.96147	0.76374
ILMN_2931779	WDR45L	0.5215	0.7046	1.0502	0.7763		11.3588	10.5957	0.76315
ILMN_2686167	NEU4	-0.45898	0.26785	1.1042	2.13712		7.80734	7.0448	0.762548
ILMN_1257788	A430005L14RIK	0.78825	0.37261	0.34977	1.53943		7.54899	6.78647	0.762515
ILMN_1245380	2700062C07RIK	1.15081	0.38409	0.38257	1.13093		9.35133	8.58923	0.7621
ILMN_2996338	CD70	0.1799	0.44218	1.41825	1.0072		5.46044	4.69856	0.761882
ILMN_2984969	PHF23	0.68168	0.97254	0.18428	1.20851		5.67639	4.91463	0.761753
ILMN_2713396	BC067068	0.98384	0.75541	0.03872	1.268		9.40374	8.64225	0.761493
ILMN_2700408	MGLL	0.8075	0.3969	0.6598	1.18024		10.9259	10.1648	0.76111
ILMN_2835012	5730449L18RIK	0.98889	0.60332	0.5649	0.88562		10.2838	9.52317	0.760682
ILMN_2862093	COPZ1	0.7553	0.5165	0.93	0.8403		12.1992	11.4386	0.760525
ILMN_2722704	TIMM17A	0.8817	0.5982	0.613	0.949		12.2607	11.5003	0.760475
ILMN_1252619	EXOC7	0.54857	0.95683	0.97991	0.55634		9.46085	8.70044	0.760413
ILMN_2516833	ZHX2	0.45262	0.66744	0.82629	1.09421		6.91919	6.15905	0.76014
ILMN_2657516	PRR13	0.7622	0.6793	0.7627	0.8359		12.4498	11.6898	0.760025
ILMN_2888342	THOC3	1.1743	0.25494	0.71857	0.89164		6.57928	5.81942	0.759862
ILMN_2720674	STARD5	1.22232	0.47142	0.51998	0.82372		7.14825	6.38889	0.75936
ILMN_2857957	MGLL	0.30621	0.47321	0.80015	1.45787		9.59972	8.84036	0.75936
ILMN_3161828	RAB33A	0.89424	0.60211	0.71736	0.82346		10.5331	9.77378	0.759293
ILMN_1258657	METTL11A	0.86067	0.51196	0.97596	0.68826		8.92692	8.16771	0.759213
ILMN_1230991	LOC100041835	0.4233	0.7304	1.2034	0.6787		13.2084	12.4495	0.75895
ILMN_2604789	SAP30BP	0.90194	0.74997	0.60218	0.78127		8.19425	7.43541	0.75884
ILMN_2605810	NEU4	-0.84184	0.32224	1.26055	2.29248		8.08446	7.3261	0.758357
ILMN_2756474	AMZ1	0.2099	0.808	0.94412	1.07137		9.14372	8.38538	0.758347
ILMN_2940766	MRRF	1.13159	0.65047	0.55637	0.69448		6.38504	5.62682	0.758228
ILMN_1256927	2310040C09RIK	0.63489	0.68919	0.88125	0.82684		6.05236	5.29432	0.758043
ILMN_2720083	BACE2	1.11473	0.25498	0.72403	0.93658		5.55704	4.79946	0.75758
ILMN_2748897	LOC100046207	0.0628	0.3071	0.786	1.8724		12.2889	11.5318	0.757075
ILMN_1231274	CMTM5	0.1698	0.3774	1.0015	1.4778		11.8247	11.0681	0.756625
ILMN_1213914	ATP5J2	0.5667	0.7135	0.8288	0.9168		14.6617	13.9053	0.75645
ILMN_1216883	RAVER1	0.97007	0.39542	1.02475	0.6345		9.27276	8.51658	0.756185
ILMN_3108894	SGK3	0.68617	0.59651	0.78997	0.95202		9.14865	8.39248	0.756168
ILMN_2756846	MRO	0.87773	0.6132	0.74333	0.7902		10.5532	9.79706	0.756115
ILMN_2739287	DAZAP2	0.7036	0.6219	0.6336	1.0651		13.2156	12.4595	0.75605
ILMN_2633030	A630054L15RIK	0.85488	0.57975	0.55108	1.03713		7.03842	6.28271	0.75571
ILMN_2860725	2310061F22RIK	0.58319	0.98587	0.92872	0.52391		8.48332	7.7279	0.755423
ILMN_2765162	TGFA	0.96547	0.55845	0.47465	1.02269		6.67401	5.91869	0.755315
ILMN_1229427	PPP2R2B	0.7825	0.9151	0.4897	0.8331		11.6177	10.8626	0.7551
ILMN_1221424	TTLL5	0.7329	0.80877	0.6211	0.85741		7.94448	7.18943	0.755045
ILMN_1244514	SCHIP1	1.0852	0.4892	0.8321	0.6133		11.3428	10.5878	0.75495
ILMN_2959037	MAT2B	1.14437	0.50704	0.42131	0.94685		9.05497	8.30008	0.754893
ILMN_1241465	LOC100046207	-0.08401	0.39253	0.85311	1.85731		9.79905	9.04431	0.754735
ILMN_1234336	CSDA	0.80193	0.75584	1.05744	0.401		10.4691	9.71505	0.754053
ILMN_2858666	SHD	0.59079	0.5413	0.85532	1.02486		10.4205	9.66741	0.753068
ILMN_1219088	D10ERTD641E	0.6864	0.8614	0.5896	0.8731		12.228	11.4754	0.752625
ILMN_2709700	ZGPAT	1.06749	0.95479	0.7199	0.26701		5.99606	5.24376	0.752298
ILMN_1255823	HIGD2A	0.4911	0.5036	0.9306	1.0822		13.9087	13.1569	0.751875
ILMN_3158909	BANF1	0.5239	0.7002	1.0085	0.7744		12.5164	11.7646	0.75175
ILMN_2761720	LOC100041103	1.293	0.2201	0.93026	0.56238		5.62733	4.87589	0.751435
ILMN_2685811	MPDU1	0.84447	0.34839	0.53882	1.27369		8.19758	7.44624	0.751342
ILMN_2908780	2410018G20RIK	0.4117	0.5834	1.0288	0.9766		11.1445	10.3943	0.750125
ILMN_2914843	PSMB10	0.62	0.4853	1.0553	0.83983		11.3743	10.6242	0.750108
ILMN_1236958	GABARAPL1	0.0077	0.4203	1.4279	1.1412		11.4644	10.7151	0.749275
ILMN_3073486	RPL31	1.1493	0.5895	0.4643	0.7918		11.5634	10.8147	0.748725
ILMN_2971816	GLTP	0.3854	0.4291	0.7117	1.4681		12.646	11.8974	0.748575
ILMN_3065816	EIF4E2	1.28028	0.35905	0.41734	0.93601		7.59942	6.85125	0.74817
ILMN_2641438	HGS	0.45249	1.14047	1.10284	0.29613		5.87469	5.12671	0.747982
ILMN_1239370	SHFM1	0.6065	0.6591	0.8441	0.8821		13.9596	13.2117	0.74795
ILMN_2675672	SLC25A23	0.84879	0.48675	0.28483	1.37022		7.9643	7.21665	0.747647
ILMN_1218940	LOH12CR1	1.19589	0.44693	0.34022	1.0074		8.44917	7.70156	0.74761
ILMN_2822621	MRPL10	0.6384	0.6051	0.9315	0.8137		11.7441	10.9969	0.747175
ILMN_2727536	LOC100048413	0.788	0.5285	0.7325	0.9386		14.0875	13.3406	0.7469
ILMN_3123759	GAS2L1	0.34842	0.65319	1.03852	0.94673		7.83676	7.09004	0.746715
ILMN_2908855	GNAI2	0.6786	0.7162	0.6045	0.9869		12.7905	12.0439	0.74655
ILMN_2710186	MYLC2B	1.30766	0.49074	0.34197	0.84208		9.79267	9.04706	0.745613
ILMN_3013144	TTC5	1.12217	0.49027	0.59407	0.77488		9.99172	9.24638	0.745348
ILMN_2957605	DDX50	0.77563	1.11367	0.79697	0.2943		8.06689	7.32175	0.745143
ILMN_2703621	ZFP593	0.68975	0.64323	0.96126	0.68517		7.08729	6.34244	0.744853
ILMN_2602630	FLAD1	0.76693	0.62126	0.93858	0.65186		8.42698	7.68232	0.744658
ILMN_2690203	R3HDM2	0.66369	0.90884	0.79794	0.60752		10.286	9.54153	0.744497
ILMN_2719473	ASF1B	0.7082	0.49372	0.76099	1.01454		7.20156	6.4572	0.744363
ILMN_2865239	MRPS18B	0.57	0.77277	1.06672	0.56501		10.56	9.8164	0.743625
ILMN_1226709	BXDC1	0.7363	1.08175	0.6506	0.5038		10.6685	9.92539	0.743113
ILMN_2812824	PEX16	0.59228	0.54385	0.87951	0.95466		8.20312	7.46055	0.742575
ILMN_2589039	COX6C	0.2934	0.6772	0.9639	1.0349		13.7496	13.0073	0.74235
ILMN_2878430	RPL30	0.9637	0.5282	0.6312	0.8462		11.6079	10.8656	0.742325
ILMN_1224318	KCTD3	1.1551	0.5244	0.6008	0.6881		11.3749	10.6328	0.7421
ILMN_2937136	TCEAL1	1.00442	0.56774	0.29391	1.10172		10.2439	9.50195	0.741948
ILMN_2710201	FKBPL	0.54358	0.60223	0.94346	0.87847		6.69653	5.95459	0.741935
ILMN_2720429	PLA2G6	0.51727	0.26256	1.05086	1.12956		7.61197	6.87191	0.740063
ILMN_2652187	CUX1	0.26468	0.587	0.66932	1.43706		9.936	9.19648	0.739515
ILMN_3010109	SLC25A11	0.875	0.70098	0.98304	0.39654		10.3979	9.65896	0.73889
ILMN_1235982	RAI12	0.6943	0.6057	0.705	0.9501		12.3105	11.5717	0.738775
ILMN_2465770	USP14	0.77891	0.69977	0.68256	0.79347		8.95653	8.21785	0.738677
ILMN_2646123	RPUSD1	0.6611	0.60334	1.18963	0.49983		6.34289	5.60442	0.738475
ILMN_1216167	SYF2	0.4562	0.7189	1.187	0.59162		10.4737	9.7353	0.73843
ILMN_2874853	EEF1B2	0.7526	0.5907	0.8363	0.7734		13.044	12.3057	0.73825
ILMN_2711355	DMWD	0.7159	0.58264	0.75316	0.90091		10.7777	10.0396	0.738152
ILMN_2605575	ALG14	0.82147	0.54086	0.44442	1.14141		10.3377	9.6007	0.73704
ILMN_3107467	FNDC5	0.8947	0.66319	-0.27187	1.66026		5.73738	5.00082	0.73657
ILMN_2955214	1110032A13RIK	0.7474	0.6317	0.647	0.91942		10.7905	10.0542	0.73638
ILMN_2891104	TMCO4	0.52723	0.34336	0.95421	1.11987		6.55175	5.81558	0.736167
ILMN_2774456	COQ9	0.65797	0.61033	0.82424	0.84973		9.46533	8.72976	0.735568
ILMN_2882425	FAHD2A	0.88242	0.50372	0.68762	0.86793		7.79157	7.05615	0.735422
ILMN_3051392	SF3B4	0.72211	0.42184	1.12568	0.67155		6.94524	6.20995	0.735295
ILMN_3112736	TCF25	0.6913	0.5694	0.7333	0.9453		12.4909	11.7561	0.734825
ILMN_2659025	MAPKAP1	0.76202	0.70636	0.69152	0.77863		10.296	9.56134	0.734633
ILMN_1238032	FBXL5	0.79505	1.09782	0.47532	0.56805		8.16262	7.42856	0.73406
ILMN_2847618	IFT20	0.8926	0.5091	0.7401	0.7941		12.3124	11.5785	0.733975
ILMN_1220799	TANK	0.94844	0.71129	0.4381	0.83606		7.9769	7.24343	0.733473
ILMN_2605756	KLC1	0.6354	0.63487	0.86018	0.80188		10.1005	9.36744	0.733083
ILMN_2454692	UBTD1	1.12953	0.57644	0.79996	0.42615		7.23918	6.50616	0.73302
ILMN_1252057	FBXO31	0.33889	0.68747	1.00317	0.90242		8.22596	7.49298	0.732987
ILMN_2802601	MRPL24	0.65063	0.77591	0.63353	0.87186		10.4735	9.74054	0.732983
ILMN_2975956	SF3B5	0.5198	0.6678	0.9537	0.7899		12.3525	11.6197	0.7328
ILMN_2754067	OSBPL10	0.28856	0.26028	1.25631	1.12446		5.94294	5.21054	0.732403
ILMN_2647179	KHDRBS2	0.58878	0.81855	0.31833	1.20196		7.93432	7.20242	0.731905
ILMN_2793827	MARCH4	0.93907	0.61359	0.72299	0.65134		8.58069	7.84894	0.731747
ILMN_1212759	SDCCAG3	1.24317	0.6517	0.44735	0.58368		8.96156	8.23008	0.731475
ILMN_2673790	AV249152	0.71996	0.9383	0.70348	0.56363		6.70608	5.97474	0.731343
ILMN_2874662	DSCR2	0.837	0.73885	0.6641	0.68505		9.61905	8.8878	0.73125
ILMN_2512849	UQCRH	0.6944	0.6179	0.7056	0.9053		14.2058	13.475	0.7308
ILMN_1225158	1110003E01RIK	0.8206	0.5669	0.6249	0.9094		12.5564	11.826	0.73045
ILMN_3139354	SH2B1	0.42265	0.76186	0.90197	0.83509		7.4137	6.68331	0.730392
ILMN_2880529	UCK2	1.12276	0.65369	0.58178	0.56314		7.48247	6.75212	0.730343
ILMN_2982652	ABCE1	0.77102	0.90421	0.77984	0.46446		9.03601	8.30613	0.729882
ILMN_2693815	PACSIN3	0.29301	0.46637	0.93602	1.22409		7.22966	6.49979	0.729872
ILMN_1230766	SCMH1	0.38574	0.4218	0.8333	1.27779		8.50573	7.77607	0.729657
ILMN_1233630	ENOPH1	1.07507	0.4598	0.77275	0.6107		10.7482	10.0186	0.72958
ILMN_1232386	HMG20B	0.88418	0.53476	0.67104	0.82774		8.59936	7.86993	0.72943
ILMN_1234519	A830059I20RIK	0.82064	0.2986	0.95318	0.84466		10.528	9.79873	0.72927
ILMN_2775202	RRAGD	0.79764	0.48954	0.71152	0.9163		9.6616	8.93285	0.72875
ILMN_2614912	HDAC11	0.42409	0.29938	0.9981	1.19047		6.7156	5.98759	0.72801
ILMN_2874443	POLR2H	0.5736	0.663	0.7894	0.8833		11.5876	10.8602	0.727325
ILMN_2866856	H2-DMA	0.38587	0.5145	0.82327	1.18365		10.1477	9.4209	0.726823
ILMN_1217931	USP10	0.91244	0.56048	0.65886	0.77494		7.62718	6.9005	0.72668
ILMN_1214937	MRPS33	0.7411	0.5712	0.7155	0.8788		12.4995	11.7728	0.72665
ILMN_3162239	PRR7	0.66543	0.60132	0.92561	0.71409		9.73633	9.00972	0.726612
ILMN_2725835	PTP4A2	0.3746	0.7125	0.8245	0.9948		10.9104	10.1838	0.7266
ILMN_1242531	MARCH8	0.81531	0.64484	0.31004	1.1361		8.93153	8.20496	0.726573
ILMN_2776271	A730042J05RIK	0.4406	0.93037	0.86878	0.66459		8.11286	7.38678	0.726085
ILMN_2680262	POLR2G	0.8315	0.5592	0.7984	0.715		12.6493	11.9233	0.726025
ILMN_2672997	RABIF	1.29016	0.19829	0.46864	0.94694		7.61171	6.8857	0.726008
ILMN_2665625	FADD	1.25836	0.42884	0.70251	0.51417		8.44158	7.71561	0.72597
ILMN_2744380	NPC2	0.63099	0.61863	0.73535	0.91782		10.491	9.7653	0.725697
ILMN_2432829	WDR8	0.53148	0.97351	1.18548	0.21158		7.50033	6.77481	0.725512
ILMN_2740494	PPCS	0.88315	0.54466	0.54777	0.92582		7.79182	7.06647	0.72535
ILMN_1229019	FBXO44	0.85793	0.39633	0.79294	0.85394		8.88176	8.15648	0.725285
ILMN_2875404	NRIP3	1.81534	0.12899	0.21252	0.74269		5.87343	5.14854	0.724885
ILMN_2763198	TSR2	0.90618	0.59978	0.27909	1.11262		7.70527	6.98085	0.724417
ILMN_2633805	MRPL43	0.59687	0.26033	0.99678	1.04328		10.1691	9.44476	0.724315
ILMN_2732896	OGFOD2	0.31114	0.8235	1.00351	0.75762		6.51984	5.7959	0.723942
ILMN_3049465	D830030K20RIK	1.05516	0.46679	0.51931	0.85359		6.31747	5.59376	0.723712
ILMN_2601378	TMEM205	0.38594	0.35435	1.08309	1.0695		9.96458	9.24136	0.72322
ILMN_3157372	ZGPAT	0.24173	0.63108	1.21299	0.80658		8.12785	7.40476	0.723095
ILMN_2888116	PSMD11	0.74366	0.48501	0.90526	0.75554		9.31685	8.59448	0.722367
ILMN_2620365	ALKBH2	1.16974	-0.03553	1.17616	0.57893		6.66706	5.94474	0.722325
ILMN_2933346	ACTR3B	0.50783	0.77564	0.94449	0.66093		7.81653	7.09431	0.722223
ILMN_1230244	KLHL15	0.78827	0.48151	0.38436	1.23435		6.90655	6.18443	0.722122
ILMN_3129497	NELF	0.1903	0.5628	0.9937	1.14128		10.9344	10.2123	0.72202
ILMN_2905859	NAT6	0.67813	0.50044	0.83422	0.8746		7.77951	7.05766	0.721847
ILMN_1247048	ZNRD1	0.5929	0.5983	0.8158	0.8789		12.3932	11.6717	0.721475
ILMN_1223230	GSTP1	0.8074	0.656	0.7275	0.6926		11.8839	11.163	0.720875
ILMN_2598374	CCDC92	0.87996	0.4122	0.71289	0.87739		10.6347	9.91412	0.72061
ILMN_1253982	LOC100046207	-0.0471	0.4352	0.7964	1.6979		11.9168	11.1962	0.7206
ILMN_2589615	PTRH1	0.94637	0.66032	0.65517	0.61997		6.76084	6.04038	0.720458
ILMN_2982969	PRIM2	0.91582	0.79698	0.98748	0.18012		8.76555	8.04545	0.7201
ILMN_2667100	ATG10	0.76559	0.77258	0.42609	0.91601		9.15202	8.43196	0.720067
ILMN_2963906	SNAPIN	0.7285	0.6067	0.5042	1.0408		11.3165	10.5964	0.72005
ILMN_2705881	SCP2	0.6584	0.4481	0.8122	0.9607		11.1734	10.4536	0.71985
ILMN_2750314	D630048P19RIK	0.46521	0.27757	0.77036	1.36617		9.32452	8.60469	0.719828
ILMN_2621966	NDUFB8	0.5577	0.5426	0.9065	0.8714		14.1223	13.4028	0.71955
ILMN_1237028	EDEM2	1.41834	0.30858	0.01229	1.1378		6.21228	5.49303	0.719252
ILMN_2845980	2410001C21RIK	0.88701	0.61972	1.31075	0.05562		10.2183	9.50004	0.718275
ILMN_2608043	HES6	1.15194	0.05082	0.22601	1.44354		7.68964	6.97156	0.718077
ILMN_2862379	RHOD	1.20535	0.57384	0.85083	0.24117		7.64887	6.93107	0.717797
ILMN_2804330	DENR	0.71891	0.58457	0.72242	0.84453		8.78205	8.06445	0.717607
ILMN_2711045	SIRT5	0.71932	0.57195	0.5261	1.05304		8.45377	7.73617	0.717602
ILMN_2604688	AP2A1	0.43089	0.60086	1.02547	0.81191		8.87152	8.15424	0.717282
ILMN_2736847	CSDC2	1.78662	0.40589	0.30931	0.36686		6.18618	5.46901	0.71717
ILMN_1258935	SULT4A1	0.7162	0.216	0.7347	1.1993		11.0753	10.3587	0.71655
ILMN_2673917	2810022L02RIK	0.97268	0.85854	0.82691	0.20064		9.60388	8.88919	0.714692
ILMN_1232272	GMPPA	0.40312	0.5238	1.02888	0.89986		9.53854	8.82463	0.713915
ILMN_2602406	2810004N20RIK	0.3878	0.6707	0.79932	0.99716		10.5363	9.8226	0.713745
ILMN_1221592	SEC11C	0.5971	0.7546	0.6498	0.8529		11.7443	11.0307	0.7136
ILMN_2745841	BXDC5	1.246	0.68112	0.29782	0.629		8.68227	7.96879	0.713485
ILMN_2768992	HS1BP3	0.41001	0.36196	1.22193	0.85944		5.61513	4.9018	0.713335
ILMN_1243752	TSEN15	1.0253	0.6434	0.3555	0.8291		10.8853	10.1719	0.713325
ILMN_2705097	DEADC1	0.7922	0.59922	0.77776	0.68367		9.72987	9.01666	0.713212
ILMN_2672208	MED8	0.53107	0.55052	0.94119	0.82945		9.83479	9.12174	0.713057
ILMN_2697693	GRHPR	0.5815	0.8628	0.96649	0.44068		10.7887	10.0758	0.712867
ILMN_2591134	PPP2CZ	0.88126	0.56604	0.7406	0.66268		6.13466	5.42202	0.712645
ILMN_2589583	UBXN1	0.7235	0.8348	0.6841	0.6074		13.2232	12.5107	0.71245
ILMN_2671517	RPS15	0.7912	0.8981	0.73	0.4287		13.1934	12.4814	0.712
ILMN_2760226	B9D2	0.96767	0.23147	1.12361	0.5242		7.91151	7.19977	0.711738
ILMN_2721208	MSTO1	1.01028	0.25875	0.44849	1.12614		8.75333	8.04242	0.710915
ILMN_2642313	FIZ1	0.6143	0.54064	0.7141	0.97461		10.2661	9.55516	0.710913
ILMN_2839303	DPH4	0.89453	0.59514	0.58014	0.77328		10.4756	9.76485	0.710773
ILMN_2653927	LIMK1	0.59948	0.49762	0.77386	0.97211		9.35011	8.63935	0.710767
ILMN_2781966	BUD31	0.9396	0.501	0.4324	0.9697		11.6822	10.9715	0.710675
ILMN_2788263	NCBP2	1.0076	0.61026	0.52017	0.70356		10.0379	9.32747	0.710397
[truncated: 7,655 more rows]
