# Supplementary material for: Identification of Global Alteration of Translational Regulation in Glioma In Vivo
Source: PLoS One. 2012 Oct 3;7(10):e46965. doi: 10.1371/journal.pone.0046965 (PMC3463531; doi:10.1371/journal.pone.0046965)
Supplement: Dataset S2 — PDGF-driven glioma compared to normal brain OPCs; IP, Total and TE values. (XLS) [file pone.0046965.s007.xls]

## Sheet: Dataset S2
Dataset S2: PDGF-driven glioma compared to normal brain OPCs; IP, Total and TE values
Illumina ProbeID	Gene Symbol	OPC #1 TE (log2)	OPC #2 TE (log2)	OPC #3 TE (log2)	OPC #4 TE (log2)		OPC IP Ave (log2)	OPC Total Ave (log2)	OPC TE Ave (log2)		PDGF/OPC IP fold change (log2)	PDGF/OPC Total fold change (log2)	PDGF/OPC TE fold change (log2)	PDGF/OPC IP FDR<0.05	PDGF/OPC Total FDR<0.05	PDGF/OPC TE FDR <0.05
ILMN_2693895	ACTA2	-2.58427	-3.61737	-3.08552	-3.51662		7.80603	11.007	-3.20095		0.966152	-2.68157	3.64772		x	x
ILMN_2945694	HIST1H3A	-2.02622	-1.88078	-2.10953	-2.1845		6.53927	8.58953	-2.05026		1.66043	-1.78681	3.44724	x	x	x
ILMN_1221568	CDCA7	-3.15629	-3.82193	-3.01766	-3.44538		8.38206	11.7424	-3.36031		2.01346	-1.14981	3.16326	x	x	x
ILMN_2609813	CHI3L1	-1.48383	-1.0984	-1.0475	-1.172		10.1656	11.3661	-1.20043		-0.814317	-3.67764	2.86332	x	x	x
ILMN_1227579	ACOT11	-2.22277	-1.96311	-2.26856	-2.56805		9.25833	11.5139	-2.25562		-3.20724	-6.03915	2.83191	x	x	x
ILMN_1246498	NME7	-1.47588	-1.74642	-0.98573	-1.37341		6.20823	7.60359	-1.39536		0.70799	-2.08647	2.79446	x	x	x
ILMN_1222036	PAQR7	-2.6767	-2.1287	-2.7394	-2.8481		10.2921	12.8903	-2.59823		-3.6837	-6.47018	2.78648	x	x	x
ILMN_3128725	EGFR	-3.01811	-2.46205	-3.11946	-3.2664		4.72783	7.69433	-2.9665		0.709182	-2.05278	2.76196	x	x	x
ILMN_2705508	SLC7A10	-3.2983	-2.7752	-3.1856	-2.9749		10.4834	13.5419	-3.0585		-2.64089	-5.36965	2.72876	x	x	x
ILMN_2595359	SLC3A2	-2.63118	-1.85675	-1.93093	-1.71418		5.66344	7.6967	-2.03326		1.66274	-1.05736	2.7201	x	x	x
ILMN_1255416	LY6A	-1.87023	-2.96198	-2.99062	-4.03302		5.87168	8.83564	-2.96396		0.204103	-2.49881	2.70291		x	x
ILMN_1242170	ADRA2A	-2.97791	-2.34482	-2.96384	-3.24824		9.69055	12.5742	-2.8837		-3.55965	-6.19082	2.63117	x	x	x
ILMN_2707308	CCT5	-0.38112	-1.17245	-0.87934	-0.26133		5.47705	6.15061	-0.67356		3.5879	1.03281	2.55509	x	x	x
ILMN_2951691	HIST1H3E	-1.20288	-1.22971	-1.36734	-1.62253		8.2638	9.61941	-1.35562		1.09425	-1.45828	2.55253	x	x	x
ILMN_2788036	ACSBG1	-2.0206	-1.58701	-1.7951	-1.5531		9.93105	11.67	-1.73895		0.319523	-2.21824	2.53776		x	x
ILMN_2729958	HIST1H3D	-1.37212	-1.23067	-1.6091	-1.41426		8.03272	9.43926	-1.40654		1.17561	-1.32973	2.50533	x	x	x
ILMN_2937548	HIST1H4M	-0.85707	-0.36359	-0.62789	-0.88497		8.21368	8.89707	-0.68338		-1.17994	-3.66088	2.48094	x	x	x
ILMN_2762026	PCNA	-1.66036	-1.16896	-0.85547	-1.22737		5.8392	7.06725	-1.22804		3.45906	0.9798	2.47926	x	x	x
ILMN_2887239	ID2	-0.48014	0.46169	-0.88488	-0.50328		6.74074	7.09239	-0.351653		2.39399	-0.0504	2.44439	x		x
ILMN_2894960	3200002M19RIK	-0.63318	-0.31041	-0.11172	0.0084		5.23908	5.50081	-0.261727		2.15376	-0.27411	2.42787	x		x
ILMN_1251885	HIST1H4D	-1.1804	-1.55599	-1.44111	-1.22473		5.81177	7.16233	-1.35056		1.02164	-1.39551	2.41715	x	x	x
ILMN_2417813	TUBA3B	-0.84869	-0.76274	-0.49048	-0.67183		6.12728	6.82071	-0.693435		2.65842	0.288285	2.37013	x		x
ILMN_2902979	FAS	-3.26732	-2.52409	-2.6231	-3.28413		5.17368	8.09834	-2.92466		0.099455	-2.26163	2.36109		x	x
ILMN_2639386	LGI4	-2.38745	-1.99892	-2.27185	-2.45552		8.83812	11.1166	-2.27843		-2.84655	-5.19775	2.3512	x	x	x
ILMN_2686047	KLHL2	-1.38277	-1.14132	-0.07534	-0.2755		5.91194	6.63067	-0.718732		0.59661	-1.74121	2.33782		x	x
ILMN_2609897	PRSS35	-3.17584	-2.90942	-3.94334	-3.88883		5.93095	9.41031	-3.47936		3.13357	0.816628	2.31694	x		x
ILMN_2704027	SLC25A18	-1.4171	-0.9835	-0.8017	-1.0881		11.6154	12.688	-1.0726		-2.45016	-4.75621	2.30605	x	x	x
ILMN_1259747	IL33	-1.64861	-1.61273	-1.74072	-2.11937		9.71344	11.4938	-1.78036		0.465762	-1.82642	2.29218		x	x
ILMN_2635633	SMU1	-0.71298	-1.24301	-1.81541	-1.25049		6.2526	7.50807	-1.25547		2.40019	0.111865	2.28832	x		x
ILMN_1236175	TUBB4	-1.3292	-1.5313	-1.6863	-1.3782		12.8686	14.3498	-1.48125		-1.3366	-3.61682	2.28022	x	x	x
ILMN_1220219	TUBA3A	-0.51103	-0.50641	-0.61379	-0.04856		7.76855	8.1885	-0.419947		1.23301	-1.04607	2.27908	x	x	x
ILMN_2590923	IDI1	-0.15773	-0.44759	-0.89785	-1.51585		6.13668	6.89144	-0.754755		1.61496	-0.624485	2.23944	x	x	x
ILMN_2601215	CYP7B1	-2.57233	-2.03635	-2.43967	-2.697		9.90746	12.3438	-2.43634		-1.84559	-4.07675	2.23116	x	x	x
ILMN_1234068	PAICS	-1.59347	-1.02869	-0.57205	-0.85782		5.64472	6.65773	-1.01301		2.10654	-0.08715	2.19369	x		x
ILMN_1222313	HIST1H4F	-1.15902	-0.69152	-1.32594	-1.35917		8.19341	9.32732	-1.13391		1.21365	-0.97612	2.18977	x	x	x
ILMN_2747754	PYGB	-2.44471	-2.23183	-2.34936	-2.58061		9.5655	11.9671	-2.40163		-1.97304	-4.15042	2.17738	x	x	x
ILMN_2652022	HIST3H2BA	-0.56431	-0.34949	-0.36592	0.82961		5.33976	5.45229	-0.112527		2.12364	-0.0376725	2.16131	x		x
ILMN_1248132	STMN1	-0.0778	-0.3444	-0.1614	-0.0442		10.4134	10.5703	-0.15695		0.550547	-1.60647	2.15702		x	x
ILMN_1250195	NDRG1	-1.8069	-2.178	-2.3453	-2.1369		10.9383	13.0551	-2.11678		-3.39707	-5.54258	2.14551	x	x	x
ILMN_2976821	FZD10	-2.89651	-2.7127	-2.91535	-2.64581		7.2762	10.0688	-2.79259		-0.788687	-2.92872	2.14003		x	x
ILMN_1257110	GTF3C6	0.84156	-0.06034	0.47613	0.55713		6.22485	5.77123	0.45362		1.67128	-0.465027	2.13631	x		x
ILMN_2762944	IFI27	-0.89358	-0.36586	0.18623	0.05615		5.9959	6.25017	-0.254265		3.6589	1.52544	2.13346	x		x
ILMN_1225363	E430025E21RIK	-1.85928	-1.18069	-0.32811	-1.24072		5.76048	6.91268	-1.1522		2.55125	0.420903	2.13035	x		x
ILMN_2714565	RRM2	0.25248	-0.90995	-0.61022	-0.64862		6.59391	7.07298	-0.479077		3.73106	1.61685	2.11421	x	x	x
ILMN_1243654	HIST1H4K	-0.66315	-0.49985	-0.77487	-0.86758		8.54998	9.25135	-0.701363		-1.04761	-3.16038	2.11277	x	x	x
ILMN_1214954	CLDN10	-1.6786	-1.0087	-1.1892	-1.3558		12.7001	14.0082	-1.30807		-5.73714	-7.84383	2.1067	x	x	x
ILMN_2785454	HIST2H2AB	-0.77089	-0.84731	-1.02285	-0.26184		8.79547	9.52119	-0.725723		2.04204	-0.06369	2.10573	x		x
ILMN_2746738	HTRA1	-2.8096	-2.1762	-2.5834	-2.7348		11.9065	14.4825	-2.576		-0.687925	-2.79182	2.1039		x	x
ILMN_2959291	UPP1	-1.85691	-1.60887	-1.6133	-1.75119		8.31345	10.021	-1.70757		0.935367	-1.15869	2.09405	x	x	x
ILMN_2966104	HTRA1	-2.749	-2.3656	-2.5669	-2.748		11.6116	14.2189	-2.60737		-0.621475	-2.70645	2.08497		x	x
ILMN_2736337	GATM	-0.09975	-0.62492	-0.69044	-1.17125		6.10954	6.75613	-0.64659		2.11556	0.041275	2.07429	x		x
ILMN_2819319	RRM2	-2.04254	-1.92846	-1.61793	-1.82994		5.55952	7.41424	-1.85472		3.29341	1.21914	2.07427	x	x	x
ILMN_2959293	UPP1	-1.80366	-1.33954	-1.79032	-1.5736		6.18852	7.8153	-1.62678		0.772605	-1.29855	2.07115	x	x	x
ILMN_2640862	LRIG1	-2.9067	-2.5455	-2.6544	-2.9712		10.7363	13.5057	-2.76945		-3.04184	-5.11012	2.06828	x	x	x
ILMN_2890357	2610027C15RIK	-1.26188	-0.28316	-1.32027	-0.80196		6.30525	7.22207	-0.916818		0.215038	-1.82973	2.04476		x	x
ILMN_2686611	ACSBG1	-1.94743	-1.69609	-1.79645	-2.06445		9.37392	11.25	-1.87611		-0.595028	-2.63532	2.04029	x	x	x
ILMN_1227012	NDUFB4	1.12379	1.22091	0.5415	1.40685		8.5341	7.46084	1.07326		1.92958	-0.109808	2.03938	x		x
ILMN_2700166	CCND2	-2.09017	-2.55583	-2.64133	-2.69558		7.80259	10.2983	-2.49573		4.04373	2.0101	2.03363	x	x	x
ILMN_1246821	E130203B14RIK	-1.79504	-1.39583	-1.68866	-1.7654		8.79494	10.4562	-1.66123		-1.16522	-3.19564	2.03042	x	x	x
ILMN_1255236	2510003E04RIK	-1.11633	-0.70849	-1.03732	-1.0195		8.4602	9.43061	-0.97041		1.39059	-0.635438	2.02603	x	x	x
ILMN_2722716	ATP1A2	-2.7637	-2.5046	-2.526	-2.4291		11.2761	13.8319	-2.55585		-0.50505	-2.52228	2.01722		x	x
ILMN_2713071	FADS2	-2.20218	-1.98627	-1.65698	-1.74205		8.37953	10.2764	-1.89687		0.85076	-1.16465	2.01541	x	x	x
ILMN_3119245	BICD2	-2.11802	-1.64154	-1.68715	-2.13817		7.29064	9.18686	-1.89622		0.778555	-1.23452	2.01307	x	x	x
ILMN_2741050	RFC4	-0.63772	-0.97267	-1.0544	-0.2378		5.35708	6.08273	-0.725648		2.28114	0.268998	2.01214	x		x
ILMN_2664686	CHAF1B	-1.4679	-2.56074	-1.56978	-1.77487		5.86013	7.70346	-1.84332		3.56713	1.57383	1.9933	x	x	x
ILMN_1219002	USMG5	0.86598	0.9916	0.72291	1.20188		7.69217	6.74658	0.945592		2.30145	0.319555	1.9819	x		x
ILMN_2959292	UPP1	-2.25289	-1.47655	-1.29732	-1.96335		6.72583	8.47336	-1.74753		0.781198	-1.19149	1.97269	x	x	x
ILMN_1231567	LOC100046254	0.19856	-0.12823	0.10419	0.72419		8.26665	8.04198	0.224677		-0.00087	-1.97027	1.9694		x	x
ILMN_2738330	FABP7	0.48415	0.60641	-0.28058	0.392		5.56827	5.26778	0.300495		4.28733	2.3224	1.96494	x	x	x
ILMN_2944185	NIT2	-0.24715	0.00209	0.1997	0.01481		5.48232	5.48996	-0.0076375		2.02938	0.065345	1.96403	x		x
ILMN_2937738	IRAK2	-2.03439	-1.63328	-1.69935	-2.46779		7.86805	9.82676	-1.9587		-1.62697	-3.59091	1.96394	x	x	x
ILMN_2817864	CKMT2	-0.49391	-0.51952	-1.06346	-0.79968		6.68684	7.40598	-0.719142		0.528012	-1.43577	1.96378		x	x
ILMN_2774701	UBE2Z	-0.8169	0.28254	-0.02293	-0.86916		5.1498	5.50641	-0.356612		2.38905	0.427973	1.96108	x		x
ILMN_1244291	GJA1	-2.2943	-1.7365	-2.0799	-2.1883		13.0233	15.098	-2.07475		-5.29575	-7.25634	1.96059	x	x	x
ILMN_2669766	EID1	0.0394	0.22408	-0.18294	0.23061		5.77292	5.69513	0.0777875		3.08986	1.14338	1.94648	x	x	x
ILMN_2973824	CAR14	-1.1208	-1.3367	-1.7841	-1.5173		10.7726	12.2124	-1.43973		-4.53483	-6.4719	1.93707	x	x	x
ILMN_1215120	SEMA4A	-2.44515	-2.31635	-2.52583	-2.885		9.93827	12.4813	-2.54308		-2.18262	-4.10608	1.92346	x	x	x
ILMN_1248316	PTGDS	-0.5264	-0.9157	-0.5116	-0.4831		13.6562	14.2654	-0.6092		-5.24716	-7.17002	1.92286	x	x	x
ILMN_2758695	NUP93	-2.47388	-2.96231	-2.69871	-2.91642		7.09351	9.85634	-2.76283		2.48963	0.56904	1.92059	x	x	x
ILMN_2867033	SMPD2	-2.29852	-2.01779	-2.46856	-2.43063		7.95211	10.256	-2.30388		-0.192358	-2.11235	1.91999		x	x
ILMN_1255207	LOC100047749	-0.90696	-1.15766	-1.40009	-0.78647		9.77933	10.8421	-1.0628		-0.754045	-2.66426	1.91022	x	x	x
ILMN_1226447	SEMA4B	-2.69252	-2.55739	-2.92952	-2.90762		9.36601	12.1378	-2.77176		-0.44346	-2.34381	1.90035		x	x
ILMN_2484465	TXNRD1	-0.31898	-0.16517	-0.83938	-1.03143		5.28888	5.87762	-0.58874		2.96459	1.06472	1.89986	x	x	x
ILMN_1250815	WSB1	-4.8126	-4.72912	-4.24489	-5.36227		6.84851	11.6357	-4.78722		1.69053	-0.19755	1.88808	x		x
ILMN_3150811	TSC22D3	-1.0574	-0.9104	-0.8126	-1.2413		11.8427	12.8481	-1.00542		-1.49841	-3.38474	1.88633	x	x	x
ILMN_1258526	LGALS3BP	-2.49258	-1.98994	-2.74256	-2.35411		7.17064	9.56544	-2.3948		0.370695	-1.5134	1.88409			x
ILMN_2749037	CHCHD10	0.6679	0.833	0.7947	0.7184		14.1866	13.4331	0.7535		-4.19657	-6.08055	1.88398	x	x	x
ILMN_3123441	OTTMUSG00000007855	0.13553	0.08979	0.47607	0.32234		8.93375	8.67782	0.255933		2.82495	0.94236	1.88259	x	x	x
ILMN_2958484	NLRX1	-1.96671	-2.15967	-1.83575	-2.38511		6.83073	8.91754	-2.08681		0.421298	-1.45592	1.87722		x	x
ILMN_2799590	NAPRT1	-1.30826	-1.43945	-1.24095	-1.2359		7.50375	8.80989	-1.30614		0.410093	-1.46708	1.87718		x	x
ILMN_1237917	SPARCL1	-1.55347	-0.92251	-1.25664	-1.74991		9.42182	10.7925	-1.37063		-1.13501	-3.00633	1.87132	x	x	x
ILMN_1244753	TBRG1	-0.90872	0.03991	-0.36841	0.24174		5.91345	6.16233	-0.24887		1.4982	-0.369475	1.86768	x		x
ILMN_2678755	RPL22L1	0.05951	0.39341	0.44546	1.13507		5.95972	5.45135	0.508363		3.85502	1.98953	1.86549	x	x	x
ILMN_2826881	MYBL2	-1.81696	-2.33298	-2.19668	-2.32748		5.40955	7.57807	-2.16852		3.24554	1.38144	1.8641	x	x	x
ILMN_2653020	MRPL51	0.10902	-0.50695	0.6009	0.3961		6.13668	5.98691	0.149768		0.844445	-1.01241	1.85686	x	x	x
ILMN_1226688	EPHX2	-1.82878	-1.20562	-1.33309	-1.5103		6.75356	8.22301	-1.46945		-1.04619	-2.89877	1.85258	x	x	x
ILMN_1237017	USP4	-0.91168	-0.50754	-0.79601	-1.17635		7.09725	7.94514	-0.847895		1.54377	-0.305835	1.84961	x		x
ILMN_2672624	HCN2	-0.8461	-1.4241	-1.3726	-1.0389		11.8946	13.065	-1.17042		-2.67599	-4.52018	1.84419	x	x	x
ILMN_2760485	MAPK8IP1	-0.3602	-0.8372	-0.6939	0.3896		11.0837	11.4591	-0.375425		-1.04648	-2.88497	1.83849	x	x	x
ILMN_1241976	UBAC1	-0.21196	0.13498	-0.12075	-0.05438		7.116	7.17903	-0.0630275		1.56851	-0.267885	1.8364	x		x
ILMN_2515816	CLDN10	-1.2534	-0.9187	-0.882	-0.9894		13.7929	14.8037	-1.01087		-4.66263	-6.49251	1.82988	x	x	x
ILMN_2646166	NDRL	-1.9595	-2.1356	-2.2137	-2.1224		11.214	13.3218	-2.1078		-4.4016	-6.23115	1.82955	x	x	x
ILMN_2840213	CRYAB	0.0085	0.1232	0.1594	0.1963		13.0628	12.9409	0.12185		-2.65666	-4.48535	1.82868	x	x	x
ILMN_2597840	RPA2	-0.80316	-0.31512	-0.09883	-0.30107		6.32252	6.70207	-0.379545		2.18824	0.361537	1.8267	x		x
ILMN_2788673	PGM2	-1.619	-1.6399	-1.4191	-1.6518		10.4098	11.9923	-1.58245		0.5959	-1.22285	1.81875	x	x	x
ILMN_1232451	PHLPP	-2.06396	-2.09888	-2.06857	-2.38355		7.48708	9.64082	-2.15374		-0.45027	-2.25886	1.80859	x	x	x
ILMN_3112873	TXNIP	-1.62374	-1.81323	-2.14917	-2.45014		6.81126	8.82033	-2.00907		0.435903	-1.37237	1.80827		x	x
ILMN_2656854	MYO6	-2.8509	-2.87887	-2.9207	-3.46997		9.34736	12.3775	-3.03011		-0.45953	-2.267	1.80747	x	x	x
ILMN_2865726	GDPD2	-1.9656	-1.50797	-1.34206	-1.95155		6.48826	8.18006	-1.69179		-1.05814	-2.86472	1.80658	x	x	x
ILMN_1256257	LOC100038882	-0.45785	-1.1597	-0.2472	-0.41878		5.12327	5.69415	-0.570882		4.36091	2.55491	1.80599	x	x	x
ILMN_2690122	SLC27A1	-2.28877	-2.11257	-2.27112	-2.18857		8.69899	10.9142	-2.21526		-2.99705	-4.79359	1.79654	x	x	x
ILMN_2592620	RHOG	-0.4167	-0.643	-0.705	-0.4692		11.3511	11.9095	-0.558475		-1.77765	-3.56302	1.78537	x	x	x
ILMN_2781458	TLCD1	-1.8996	-1.3062	-1.7511	-1.609		11.2032	12.8446	-1.64148		-3.06041	-4.83903	1.77863	x	x	x
ILMN_2721439	CSRP2	-0.63112	-1.25708	-0.95427	-0.93732		8.52897	9.47392	-0.944947		1.81604	0.04406	1.77198	x		x
ILMN_2907473	TBC1D10A	-1.59099	-1.06687	-1.23204	-1.20717		7.2682	8.54246	-1.27427		-0.159887	-1.92742	1.76753		x	x
ILMN_3135323	CAMK2G	-1.40206	-1.19169	-1.33016	-1.89324		6.40849	7.86278	-1.45429		-0.191422	-1.95883	1.76741		x	x
ILMN_1246295	CRYZL1	-0.12274	-0.46834	-0.63119	-0.85484		6.83468	7.35396	-0.519278		1.63302	-0.133603	1.76662	x		x
ILMN_1220354	PECR	-0.70919	-0.04556	-0.63212	-0.61021		5.8494	6.34866	-0.49927		0.9725	-0.793087	1.76559	x	x	x
ILMN_2649199	HPGD	0.37894	0.22703	0.53164	-0.62602		5.51432	5.38643	0.127898		4.0608	2.29585	1.76495	x	x	x
ILMN_1217040	1300001I01RIK	-2.27129	-2.01599	-2.08601	-2.11485		6.60925	8.73129	-2.12204		0.48439	-1.27996	1.76435	x	x	x
ILMN_2810882	PPIC	-2.80001	-2.86916	-2.7223	-3.16627		6.94719	9.83663	-2.88944		0.668902	-1.09526	1.76416		x	x
ILMN_1233793	CCT7	-0.41955	-0.40871	-0.72993	-0.32662		5.85014	6.32134	-0.471203		2.38877	0.626923	1.76185	x	x	x
ILMN_1255871	LOXL1	-1.85628	-1.51596	-1.9718	-2.05882		7.54711	9.39783	-1.85071		-1.01291	-2.76937	1.75646		x	x
ILMN_1224116	SMPDL3A	-1.73718	-1.17182	-1.65258	-1.79419		9.85641	11.4454	-1.58894		-0.88617	-2.63811	1.75194	x	x	x
ILMN_2742426	LOC100044204	-2.20115	-1.96958	-2.29639	-2.45337		8.1073	10.3374	-2.23012		-1.27657	-3.02015	1.74358	x	x	x
ILMN_1223045	2810417H13RIK	-0.84276	-2.19492	-1.5027	-1.61915		6.76399	8.30387	-1.53988		3.76332	2.02014	1.74318	x	x	x
ILMN_2953277	EG433182	-0.47669	-0.66228	-0.52513	-0.56708		7.69142	8.24922	-0.557795		2.52464	0.783178	1.74146	x	x	x
ILMN_1228913	PARP12	-1.24816	-1.37697	-0.97436	-1.15746		6.19278	7.38201	-1.18924		2.12407	0.390765	1.7333	x		x
ILMN_2699307	HEBP1	-0.7719	-0.8977	-0.8114	-0.6101		10.9414	11.7142	-0.772775		-1.22	-2.952	1.732	x	x	x
ILMN_2711772	MICALL2	-1.41211	-1.43718	-1.35151	-2.16917		6.07479	7.66728	-1.59249		1.49195	-0.239527	1.73147	x		x
ILMN_2732281	NDUFAB1	0.18769	0.12815	-0.04736	0.10393		5.17599	5.08289	0.0931025		1.93248	0.20209	1.73039	x		x
ILMN_1255390	SIP1	-0.60809	-0.15054	-0.09842	-0.23968		6.37273	6.64691	-0.274183		0.896475	-0.826013	1.72249	x	x	x
ILMN_2727329	BCKDHA	-1.49444	-1.53468	-1.48863	-0.86648		9.19737	10.5434	-1.34606		0.236187	-1.48624	1.72243		x	x
ILMN_2684413	RP23-297J14.5	0.0485	0.01876	-0.48592	-0.15654		8.29884	8.44264	-0.1438		0.794935	-0.927115	1.72205	x	x	x
ILMN_2695085	SORCS2	-3.01728	-3.44126	-3.56299	-3.60564		5.85316	9.25996	-3.40679		0.907243	-0.804965	1.71221	x	x	x
ILMN_2778655	VCAM1	-2.54486	-1.8471	-2.1602	-2.62		10.0755	12.3686	-2.29304		-0.288993	-2.00078	1.71178		x	x
ILMN_2736566	LMF2	-1.26377	-2.49104	-1.89678	-1.48741		4.89058	6.67533	-1.78475		1.08271	-0.627482	1.71019	x	x	x
ILMN_2750089	SLC38A3	-2.1026	-1.78676	-2.32977	-2.37345		9.29038	11.4385	-2.14814		-0.79425	-2.50351	1.70926	x	x	x
ILMN_2963009	D630003M21RIK	-2.24102	-2.14075	-2.17506	-2.57605		5.95107	8.23428	-2.28322		-0.0929425	-1.80215	1.7092		x	x
ILMN_1240256	SLC9A3R1	-0.5877	-0.172	-0.5292	-0.6637		10.6042	11.0923	-0.48815		-1.63491	-3.33974	1.70483	x	x	x
ILMN_1216382	ACO1	-1.28193	-1.17482	-1.40739	-1.24094		6.70357	7.97984	-1.27627		1.08507	-0.6168	1.70187	x	x	x
ILMN_2596297	DDT	0.32581	0.73974	0.77855	1.00979		9.56326	8.84979	0.713472		-0.88357	-2.5808	1.69723	x	x	x
ILMN_2491526	ZKSCAN3	-1.50791	-1.36651	-1.44327	-1.78904		6.96489	8.49157	-1.52668		1.64881	-0.0453425	1.69416	x		x
ILMN_2691781	6530404N21RIK	0.00128	-0.12132	-0.12044	-0.1657		7.42666	7.5282	-0.101545		0.529507	-1.16443	1.69393	x	x	x
ILMN_2622761	PCCB	-0.79262	-0.59319	-1.07743	-0.408		8.27415	8.99196	-0.71781		0.99608	-0.694755	1.69083	x	x	x
ILMN_2693835	ARRDC2	-0.94638	-1.42125	-1.97074	-1.47502		6.76235	8.2157	-1.45335		-0.125018	-1.81432	1.6893		x	x
ILMN_1259919	6332401O19RIK	-1.06621	-1.2477	-1.25704	-1.39557		9.90095	11.1426	-1.24163		-1.53238	-3.22084	1.68846	x	x	x
ILMN_2752665	1500003O22RIK	0.04601	0.21685	0.09749	-0.46203		6.09408	6.11949	-0.02542		1.90602	0.21945	1.68657	x		x
ILMN_2930897	IGFBP2	-1.88447	-1.6726	-1.95059	-1.46248		8.73439	10.4769	-1.74254		2.72228	1.0388	1.68348	x	x	x
ILMN_2899787	RGL2	-1.48464	-1.96044	-1.65305	-2.17025		7.05191	8.86901	-1.8171		1.37703	-0.305352	1.68238	x		x
ILMN_1214500	RGMA	-1.3183	-1.19	-1.5362	-1.8401		10.2543	11.7254	-1.47115		-0.59886	-2.2803	1.68144	x	x	x
ILMN_3150677	SPRR2A	0.54221	1.23161	0.38572	0.62931		7.78841	7.0912	0.697213		2.59286	0.917128	1.67573	x	x	x
ILMN_1254173	LAPTM4A	-1.5121	-1.2613	-1.6511	-1.6058		10.6978	12.2054	-1.50758		0.6447	-1.02805	1.67275	x	x	x
ILMN_2888552	SLC1A4	-3.07785	-2.64287	-3.09963	-3.15395		8.91705	11.9106	-2.99357		0.380237	-1.2915	1.67174	x	x	x
ILMN_2605890	TK1	-0.72509	-1.23063	-1.04637	-1.00807		6.51411	7.51665	-1.00254		3.40335	1.73269	1.67067	x	x	x
ILMN_3124160	AMBRA1	-2.57481	-2.63422	-2.32476	-2.36305		6.86269	9.3369	-2.47421		1.39607	-0.27252	1.66859	x		x
ILMN_2706587	TJP1	-1.87418	-2.2752	-2.63941	-2.63707		6.06312	8.41959	-2.35647		1.46809	-0.198292	1.66638	x		x
ILMN_1242188	NKAIN4	-1.50834	-0.43229	-0.92345	-0.40059		7.99215	8.80832	-0.816167		-1.5271	-3.19296	1.66586	x	x	x
ILMN_2714534	MAP2K1	-0.14702	0.56733	-0.87437	-0.33974		6.90479	7.10324	-0.19845		2.00761	0.3444	1.66321	x		x
ILMN_1237183	OCIAD1	-0.72356	-0.94757	-1.1245	-1.25767		6.50177	7.51509	-1.01332		1.02597	-0.636285	1.66226	x	x	x
ILMN_2622354	ARFL4	-1.90986	-1.47146	-1.08762	-1.09041		5.89315	7.28299	-1.38984		-0.22893	-1.88959	1.66067		x	x
ILMN_1221292	RDH5	-2.19454	-1.61473	-2.07	-2.10626		9.34437	11.3407	-1.99638		-4.12265	-5.78235	1.6597	x	x	x
ILMN_2619767	PDLIM2	-0.0746	-0.1957	-0.2035	0.6259		11.9515	11.9134	0.038025		-4.88095	-6.53976	1.65881	x	x	x
ILMN_2793260	MICALL2	-2.10592	-1.10691	-1.32771	-1.47916		6.07603	7.58096	-1.50493		1.51854	-0.13803	1.65657	x		x
ILMN_1258950	SLC16A6	-2.39513	-2.2877	-2.91564	-3.70293		5.03159	7.85694	-2.82535		1.35056	-0.302098	1.65266	x		x
ILMN_1215951	MICAL1	-2.2162	-2.21771	-2.28844	-2.55929		5.4891	7.80951	-2.32041		1.75782	0.108522	1.6493	x		x
ILMN_2770180	LOC669168	-1.9971	-1.47467	-2.25549	-1.55837		5.56266	7.38406	-1.82141		1.79413	0.14747	1.64666	x		x
ILMN_2982200	MRPL13	0.6075	0.83587	0.68722	0.96839		8.5789	7.80415	0.774745		2.075	0.429375	1.64563	x	x	x
ILMN_2639035	2410004B18RIK	0.53264	0.84497	0.45954	0.67633		7.23567	6.6073	0.62837		1.92079	0.277463	1.64332	x		x
ILMN_2955362	APPBP1	-1.0145	-1.19512	-1.06048	-1.0699		5.82351	6.90851	-1.085		2.06808	0.425655	1.64243	x		x
ILMN_2921303	TYMS-PS	-1.20138	-1.67479	-1.18847	-1.2894		6.92575	8.26426	-1.33851		2.34979	0.707455	1.64233	x	x	x
ILMN_2739027	CML1	-1.18265	-0.4321	-1.0045	-1.2553		10.172	11.1406	-0.968637		-1.47551	-3.11747	1.64197	x	x	x
ILMN_2699933	QDPR	-0.377	-0.6362	-0.5564	-0.7601		13.2789	13.8613	-0.582425		-3.47106	-5.1102	1.63913	x	x	x
ILMN_1225730	FDPS	-1.5675	-1.546	-1.5575	-1.4274		11.5148	13.0394	-1.5246		0.38715	-1.24718	1.63433	x	x	x
ILMN_2591917	AKR1B3	-0.62791	-0.5603	-0.83224	-0.52369		9.20199	9.83802	-0.636035		1.22826	-0.402475	1.63074	x	x	x
ILMN_1220617	HR	-0.40856	-1.17362	-1.02526	-1.31489		6.89661	7.8772	-0.980583		0.932485	-0.69348	1.62596	x	x	x
ILMN_2945472	ACY1	-1.27967	-1.27802	-1.36768	-1.38797		9.68237	11.0107	-1.32833		-1.52461	-3.14387	1.61926	x	x	x
ILMN_1236185	PTPLA	0.383	0.19716	0.32962	0.13137		6.98666	6.72637	0.260287		1.88243	0.264172	1.61825	x		x
ILMN_2675853	LOC100044636	-0.84567	-0.48069	-0.55009	-0.68793		5.83155	6.47265	-0.641095		0.80988	-0.8082	1.61808	x	x	x
ILMN_1225191	NAPRT1	-1.54762	-1.25686	-1.06474	-1.16		9.48085	10.7382	-1.25731		0.275305	-1.34215	1.61745		x	x
ILMN_2747196	CD82	-0.4085	-0.6174	-0.7358	-0.4299		12.2595	12.8074	-0.5479		-4.05885	-5.67369	1.61484	x	x
ILMN_2593554	IGTP	-1.77071	-0.93534	-1.3592	-1.12592		6.54777	7.84556	-1.29779		3.67084	2.05716	1.61368	x	x	x
ILMN_1232495	LOC100044177	-2.33834	-2.12158	-2.68373	-2.91594		7.14075	9.65565	-2.5149		-1.27165	-2.8839	1.61225	x	x	x
ILMN_2602902	ATP1B2	-2.1872	-1.9993	-2.1082	-2.4687		11.7699	13.9607	-2.19085		-0.110725	-1.72235	1.61162		x	x
ILMN_2660056	ZFAND1	-0.81114	-0.09084	-0.39133	-0.50352		5.83328	6.28248	-0.449207		0.713068	-0.897642	1.61071	x	x	x
ILMN_1221787	TCN2	-2.13901	-1.83166	-1.91965	-2.05717		7.67237	9.65924	-1.98687		-1.04069	-2.64705	1.60636	x	x	x
ILMN_2989204	GM266	-1.1475	-0.65052	-0.48263	-0.61443		7.04495	7.76872	-0.72377		0.590997	-1.01277	1.60376		x	x
ILMN_2762956	SPCS2	-0.34881	0.18249	-0.43182	0.10094		5.76754	5.89184	-0.1243		1.47089	-0.132578	1.60347	x		x
ILMN_2798340	TMEM63A	-1.7819	-1.8213	-2.03741	-1.65949		9.8997	11.7247	-1.82503		-4.36486	-5.9656	1.60074	x	x	x
ILMN_1215703	EIF3H	-0.38933	-0.51442	-0.24669	0.43521		6.21733	6.39614	-0.178808		1.60962	0.0102525	1.59937	x		x
ILMN_2620844	CLP1	-0.9215	-1.45447	-0.61618	-0.73766		5.14842	6.08087	-0.932453		1.61735	0.01816	1.59919	x		x
ILMN_2510364	TRIP12	-1.35139	-1.02141	-1.33625	-1.26593		5.82758	7.07132	-1.24374		2.41195	0.81888	1.59307	x	x	x
ILMN_2713673	CMBL	-0.2652	0.68546	0.03276	0.09318		8.14485	8.0083	0.13655		0.0200275	-1.56851	1.58853		x	x
ILMN_2970381	STAM2	-1.52317	-0.87733	-1.73957	-1.74234		5.87277	7.34337	-1.4706		1.39304	-0.194715	1.58776	x		x
ILMN_2667091	PPP1R3C	-1.5533	-1.0419	-1.2777	-1.7891		11.1181	12.5336	-1.4155		-0.010325	-1.59405	1.58372		x	x
ILMN_1217331	MCM6	-1.2304	-1.74159	-1.37096	-1.61895		7.93324	9.42371	-1.49047		3.49076	1.90758	1.58318	x	x	x
ILMN_1218967	KIF2C	-2.14438	-2.39905	-2.23092	-3.0587		5.17004	7.6283	-2.45826		3.37578	1.80198	1.57381	x	x	x
ILMN_1257102	CECR5	-1.25527	-1.05044	-1.05343	-1.18249		9.07067	10.2061	-1.13541		0.39909	-1.17418	1.57327	x	x	x
ILMN_1217926	2310021P13RIK	-2.08836	-2.3988	-1.81732	-2.25507		7.41818	9.55806	-2.13989		1.26774	-0.30257	1.57031	x		x
ILMN_1257097	CNP	-0.8433	-1.166	-1.4489	-0.5558		10.8282	11.8316	-1.0035		-2.39576	-3.96488	1.56912	x	x	x
ILMN_2885532	CPT2	-1.06821	-0.86512	-1.14849	-1.35399		8.56217	9.67112	-1.10895		-0.137105	-1.70597	1.56887		x	x
ILMN_2787871	CDCA5	-0.99484	-0.94348	-0.77241	-0.31933		6.02654	6.78405	-0.757515		2.06272	0.49604	1.56668	x		x
ILMN_2627557	TBC1D19	-1.18593	-0.96016	-1.03724	-1.75536		8.39841	9.63309	-1.23467		1.65979	0.0950775	1.56471	x		x
ILMN_1235750	CD320	-1.15092	-0.74728	-1.02653	-0.79878		7.74311	8.67399	-0.930878		-1.57447	-3.13735	1.56288	x	x	x
ILMN_2880906	PDLIM2	-0.2591	-0.3493	-0.2041	0.5266		12.5052	12.5767	-0.071475		-3.99386	-5.55628	1.56242	x	x	x
ILMN_1213779	ATG2A	-1.99796	-2.31958	-2.27735	-2.3993		5.94282	8.19136	-2.24855		0.316062	-1.24536	1.56142		x	x
ILMN_2760593	D030051N19RIK	-2.41791	-2.78993	-2.47474	-2.15361		6.85824	9.31729	-2.45905		0.594502	-0.966212	1.56071	x	x	x
ILMN_2703354	ACTR10	-0.76846	-0.76668	-1.74996	-0.33446		5.5497	6.4546	-0.90489		1.35652	-0.199905	1.55642	x
ILMN_3125814	ACSL6	-1.9816	-1.6769	-1.7347	-2.335		11.4711	13.4031	-1.93205		-1.97502	-3.52942	1.5544	x	x	x
ILMN_2593631	3000004C01RIK	-1.66038	-2.23775	-2.24777	-1.90842		5.16899	7.18257	-2.01358		3.47031	1.91595	1.55436	x	x	x
ILMN_2893471	6430573F11RIK	-1.05804	-0.92973	-0.83569	-1.21882		8.08813	9.0987	-1.01057		-2.41421	-3.96811	1.5539	x	x	x
ILMN_2757844	KNDC1	-2.4113	-2.7947	-2.7632	-2.7313		10.9992	13.6743	-2.67513		-4.3131	-5.86386	1.55076	x	x
ILMN_2792924	GSTK1	-0.4667	-0.3667	-0.4854	-0.341		11.4611	11.8761	-0.41495		-1.39394	-2.94441	1.55047	x	x	x
ILMN_2493175	TST	-0.8291	-0.6026	-0.6908	-0.4765		10.1923	10.8421	-0.64975		-1.84983	-3.39967	1.54984	x	x	x
ILMN_1250076	TBC1D10A	-1.77967	-0.79794	-1.79612	-1.00833		6.07282	7.41834	-1.34551		-0.437443	-1.98548	1.54804		x	x
ILMN_2666297	4933403G14RIK	-1.72494	-1.52671	-1.75075	-2.19541		6.9344	8.73386	-1.79945		0.0962425	-1.45089	1.54713		x	x
ILMN_1224318	KCTD3	-0.52042	-0.93523	-0.98722	-0.77194		9.21601	10.0197	-0.803702		2.15892	0.613115	1.5458	x	x	x
ILMN_2587859	LOC668837	0.58382	1.28616	0.77842	1.11857		8.91052	7.96878	0.941743		2.7178	1.17403	1.54377	x	x	x
ILMN_2937735	IRAK2	-1.63092	-2.00188	-2.01037	-2.38754		7.56739	9.57507	-2.00768		-2.11899	-3.66087	1.54189	x	x	x
ILMN_2643377	SLC24A6	-2.11171	-1.91232	-2.14256	-2.44712		9.01065	11.1641	-2.15343		-2.2987	-3.84027	1.54157	x	x	x
ILMN_2678502	PWP1	-0.81525	-1.53964	-0.97328	-1.15775		5.52787	6.64935	-1.12148		1.88988	0.34878	1.5411	x		x
ILMN_2765741	MXI1	0.1944	-0.24761	-0.45246	-0.10092		7.57522	7.72686	-0.151647		1.57989	0.0416775	1.53821	x		x
ILMN_1240726	MMP14	-2.97235	-2.79848	-2.8411	-3.31585		9.11578	12.0977	-2.98194		0.15463	-1.38321	1.53784		x	x
ILMN_2603725	ARPC3	-1.0549	-1.1399	-1.00506	-1.08708		10.0291	11.1008	-1.07174		2.35043	0.815	1.53543	x	x	x
ILMN_2751948	HIST2H2AA1	0.41585	0.68662	0.095	0.92878		9.53979	9.00823	0.531563		-1.15612	-2.69072	1.5346	x	x	x
ILMN_1248290	WNT7A	-1.87186	-1.65114	-2.00761	-1.52953		9.55067	11.3157	-1.76503		-0.949718	-2.48366	1.53394	x	x	x
ILMN_1234301	6030458C11RIK	-0.06244	-0.18927	-1.67541	-1.37863		5.24864	6.07507	-0.826438		2.13391	0.600307	1.5336	x		x
ILMN_2628053	WDR45L	0.54564	0.37132	0.3031	0.35384		6.01694	5.62346	0.393475		1.90537	0.379168	1.52621	x		x
ILMN_1250704	RCSD1	-0.29447	-0.9292	-0.60604	-0.70344		5.49355	6.12684	-0.633288		1.06162	-0.460965	1.52259			x
ILMN_2859847	PYGL	-2.07342	-1.96577	-2.51986	-2.32858		4.99492	7.21683	-2.22191		0.910095	-0.612047	1.52214	x		x
ILMN_1249158	NFS1	0.19442	0.12284	0.06317	0.16944		6.46526	6.3278	0.137467		1.04941	-0.471503	1.52091	x	x	x
ILMN_1256989	HIST1H4J	-0.09471	0.15519	-0.07623	0.24113		9.49605	9.4397	0.056345		-0.91775	-2.43707	1.51932	x	x	x
ILMN_1234072	PDLIM1	-0.81796	-1.34726	-1.37271	-1.42237		9.04681	10.2869	-1.24007		-2.4932	-4.01124	1.51803	x	x	x
ILMN_2873319	LYPLA1	-0.39728	-0.00642	-0.48606	-0.46859		6.04869	6.38828	-0.339588		2.32897	0.81219	1.51678	x	x	x
ILMN_3096468	GTF2IRD1	-1.26185	-1.57936	-1.56461	-1.95484		7.28917	8.87934	-1.59016		0.891195	-0.62316	1.51436	x	x	x
ILMN_2856144	MTMR2	-0.49619	-0.96442	-1.04952	-0.4121		8.57014	9.3007	-0.730557		0.91085	-0.603072	1.51392	x	x	x
ILMN_2971479	TRP53INP1	-1.39985	-1.17902	-2.06055	-2.05167		6.19454	7.86731	-1.67277		2.03321	0.528905	1.5043	x		x
ILMN_1238852	TAF12	0.61902	1.00962	0.86781	0.79012		7.65465	6.833	0.821643		1.30385	-0.196998	1.50085	x		x
ILMN_3161554	VPS11	-1.47473	-1.98417	-1.81067	-1.66932		7.89811	9.63283	-1.73472		0.220722	-1.27909	1.49982		x	x
ILMN_1221920	PLEKHG3	-1.303	-1.6339	-1.365	-1.4471		11.0223	12.4596	-1.43725		-4.04164	-5.54117	1.49953	x	x	x
ILMN_3163159	LOC100041703	1.07862	1.37866	0.75648	1.34087		9.11954	7.98089	1.13866		2.16698	0.66795	1.49903	x	x	x
ILMN_2655577	POLD1	-1.96531	-2.37036	-2.1911	-1.84482		7.63861	9.73151	-2.0929		1.76461	0.266212	1.4984	x		x
ILMN_1241675	ASCC2	-1.97212	-1.91347	-2.00483	-1.82792		6.67941	8.60899	-1.92958		1.80107	0.303588	1.49748	x		x
ILMN_1256335	RAPGEF3	-2.13178	-2.2341	-1.96789	-2.38526		7.73453	9.91428	-2.17976		-2.10195	-3.59441	1.49246	x	x	x
ILMN_2633777	RAB34	-0.63717	-0.59045	-0.98531	-0.9212		7.64837	8.4319	-0.783532		1.202	-0.28979	1.49179	x		x
ILMN_2695149	SMC5L1	-3.02092	-1.50816	-1.92493	-2.62303		5.77625	8.04551	-2.26926		2.39927	0.909212	1.49006	x
ILMN_1233531	2610528E23RIK	0.54158	0.87958	0.38314	0.01907		6.8906	6.43476	0.455842		1.00938	-0.480325	1.4897	x		x
ILMN_3114124	HSD3B7	-1.57652	-1.44421	-1.66005	-1.66481		8.50095	10.0873	-1.5864		-0.280535	-1.76784	1.48731		x	x
ILMN_2739486	LOC100048056	-1.59198	-0.36125	-0.65536	-0.97131		5.69143	6.5864	-0.894975		0.669452	-0.816565	1.48602	x	x	x
ILMN_2592881	JAM2	-1.11142	-0.65832	-1.00015	-1.04247		8.2586	9.21169	-0.95309		1.11669	-0.368557	1.48525	x	x	x
ILMN_1236517	IL18	-1.4171	-0.9562	-1.034	-1.5824		10.1676	11.415	-1.24742		-0.238165	-1.72283	1.48467		x	x
ILMN_2649846	ARCN1	-1.25826	-0.93392	-1.24612	-1.1548		5.40655	6.55482	-1.14828		2.47483	0.991582	1.48325	x	x	x
ILMN_2734181	ACSS2	-1.5586	-1.3284	-1.7404	-1.8948		10.5343	12.1649	-1.63055		-1.30649	-2.78772	1.48123	x	x	x
ILMN_2598715	TUBB2B	-2.30096	-2.86599	-2.54242	-1.57994		6.50147	8.8238	-2.32233		2.82124	1.34045	1.48079	x	x	x
ILMN_2674979	FUS	-2.02293	-1.61718	-2.00582	-1.46052		5.79929	7.5759	-1.77661		3.42766	1.94727	1.48039	x	x	x
ILMN_2802263	CNP	-0.9326	-1.1836	-1.2944	-0.7794		13.3742	14.4217	-1.0475		-2.69955	-4.17929	1.47974	x	x	x
ILMN_1215849	DPP8	-2.03581	-2.32212	-1.73333	-1.95469		7.69589	9.70737	-2.01149		1.84375	0.364368	1.47938	x	x	x
ILMN_2634742	S100B	1.07352	1.57041	1.47318	1.77045		9.53547	8.06358	1.47189		-0.0645375	-1.54391	1.47937		x	x
ILMN_1235006	SLC14A1	-2.42899	-1.69492	-2.18063	-2.33016		7.26221	9.42089	-2.15868		0.415215	-1.06107	1.47629		x	x
ILMN_2641632	FUK	-2.09318	-2.04781	-2.04619	-2.20975		6.38866	8.48789	-2.09923		0.539325	-0.936573	1.4759	x	x	x
ILMN_1212875	ARHGEF19	-1.061	-1.31091	-1.33238	-1.33394		9.38737	10.6469	-1.25956		-1.67183	-3.14334	1.47151	x	x	x
ILMN_2970532	MCM10	-1.57625	-2.80418	-2.19203	-2.32735		5.58769	7.81264	-2.22495		3.33997	1.87185	1.46812	x	x	x
ILMN_2705570	FAM119A	-1.46756	-0.75738	-2.05367	-1.48264		6.22266	7.66297	-1.44031		0.266307	-1.20094	1.46725		x	x
ILMN_2734212	CD1D1	-2.14591	-2.81311	-2.04284	-2.81053		5.0783	7.53139	-2.4531		1.21149	-0.255348	1.46684	x		x
ILMN_2655555	TAF9	0.8799	0.91534	0.21193	0.00265		6.30985	5.8074	0.502455		2.74161	1.27506	1.46655	x	x	x
ILMN_3065921	C030045D06RIK	-1.09501	-0.84242	-0.5979	-0.81338		5.62516	6.46234	-0.837177		0.0544125	-1.41141	1.46582		x	x
ILMN_2719296	MFN1	-1.94165	-2.29053	-1.8013	-2.5411		9.87411	12.0178	-2.14365		0.709615	-0.754725	1.46434	x	x	x
ILMN_2824889	OPALIN	0.1582	0.0299	-0.0168	0.0668		14.0705	14.0109	0.059525		-6.58973	-8.05274	1.46301	x	x
ILMN_3001650	NDRG2	0.2391	0.3007	0.4334	0.2779		11.1532	10.8404	0.312775		-0.008875	-1.47163	1.46276		x	x
ILMN_1224079	WFS1	-1.9288	-1.4448	-2.07052	-2.06915		8.4205	10.2988	-1.87832		-2.42285	-3.88376	1.46091	x	x	x
ILMN_2830661	TOP2A	-1.53907	-2.73605	-2.21788	-2.54846		6.22172	8.48208	-2.26037		3.39236	1.93231	1.46005	x	x	x
ILMN_1254763	KIF21B	-1.48398	-0.53853	-0.92751	-1.1974		4.67816	5.71501	-1.03686		2.71551	1.25709	1.45842	x	x	x
ILMN_2716838	HSPA4	-1.2672	-1.31869	-1.47879	-2.27465		5.30167	6.88651	-1.58483		2.35919	0.901267	1.45792	x	x	x
ILMN_2751572	SLAIN1	-0.4441	-0.6875	-0.755	-0.61241		10.1483	10.773	-0.624752		-1.26445	-2.72175	1.4573	x	x	x
ILMN_1223929	CRIPT	0.21149	0.80602	0.38427	0.56269		8.24522	7.7541	0.491117		1.16029	-0.293893	1.45418	x		x
ILMN_2778555	LOC192758	-1.27226	-1.60229	-1.47984	-1.97485		7.03205	8.61436	-1.58231		-0.65735	-2.11136	1.45401	x	x	x
ILMN_1236666	ACSL6	-1.97018	-1.4991	-1.5399	-2.2021		10.1957	11.9985	-1.80282		-1.52081	-2.97296	1.45215	x	x	x
ILMN_2640122	PMPCB	-0.78204	-0.55162	-0.39377	-0.45487		7.88718	8.43276	-0.545575		2.22774	0.776555	1.45119	x	x	x
ILMN_2741899	ASCC3L1	-1.8095	-1.6986	-1.65067	-1.46043		7.15824	8.81304	-1.6548		1.63086	0.181138	1.44972	x		x
ILMN_2659052	CCNB1	-1.45282	-1.94817	-2.2222	-2.33991		6.19505	8.18583	-1.99078		4.33422	2.88457	1.44965	x	x	x
ILMN_2437513	LOC100047963	-1.58264	-0.74928	-1.62421	-1.24573		6.77817	8.07864	-1.30046		2.51823	1.06878	1.44944	x	x	x
ILMN_2861469	CYFIP1	-2.08808	-2.10298	-2.30322	-2.52373		6.04358	8.29809	-2.2545		0.550257	-0.898548	1.44881		x	x
ILMN_3139668	CPSF1	-1.43444	-1.4742	-1.81445	-1.95205		6.92556	8.59434	-1.66878		1.51892	0.0708975	1.44802	x		x
ILMN_1245112	ALDH16A1	-1.61426	-1.73211	-2.19903	-1.36566		5.08752	6.81529	-1.72777		1.16791	-0.278143	1.44605	x		x
ILMN_1260378	CSRP1	0.0234	-0.2978	-0.308	-0.0827		14.3517	14.518	-0.166275		-2.8699	-4.31532	1.44542	x	x	x
ILMN_2491859	TTYH2	-1.5394	-1.6067	-1.7166	-1.4011		10.1202	11.6861	-1.56595		-3.24593	-4.69042	1.44448	x	x	x
ILMN_1249654	SFRS16	-1.41195	-2.0337	-1.58373	-1.91913		7.70209	9.43922	-1.73713		-0.41428	-1.85669	1.44241		x	x
ILMN_1241910	PSMD6	-0.33104	0.29142	-0.13971	0.01501		6.67908	6.72016	-0.04108		2.73944	1.29767	1.44177	x	x	x
ILMN_2704919	UBE2T	-0.0747	0.33843	-0.85319	-0.26619		5.45338	5.6673	-0.213913		3.23325	1.79169	1.44156	x	x	x
ILMN_1230753	B230399E16RIK	-1.37758	-0.71575	-0.98522	-0.95385		8.88394	9.89204	-1.0081		0.199937	-1.24161	1.44155		x	x
ILMN_2605004	NDUFB9	1.18276	1.06054	0.86572	1.0617		10.4878	9.44515	1.04268		1.29045	-0.150702	1.44115	x		x
ILMN_2840286	MEGF10	-3.45122	-3.08935	-3.50956	-3.79736		8.42845	11.8903	-3.46187		-2.28184	-3.72179	1.43995	x	x	x
ILMN_1248510	SOAT1	-2.51532	-1.96172	-2.38947	-2.38079		7.69831	10.0101	-2.31183		0.469492	-0.970415	1.43991	x	x	x
ILMN_1233412	DDX19A	-0.43724	-1.75258	-0.16209	-0.60023		5.42284	6.16087	-0.738035		3.18324	1.74555	1.43769	x	x	x
ILMN_2720429	PLA2G6	-0.50937	-0.91607	-0.47598	-0.88268		6.54065	7.23668	-0.696025		1.07132	-0.364768	1.43609	x		x
ILMN_2638511	HECW2	0.52222	0.29299	-0.33139	0.66989		5.78735	5.49892	0.288428		1.9222	0.488942	1.43326	x		x
ILMN_2754054	9130401M01RIK	0.5742	0.60125	0.7812	1.25542		6.27884	5.47583	0.803017		1.39385	-0.037305	1.43115	x		x
ILMN_3060168	IFT140	-1.68347	-1.70643	-1.64775	-1.73359		7.22084	8.91365	-1.69281		0.864315	-0.56484	1.42915	x	x	x
ILMN_1239799	TARS	-0.93136	-1.0584	-0.41545	-0.80705		4.50497	5.30803	-0.803065		1.69365	0.265393	1.42825	x		x
ILMN_1250907	MCM2	-1.2009	-2.13465	-1.18196	-1.3739		7.01129	8.48414	-1.47285		2.63581	1.20816	1.42765	x	x	x
ILMN_1224222	CDC123	0.34581	-0.0271	0.27605	0.61598		7.03776	6.73508	0.302685		2.02098	0.600093	1.42089	x	x	x
ILMN_2797642	NCAPH	-1.85781	-3.08763	-2.3899	-2.35436		5.29295	7.71537	-2.42242		3.34809	1.93068	1.41741	x	x	x
ILMN_2893564	1190007F08RIK	0.3252	0.333	0.359	0.8082		11.5373	11.081	0.45635		-3.93243	-5.34878	1.41635	x	x	x
ILMN_2667909	GSS	-1.15928	-0.85703	-1.04634	-0.5833		6.96081	7.87229	-0.911487		-1.06938	-2.48532	1.41594	x	x	x
ILMN_2633439	JAM3	-0.55942	-0.70096	-1.03064	-0.95658		8.07935	8.89125	-0.8119		1.31918	-0.095605	1.41479	x		x
ILMN_2642913	EMP1	-2.9449	-3.19882	-3.44121	-2.96005		5.47084	8.60708	-3.13624		3.58115	2.17167	1.40949	x	x	x
ILMN_2981801	HIST1H2AG	-0.72266	-0.78843	-0.96722	-0.57312		9.28791	10.0508	-0.762857		1.66996	0.26125	1.40871	x		x
ILMN_1256219	LOC100047261	-0.6479	-0.5773	-0.2212	-0.5866		12.3553	12.8635	-0.50825		-0.1065	-1.51452	1.40802		x	x
ILMN_1218703	4930402H24RIK	-2.09377	-1.89154	-2.27747	-2.27462		8.94618	11.0805	-2.13435		-0.403245	-1.80861	1.40537		x	x
ILMN_1260456	HSD3B7	-1.8962	-1.70213	-1.74716	-1.799		9.52515	11.3113	-1.78612		-0.306493	-1.71163	1.40514		x	x
ILMN_1258415	MAT2A	-2.11542	-1.99366	-2.14142	-2.5053		8.3499	10.5389	-2.18895		0.977412	-0.4262	1.40361	x		x
ILMN_2519488	TOR2A	-0.36744	0.06879	-0.40301	-0.08218		6.51439	6.71035	-0.19596		1.01997	-0.383545	1.40351	x		x
ILMN_2919433	CDC45L	-0.7293	-1.45701	-0.66603	-0.79755		6.66598	7.57845	-0.912473		2.00641	0.602923	1.40349	x		x
ILMN_2738284	BC057893	-0.67684	-1.0063	-0.69434	-1.3887		5.70522	6.64676	-0.941545		1.64076	0.240323	1.40043	x		x
ILMN_2821501	ZFAND6	0.26727	0.00819	-0.30955	-0.69462		7.19939	7.38157	-0.182177		1.65602	0.256432	1.39959	x		x
ILMN_3123195	SLC1A2	-2.18096	-1.76878	-2.2105	-2.254		9.89427	11.9978	-2.10356		-2.51236	-3.91089	1.39853	x	x	x
ILMN_1235583	SAPS3	-1.28605	-1.45463	-1.35896	-1.93719		5.94327	7.45247	-1.50921		2.29972	0.901898	1.39782	x	x	x
ILMN_2614494	FAH	-1.0672	-1.3071	-1.223	-1.58		11.7194	13.0137	-1.29432		-3.32351	-4.7207	1.3972	x	x	x
ILMN_2961091	SLC29A3	-2.52373	-2.60942	-2.74712	-2.94552		8.15368	10.8601	-2.70645		-1.5115	-2.90566	1.39416	x	x	x
ILMN_2588055	ACTB	-1.51309	-2.45303	-1.24346	-1.9872		8.90983	10.709	-1.79919		-2.06199	-3.45146	1.38947	x	x
ILMN_1244819	SPG20	-1.31186	-1.81076	-1.95613	-1.80569		9.32219	11.0433	-1.72111		-2.35729	-3.74582	1.38853	x	x	x
ILMN_2645275	MVD	-0.48137	-0.4486	-0.63071	-0.59991		9.23671	9.77686	-0.540147		-0.144485	-1.53088	1.38639		x	x
ILMN_2636548	SPATA19	-0.56012	-0.01604	0.08349	-0.57583		5.17082	5.43795	-0.267125		3.25328	1.86961	1.38367	x	x	x
ILMN_1239143	SDHD	0.14619	0.35904	0.53166	0.65911		8.73498	8.31098	0.424		2.14297	0.759478	1.38349	x	x	x
ILMN_2607880	TKT	-1.9859	-1.6175	-2.03	-1.7505		10.5919	12.4379	-1.84598		0.738	-0.6453	1.3833	x	x	x
ILMN_2974041	PMM1	-0.3995	-0.0984	-0.1415	-0.0029		11.3313	11.4918	-0.160575		-1.60071	-2.98317	1.38247	x	x	x
ILMN_1247814	XRCC6	-1.02395	-1.14275	-0.9392	-1.07737		8.27571	9.32153	-1.04582		0.936728	-0.4439	1.38063	x	x	x
ILMN_2799945	APIP	0.67935	-0.03568	-0.64185	0.06276		6.05069	6.03454	0.016145		1.42872	0.04917	1.37955	x		x
ILMN_2644845	TRMT6	-0.59221	-0.78772	-0.9266	-0.63159		7.11535	7.84988	-0.73453		1.63471	0.25531	1.37941	x		x
ILMN_1245335	C230078M08RIK	-0.66905	-1.61691	-1.63262	-1.23387		5.00176	6.28988	-1.28811		2.23519	0.8565	1.37869	x	x	x
ILMN_2671689	COX7B	0.76391	1.52107	0.96233	0.82148		7.47172	6.45453	1.0172		1.99466	0.616637	1.37802	x	x	x
ILMN_2698259	GTL3	-0.09209	0.10934	-0.41841	-0.67108		7.0069	7.27496	-0.26806		2.04639	0.66964	1.37675	x	x	x
ILMN_2660471	DHCR7	-1.2982	-1.42879	-1.57864	-1.76784		8.62851	10.1469	-1.51837		-0.171007	-1.54442	1.37341		x	x
ILMN_2958099	ADSSL1	-0.5192	-0.7853	-1.0017	-0.5307		12.743	13.4522	-0.709225		-4.69493	-6.06665	1.37173	x	x
ILMN_1236788	IGFBP2	-2.15614	-1.74366	-2.44046	-1.66637		8.23263	10.2343	-2.00166		2.37932	1.00781	1.37151	x	x	x
ILMN_2770260	IL17RB	-0.92202	-1.75745	-1.41718	-1.19551		5.92452	7.24756	-1.32304		0.122993	-1.24628	1.36927		x	x
ILMN_3006911	CYP4F13	-2.21061	-2.08277	-2.24917	-2.50488		8.87219	11.134	-2.26186		-1.92011	-3.28871	1.3686	x	x	x
ILMN_2935870	ST3GAL4	-0.38494	-0.77909	-0.74097	-0.23822		8.04645	8.58225	-0.535805		-0.769563	-2.13718	1.36761		x	x
ILMN_2653765	NUSAP1	-1.26864	-1.58787	-1.74356	-1.59418		7.25144	8.8	-1.54856		3.36389	1.99674	1.36714	x	x	x
ILMN_2963974	GEMIN4	-1.38259	-1.53713	-1.32535	-1.53695		7.75791	9.20342	-1.4455		0.890397	-0.475887	1.36628	x	x	x
ILMN_2669782	PHCA	-1.01649	-0.85906	-1.05274	-0.9169		7.62382	8.58512	-0.961297		0.794157	-0.569367	1.36352	x	x	x
ILMN_2977624	RRM1	-1.83132	-1.88817	-1.8571	-1.5817		7.39208	9.18166	-1.78957		2.23725	0.87424	1.36301	x	x	x
ILMN_1240935	SALL2	-1.59581	-1.51487	-1.49306	-1.68956		8.96335	10.5367	-1.57333		0.404208	-0.957368	1.36158	x	x	x
ILMN_2878548	MTHFD2	-0.50903	-0.82669	-0.5963	-0.23478		6.86228	7.40399	-0.5417		1.0335	-0.32757	1.36107	x		x
ILMN_1222829	INTS1	-2.7465	-2.48915	-2.51339	-2.32776		8.62567	11.1449	-2.5192		1.03618	-0.32435	1.36053	x		x
ILMN_2737416	FJX1	-1.96943	-1.57905	-1.9592	-1.36823		9.68197	11.401	-1.71898		-1.05672	-2.41686	1.36014	x	x	x
ILMN_1219574	HIST1H2AF	-1.1296	-1.2509	-1.0669	-1.0231		12.3014	13.4191	-1.11762		1.6912	0.3317	1.3595	x		x
ILMN_2494747	HUWE1	-1.23601	-1.71161	-1.90029	-2.50124		6.16427	8.00156	-1.83729		2.23737	0.8784	1.35897	x	x	x
ILMN_2596970	TMEM39A	-2.92078	-2.54097	-2.48696	-2.76775		7.49755	10.1767	-2.67911		0.415138	-0.94358	1.35872	x	x	x
ILMN_2638333	SBNO2	-0.93064	-1.4329	-1.04552	-0.75451		4.97038	6.01127	-1.04089		3.15887	1.80062	1.35825	x	x	x
ILMN_2629446	PRPSAP2	-0.45278	-0.06647	-0.57833	-0.47564		8.27454	8.66784	-0.393305		1.52285	0.167015	1.35583	x		x
ILMN_1216198	XPO5	-2.13917	-1.53292	-1.98454	-2.06139		6.50446	8.43397	-1.9295		1.50308	0.147353	1.35573	x		x
ILMN_2614912	HDAC11	-0.4276	-0.7565	-0.7985	-0.5244		10.5068	11.1335	-0.62675		-3.79118	-5.14594	1.35476	x	x	x
ILMN_1221835	TUBB2B	-2.28755	-2.62039	-2.74664	-1.73008		7.24965	9.59581	-2.34617		3.12845	1.77431	1.35414	x	x	x
ILMN_2825574	TUBB2B	-1.33974	-1.41889	-1.21137	-0.99146		8.99964	10.24	-1.24036		3.18241	1.82902	1.35339	x	x	x
ILMN_2701851	NCAPD3	-2.12212	-2.9975	-2.49381	-2.66742		7.13714	9.70735	-2.57021		1.21295	-0.137297	1.35025	x		x
ILMN_1254444	DUS4L	-1.29646	-1.65516	-1.67409	-1.46681		6.80178	8.32491	-1.52313		1.66028	0.314037	1.34624	x		x
ILMN_3076439	SLC1A2	-1.9596	-1.4533	-2.0241	-1.997		11.0152	12.8737	-1.8585		-2.33789	-3.68342	1.34553	x	x	x
ILMN_2794686	FAM152B	-0.3642	-0.7874	-0.6589	-0.8151		12.2387	12.8952	-0.6564		-1.56565	-2.91078	1.34513	x	x	x
ILMN_1231670	D230037D09RIK	0.2199	0.14848	0.38163	0.49092		7.16377	6.85354	0.310232		1.25546	-0.0853725	1.34083	x		x
ILMN_1254333	NXF1	-1.06844	-1.14217	-1.11719	-1.73652		8.08818	9.35426	-1.26608		1.05861	-0.281102	1.33972	x		x
ILMN_2848273	MANSC1	-2.11944	-1.51896	-2.1756	-2.20749		8.1259	10.1313	-2.00537		-2.18124	-3.51871	1.33747	x	x	x
ILMN_2950837	MFN1	-1.98749	-2.0192	-1.7769	-2.3249		10.0325	12.0596	-2.02712		0.75487	-0.581925	1.33679	x		x
ILMN_1256633	LOC100045567	-1.14	-0.9271	-1.0815	-1.0105		10.2873	11.327	-1.03977		-1.14653	-2.48325	1.33672	x	x	x
ILMN_1233630	ENOPH1	-0.4002	-0.6737	-0.5622	-0.7626		10.99	11.5897	-0.599675		-0.2418	-1.57106	1.32926		x	x
ILMN_2728379	IVD	-0.5606	-0.5811	-0.6183	-1.0964		10.2372	10.9513	-0.7141		-0.896242	-2.22522	1.32898	x	x	x
ILMN_2745849	SNAPC1	-0.37274	-0.01915	-0.35556	-0.51714		6.37521	6.69136	-0.316148		0.941942	-0.385398	1.32734	x		x
ILMN_1232524	HIST1H4I	-0.47414	-0.26308	-0.45621	-0.56639		9.28828	9.72823	-0.439955		-0.117707	-1.44261	1.3249		x	x
ILMN_2641438	HGS	-0.67407	-0.85334	-0.46748	-0.31109		5.44383	6.02032	-0.576495		0.43086	-0.893618	1.32448		x	x
ILMN_2987878	UMPS	-0.4177	-0.84431	-1.06146	-1.1023		5.15839	6.01483	-0.856442		2.24256	0.91814	1.32442	x	x	x
ILMN_1237846	LOC100044087	0.51706	0.90455	0.68258	0.74656		8.99813	8.28544	0.712688		1.81169	0.48821	1.32348	x	x	x
ILMN_2736071	LOC100046796	0.64204	1.28853	0.62938	0.86501		8.47204	7.6158	0.85624		1.19725	-0.124682	1.32193	x		x
ILMN_2980063	FLII	-1.44919	-2.02493	-2.16642	-1.7816		6.99663	8.85217	-1.85554		0.297655	-1.02393	1.32158		x	x
ILMN_2990872	PKN1	-0.38305	-0.20815	-0.62539	-0.25348		7.43419	7.80171	-0.367517		0.703328	-0.616492	1.31982	x	x	x
ILMN_1237328	LPCAT3	-1.22798	-0.84174	-1.28778	-1.20428		8.41388	9.55433	-1.14044		0.37591	-0.943713	1.31962	x	x	x
ILMN_2469294	BICD2	-1.8101	-1.63286	-1.88616	-2.08679		9.6794	11.5334	-1.85398		0.239793	-1.07963	1.31942		x	x
ILMN_2746783	FA2H	-0.758	-0.9971	-1.2075	-0.9992		12.5673	13.5577	-0.99045		-3.80258	-5.12094	1.31836	x	x
ILMN_2620603	SMYD4	-1.15124	-0.29456	-0.81503	-1.57721		5.86354	6.82305	-0.95951		1.20526	-0.112455	1.31771	x		x
ILMN_1212993	SMPD4	-1.38717	-1.12383	-1.20988	-1.42516		5.55215	6.83867	-1.28651		1.61974	0.307177	1.31257	x		x
ILMN_2887065	MVP	-1.66846	-1.98507	-2.26172	-1.57585		6.88032	8.7531	-1.87278		-0.789192	-2.10145	1.31226		x	x
ILMN_1234781	APIP	0.4223	0.04615	-0.08629	-0.46403		7.05111	7.07158	-0.0204675		1.3847	0.074965	1.30974	x		x
ILMN_2604794	ATP5E	1.20479	1.60932	1.90481	1.64949		8.63019	7.03808	1.5921		1.10276	-0.205852	1.30861	x		x
ILMN_2664224	EPHX1	-2.09064	-1.67168	-2.19266	-2.19487		9.37699	11.4144	-2.03746		-1.04538	-2.35305	1.30767	x	x	x
ILMN_3155380	CYCS	0.58213	0.30954	0.23387	0.23556		7.25101	6.91074	0.340275		1.7117	0.4046	1.3071	x		x
ILMN_1228557	ID2	-0.5274	0.0292	-0.4396	-0.4086		10.4625	10.7991	-0.3366		1.25387	-0.052675	1.30655	x		x
ILMN_2633229	ATP5A1	-0.42962	-0.31885	-0.97201	-0.38327		9.69397	10.2199	-0.525938		2.44336	1.13717	1.30619	x	x	x
ILMN_2761247	CAD	-1.50133	-2.42895	-1.9298	-1.80743		5.80488	7.72175	-1.91688		1.63342	0.330157	1.30327	x		x
ILMN_2736005	DBN1	-1.6446	-2.56817	-2.4416	-2.62665		5.37565	7.69591	-2.32026		1.18152	-0.11978	1.3013	x		x
ILMN_2595612	IDH2	-0.75417	-0.63384	-0.84818	-0.9027		9.8882	10.6729	-0.784722		1.16872	-0.132575	1.3013	x		x
ILMN_1226801	ZFP647	-0.40797	-0.97492	-0.53713	-0.50483		5.44642	6.05263	-0.606213		1.07434	-0.224323	1.29866	x		x
ILMN_2660803	BCKDHB	-0.69244	-0.34283	-0.39899	-0.24563		9.04908	9.46905	-0.419973		0.443785	-0.85386	1.29765	x	x	x
ILMN_1253666	USP5	-1.1055	-1.15228	-0.96359	-0.82172		7.85135	8.86212	-1.01077		0.267638	-1.02901	1.29665		x	x
ILMN_1221178	PDLIM2	-0.1276	-0.2594	-0.0256	0.64926		11.0257	10.9665	0.059165		-5.04987	-6.34425	1.29438	x	x
ILMN_2517041	UHRF1	-1.82245	-2.41831	-1.90879	-2.09169		8.45319	10.5135	-2.06031		2.75224	1.46063	1.29161	x	x	x
ILMN_3163481	TRAPPC9	-1.21143	-1.07226	-1.12105	-0.9552		6.995	8.08499	-1.08999		0.29636	-0.994613	1.29097	x	x	x
ILMN_2933431	INPP5K	-1.19409	-1.18766	-1.03896	-1.04055		7.69662	8.81194	-1.11531		-0.31868	-1.60921	1.29053		x	x
ILMN_1236411	WIPI1	-0.77523	-0.98875	-0.93956	-0.75345		8.90641	9.77066	-0.864248		-0.24033	-1.53044	1.29011		x	x
ILMN_1231553	BDH1	-0.79076	-0.85192	-1.04196	-0.86642		9.64094	10.5287	-0.887765		-0.262663	-1.55268	1.29002		x	x
ILMN_1236376	ASB3	-1.3132	-0.88649	-0.87572	-0.92795		8.52814	9.52898	-1.00084		0.419955	-0.869542	1.2895	x	x	x
ILMN_2757861	AP4B1	-1.54691	-1.1957	-1.1689	-1.42738		8.16422	9.49894	-1.33472		0.40145	-0.887277	1.28873	x	x	x
ILMN_2691460	NDUFA5	0.97513	1.05653	0.81645	1.07164		9.18476	8.20482	0.979938		1.68042	0.392232	1.28819	x	x	x
ILMN_2678521	GPR146	-1.93501	-1.6738	-1.96075	-1.71753		8.34004	10.1618	-1.82177		-3.22269	-4.51078	1.28808	x	x	x
ILMN_1233752	MBOAT2	-2.03349	-1.6766	-1.64158	-2.18812		5.6318	7.51674	-1.88495		0.116117	-1.17142	1.28753		x	x
ILMN_2434503	TRPC4AP	-0.77965	-1.30104	-1.03053	-1.03035		9.13408	10.1695	-1.03539		0.66902	-0.618473	1.28749	x	x	x
ILMN_1235908	FABP5	0.17684	-0.11639	0.20222	0.40055		9.39398	9.22818	0.165805		-0.587775	-1.87487	1.2871	x	x	x
ILMN_2881272	AIFM1	-1.27415	-0.98111	-1.13038	-1.55336		6.61173	7.84648	-1.23475		1.80946	0.52273	1.28673	x	x	x
ILMN_2682362	GEMIN4	-1.35635	-1.87874	-1.68197	-1.41339		8.00398	9.5866	-1.58261		0.919692	-0.366828	1.28652	x		x
ILMN_2741985	RAD54L	-1.6027	-1.71994	-1.4654	-1.8327		5.60245	7.25763	-1.65518		2.5974	1.31327	1.28412	x	x	x
ILMN_2909346	MAPKAPK3	-1.07065	-0.76565	-0.71615	-1.04857		6.42441	7.32467	-0.900255		1.96831	0.6846	1.28371	x	x	x
ILMN_1248830	HIST1H2AN	-0.9784	-1.0474	-1.0804	-0.8783		11.9996	12.9957	-0.996125		1.81147	0.5283	1.28317	x	x	x
ILMN_2506229	TUBD1	-0.43427	-0.577	-0.60008	-0.29738		5.87413	6.35131	-0.477182		-0.0534875	-1.33422	1.28073		x	x
ILMN_2895213	LRRC8A	-1.41453	-1.43758	-1.48309	-1.60722		7.75414	9.23975	-1.4856		1.01715	-0.263252	1.2804	x		x
ILMN_2462332	TULP3	-1.19436	-1.07313	-0.3727	-1.71171		6.71515	7.80312	-1.08798		0.111217	-1.16854	1.27975		x	x
ILMN_2641946	RTEL1	-1.89953	-2.51887	-2.27939	-3.03413		5.283	7.71598	-2.43298		1.77459	0.495233	1.27936	x	x	x
ILMN_2625280	GRB14	-0.2493	-0.1831	-0.1586	-0.1928		12.097	12.293	-0.19595		-3.2877	-4.56608	1.27837	x	x
ILMN_1259783	MTA3	-0.88472	-1.20752	-1.22669	-0.98357		8.81328	9.88891	-1.07563		0.1376	-1.13856	1.27616		x	x
ILMN_2795949	D2ERTD750E	-0.40802	-0.47712	-0.42885	-0.33549		5.94212	6.35449	-0.41237		2.81782	1.54178	1.27604	x	x	x
ILMN_2770270	DHRS13	-1.2775	-0.46309	-0.50491	-0.69962		5.98393	6.7202	-0.73628		0.91205	-0.363482	1.27553	x		x
ILMN_1232295	SORT1	-1.24589	-1.81563	-1.77441	-1.52411		8.08722	9.67723	-1.59001		-3.3264	-4.6014	1.275	x	x	x
ILMN_2920008	AKAP8	-2.29749	-2.22489	-3.13209	-2.27269		5.44388	7.92568	-2.48179		0.913768	-0.360975	1.27474	x		x
ILMN_2681289	PLOD1	-1.93244	-1.85045	-2.41189	-1.91815		7.09986	9.1281	-2.02823		-0.356693	-1.63142	1.27473		x	x
ILMN_2706269	HSPB1	-0.27473	-0.76722	-0.65205	-1.44673		5.19478	5.97996	-0.785182		2.78923	1.51521	1.27402	x	x	x
ILMN_2662160	IMPA2	-0.32362	-0.26952	0.0185	-0.97501		5.55094	5.93836	-0.387413		0.86595	-0.407895	1.27385	x		x
ILMN_1234909	TIPIN	0.68905	-0.42714	0.63007	0.30676		6.20514	5.90546	0.299685		2.78056	1.50785	1.27271	x	x	x
ILMN_3137899	OTOP1	-1.74792	-1.81472	0.26903	-0.49232		5.23288	6.17937	-0.946483		1.3521	0.0817925	1.2703	x
ILMN_2476139	TUBA6	-0.96741	-1.05878	-1.31217	-0.85568		6.97214	8.02065	-1.04851		2.73988	1.46961	1.27026	x	x	x
ILMN_2891506	TBCD	-1.24387	-1.33805	-1.62774	-0.78122		8.77154	10.0193	-1.24772		-0.304705	-1.57174	1.26704		x	x
ILMN_2616877	SLC39A1	-0.37244	-0.08058	-0.23897	-0.57903		6.74059	7.05834	-0.317755		1.14052	-0.12453	1.26505	x		x
ILMN_1239181	NMRAL1	-1.0391	-1.0925	-1.0028	-0.5651		10.9705	11.8954	-0.924875		-0.987118	-2.25194	1.26482	x	x	x
ILMN_2763182	BRE	-0.10458	-0.39003	-0.24514	0.42112		8.19199	8.27164	-0.0796575		1.13687	-0.127215	1.26409	x		x
ILMN_2846865	ACTB	-1.29904	-2.26542	-1.60737	-2.1592		9.04307	10.8758	-1.83276		-2.21725	-3.48074	1.26348	x	x
ILMN_2895388	INSIG1	-0.42771	-0.89379	-0.58025	-0.70473		9.51928	10.1709	-0.65162		0.175625	-1.08729	1.26291		x	x
ILMN_3009501	KCNK1	-1.6193	-1.1567	-1.7083	-1.7955		11.2618	12.8318	-1.56995		-1.73155	-2.99433	1.26278	x	x	x
ILMN_1212975	WDR23	0.01518	0.23233	0.36836	0.21099		8.11295	7.90624	0.206715		0.570655	-0.691955	1.26261	x	x	x
ILMN_2754287	GUCA1B	-0.8721	-0.29031	-0.03733	-1.16629		5.34064	5.93214	-0.591507		0.272632	-0.98921	1.26184		x	x
ILMN_2978574	PRPF38A	-0.14339	0.04686	0.24661	-0.26364		8.08752	8.11592	-0.02839		1.07497	-0.186633	1.2616	x		x
ILMN_1232123	TRAF3IP2	0.41608	0.3451	0.2357	-0.17555		6.32416	6.11883	0.205332		1.52684	0.266007	1.26083	x		x
ILMN_1215212	RHOB	-0.6986	-0.3962	-1.0225	-0.8607		11.5111	12.2556	-0.7445		0.835775	-0.42425	1.26002	x	x	x
ILMN_3023656	TYW1	-1.52833	-1.42823	-1.67661	-1.32162		6.3342	7.8229	-1.4887		0.62187	-0.637858	1.25973	x	x	x
ILMN_2870672	FBLN1	-2.21287	-2.22609	-2.30704	-2.41467		8.55743	10.8476	-2.29017		-1.49181	-2.75142	1.25961	x	x	x
ILMN_2912532	SUOX	-0.85066	-1.18573	-1.37247	-1.30617		5.91559	7.09434	-1.17876		-0.709275	-1.96844	1.25917	x	x	x
ILMN_2707015	MAD2L2	-0.15576	0.45195	0.175	0.30524		8.98526	8.79115	0.194107		0.383698	-0.875273	1.25897	x	x	x
ILMN_3097131	TIMELESS	-1.82768	-3.40902	-1.67728	-2.21541		5.07752	7.35986	-2.28235		2.88495	1.62615	1.2588	x	x	x
ILMN_1248840	SFXN4	-0.31738	-0.82622	-0.6259	-0.52103		7.0873	7.65994	-0.572633		0.172808	-1.08454	1.25735		x	x
ILMN_2989871	STK36	-1.98944	-2.03292	-1.74837	-2.64873		5.54388	7.64875	-2.10487		0.453417	-0.801955	1.25537		x	x
ILMN_2824760	LOC241593	0.48468	0.73246	0.74409	1.26811		7.24965	6.44232	0.807335		0.226913	-1.02469	1.2516		x	x
ILMN_2709700	ZGPAT	-0.87447	-0.4101	-0.49265	-0.21651		5.5205	6.01893	-0.498433		0.475565	-0.775165	1.25073	x	x	x
ILMN_2669699	LOC100048530	1.17162	1.39783	1.29581	1.6062		7.36658	5.99871	1.36786		2.70675	1.45695	1.24981	x	x	x
ILMN_2755059	2900064A13RIK	0.11738	0.32438	-0.35801	-0.18899		9.05483	9.08114	-0.02631		1.24012	-0.0087975	1.24892	x		x
ILMN_1235785	TRAF7	-0.23474	-0.37639	0.17227	-0.32704		7.41925	7.61073	-0.191475		1.16307	-0.08537	1.24844	x		x
ILMN_2821850	NAMPT	-1.08952	-0.8618	-1.31587	-1.40808		6.57281	7.74163	-1.16882		1.41873	0.17296	1.24577	x		x
ILMN_1224114	TMED1	-0.6289	-0.89528	-1.34231	-1.03366		6.83386	7.8089	-0.975038		-0.45536	-1.6975	1.24214		x	x
ILMN_2842605	MICAL1	-2.26881	-1.87563	-1.72641	-2.2948		6.82626	8.86767	-2.04141		1.02688	-0.21514	1.24202	x		x
ILMN_1258158	ALDH6A1	-1.50445	-1.31691	-1.28977	-1.45985		9.40583	10.7986	-1.39274		0.112177	-1.12682	1.23899		x	x
ILMN_1228919	ST13	-0.22814	-0.45795	-0.24625	-0.04083		8.17618	8.41947	-0.243292		2.08689	0.848062	1.23883	x	x	x
ILMN_2649091	PLCD1	-1.70002	-1.84452	-1.77722	-2.15812		7.53582	9.40579	-1.86997		0.465505	-0.772357	1.23786		x	x
ILMN_2659426	CXCL14	-0.7405	-0.1853	-0.6453	-0.2585		10.5424	10.9998	-0.4574		0.042775	-1.19317	1.23595		x	x
ILMN_2847332	MID1IP1	-0.3151	-0.4904	-0.3384	-0.538		12.5418	12.9623	-0.420475		-1.59802	-2.83388	1.23585	x	x	x
ILMN_1259564	IIGP2	-1.30613	-0.92807	-1.69344	-1.47577		5.03357	6.38443	-1.35085		3.84994	2.61553	1.23441	x	x	x
ILMN_2695047	PNPLA7	-2.4334	-2.10279	-2.26229	-2.59264		6.60385	8.95163	-2.34778		-1.66257	-2.89656	1.23399	x	x	x
ILMN_2742557	BCL2L1	0.18297	-0.18164	-0.65533	0.15475		6.74749	6.8723	-0.124813		-0.1182	-1.35195	1.23375		x	x
ILMN_2781353	USH2A	-0.73436	-0.80428	-1.1428	-0.64078		9.0404	9.87095	-0.830555		0.162795	-1.06927	1.23207		x	x
ILMN_2899788	RGL2	-1.45575	-1.51144	-1.3342	-2.03397		8.87018	10.454	-1.58384		1.36414	0.1325	1.23164	x		x
ILMN_1259903	GATAD1	-0.09428	-0.00488	-0.20155	-0.13476		5.73277	5.84164	-0.108868		1.02283	-0.208425	1.23126	x		x
ILMN_2956932	ACADVL	-0.98086	-0.9427	-1.12782	-0.96308		9.70111	10.7047	-1.00361		0.259517	-0.971287	1.2308		x	x
ILMN_1223015	DEDD2	-0.25081	-0.39045	-0.79521	-0.07952		8.5527	8.93169	-0.378997		-0.510633	-1.74113	1.2305		x	x
ILMN_1258738	SIDT2	-1.30127	-1.15225	-1.46993	-1.50487		8.69868	10.0558	-1.35708		-0.216172	-1.44542	1.22925		x	x
ILMN_2643443	SALL1	-0.65942	-1.44214	-1.5593	-1.30967		6.03481	7.27744	-1.24263		-0.318178	-1.54717	1.22899		x	x
ILMN_2650915	JMJD2B	-2.12415	-2.16341	-1.82065	-1.89903		5.89546	7.89727	-2.00181		0.0830675	-1.14522	1.22828		x	x
ILMN_1232447	POR	-2.26493	-2.04728	-2.5616	-2.54335		7.64385	9.99814	-2.35429		-0.671995	-1.90025	1.22826	x	x	x
ILMN_2791272	POR	-2.40704	-1.89449	-2.69881	-2.44011		8.12959	10.4897	-2.36011		-0.791193	-2.01645	1.22526	x	x	x
ILMN_1230693	MTRF1	-0.01796	-0.34038	-0.04899	0.04636		5.81675	5.90699	-0.0902425		0.980655	-0.244322	1.22498	x		x
ILMN_2648618	ARFGAP3	-0.32911	-0.48997	-0.61553	0.04725		8.07687	8.42371	-0.34684		1.39352	0.16872	1.2248	x		x
ILMN_2613118	RFC4	-0.61152	-0.77275	-0.54963	-0.39674		8.16963	8.75229	-0.58266		2.17678	0.952077	1.2247	x	x	x
ILMN_1224110	BST2	-0.05382	-0.22391	0.04285	-1.22841		5.49267	5.85849	-0.365822		3.17252	1.94869	1.22384	x	x	x
ILMN_3161906	EG432879	-1.50406	-1.78145	-1.4562	-1.38719		5.49713	7.02935	-1.53222		2.21415	0.992413	1.22173	x		x
ILMN_2615762	HEPACAM	-0.80496	-0.7251	-0.94601	-0.6241		8.11637	8.89142	-0.775042		-1.55698	-2.77862	1.22164	x	x	x
ILMN_1251766	ALKBH7	-0.2066	-0.028	0.1231	0.2514		10.3787	10.3437	0.034975		-1.55207	-2.77082	1.21874	x	x	x
ILMN_2832219	CDCA3	-0.38935	-0.56117	-0.56065	-0.21264		6.88554	7.31649	-0.430953		1.83374	0.61574	1.218	x		x
ILMN_2940595	TRPC4AP	-0.72168	-0.81545	-0.97499	-0.64969		8.31545	9.1059	-0.790453		0.20495	-1.01256	1.21751		x	x
ILMN_2829646	IFT172	-2.19122	-2.05365	-2.08377	-2.37354		5.56658	7.74212	-2.17555		0.0025875	-1.21478	1.21737		x	x
ILMN_2860750	2610209M04RIK	0.5197	0.61283	0.51893	0.71124		8.86263	8.27195	0.590675		1.2075	-0.0093175	1.21682	x		x
ILMN_2908070	GTSE1	-0.8586	-2.27687	-1.91426	-1.98548		5.87462	7.63342	-1.7588		2.70068	1.48395	1.21673	x	x	x
ILMN_2990144	D14ERTD231E	-0.96087	-0.62453	-0.85486	-1.44522		5.74075	6.71212	-0.97137		1.26994	0.056765	1.21318	x		x
ILMN_2817371	GTF2E2	0.52703	0.49883	0.30655	0.66276		6.97663	6.47783	0.498793		2.17746	0.96606	1.2114	x	x	x
ILMN_1254684	NMD3	-0.50891	-0.72259	-0.46913	-1.41553		5.51771	6.29676	-0.77904		2.42762	1.21761	1.21	x	x	x
ILMN_2611027	PMM1	-0.2493	-0.1552	-0.065	0.1024		11.3546	11.4464	-0.091775		-1.8381	-3.0478	1.2097	x	x	x
ILMN_1254256	ACTL6A	-1.25283	-1.57199	-1.12557	-0.75897		8.39149	9.56883	-1.17734		1.97043	0.760867	1.20956	x	x	x
ILMN_1260112	2400003C14RIK	-0.39401	-0.03481	-0.57212	-0.74903		7.79453	8.23202	-0.437492		1.28752	0.078455	1.20907	x		x
ILMN_2746830	BC022224	-0.88305	-0.49574	-0.71156	-0.76239		7.41923	8.13242	-0.713185		-1.05146	-2.25919	1.20773	x	x	x
ILMN_2818895	GSS	-0.80896	-1.08399	-1.09371	-0.87481		6.745	7.71036	-0.965367		-1.15554	-2.36295	1.2074	x	x	x
ILMN_2642800	SOSTDC1	-0.64305	0.05001	-1.0807	-2.40987		5.7612	6.7821	-1.0209		1.16139	-0.0458625	1.20725	x
ILMN_2684261	MTBP	-1.64929	-2.13832	-1.76607	-2.09316		5.59805	7.50976	-1.91171		1.4405	0.233493	1.20701	x		x
ILMN_1224883	SLC30A1	-1.36625	-1.43597	-1.88731	-1.87653		7.00489	8.6464	-1.64152		0.0180525	-1.1871	1.20515		x	x
ILMN_2987685	CTSD	-0.59116	-0.79437	-1.28593	-0.81805		5.88524	6.75762	-0.872377		0.641328	-0.56281	1.20414	x	x	x
ILMN_2749448	PLEKHO2	-0.43637	-0.40672	-0.46143	-0.72547		9.09577	9.60327	-0.507497		-0.571252	-1.7745	1.20325	x	x	x
ILMN_1231274	CMTM5	-0.5568	-0.2963	-0.4072	-0.5236		13.9562	14.4021	-0.445975		-2.13143	-3.33402	1.2026	x	x	x
ILMN_2647484	PRKD1	-0.89741	-1.04902	-0.62772	-0.75655		7.31208	8.14476	-0.832675		1.3988	0.199368	1.19943	x		x
ILMN_1249407	MRPL39	0.99129	0.27439	-0.30859	0.91184		6.48334	6.0161	0.467233		1.63746	0.43855	1.19891	x		x
ILMN_2661287	AKP2	-1.5156	-1.82064	-2.03094	-1.95581		6.51951	8.35025	-1.83075		-0.67301	-1.87144	1.19843	x	x	x
ILMN_1250852	CCDC5	0.31058	0.26753	0.6754	0.05418		9.15105	8.82413	0.326922		1.7173	0.519675	1.19763	x	x	x
ILMN_2853212	SPNS1	-1.22094	-0.9982	-1.49991	-1.20251		7.53965	8.77004	-1.23039		-0.355098	-1.5518	1.19671		x	x
ILMN_2965896	KIF1A	-0.81876	-1.41364	-1.18477	-1.13069		6.59642	7.73339	-1.13697		0.983375	-0.209618	1.19299	x		x
ILMN_1240471	RETSAT	-1.6812	-1.5271	-2.0284	-1.9527		10.1147	11.9121	-1.79735		-3.29166	-4.48451	1.19286	x	x	x
ILMN_2501267	TMC7	-2.36544	-2.159	-2.36714	-3.29879		9.70811	12.2557	-2.54759		-1.88135	-3.07292	1.19157	x	x	x
ILMN_2751925	DPP3	-1.43665	-1.33429	-1.54863	-1.31368		7.88282	9.29113	-1.40831		0.548307	-0.641332	1.18964	x	x	x
ILMN_2752600	9430057O19RIK	-0.6185	-1.22241	0.05958	-0.99445		5.56746	6.2614	-0.693945		0.848097	-0.340872	1.18897	x		x
ILMN_2657844	CDC2A	-0.867	-1.41126	-1.29238	-1.20089		6.86796	8.06085	-1.19288		3.13985	1.9511	1.18875	x	x	x
ILMN_1219978	APPL2	-2.5797	-2.40006	-2.23238	-3.09147		9.6354	12.2113	-2.5759		0.004615	-1.18342	1.18804		x	x
ILMN_2728431	CDC42EP4	-0.4126	-0.2459	-0.6377	-0.624		10.4536	10.9337	-0.48005		-1.10956	-2.29759	1.18803	x	x	x
ILMN_2697552	PDE4B	-0.65652	-0.71225	-1.57721	-1.00211		5.77077	6.75779	-0.987023		1.26716	0.07918	1.18798	x		x
ILMN_1237463	COG2	-1.39219	-1.23809	-1.13529	-0.79747		6.90058	8.04134	-1.14076		1.14346	-0.044335	1.18779	x		x
ILMN_2944576	PEX6	-0.89804	-1.2104	-0.69096	-0.85791		8.02913	8.94346	-0.914328		-0.396127	-1.58243	1.1863		x	x
ILMN_3107228	ADD1	-0.69931	-1.00632	-0.90001	-0.24672		9.33028	10.0434	-0.71309		-0.184625	-1.36946	1.18484		x	x
ILMN_1225229	SLC35E4	-0.76958	-1.07937	-1.39429	-0.9701		6.91693	7.97026	-1.05333		-0.878668	-2.06333	1.18466	x	x	x
ILMN_2468617	MED12	-2.63434	-2.38178	-2.90074	-3.19772		6.8085	9.58714	-2.77864		0.560327	-0.622338	1.18267			x
ILMN_1260372	X99384	-1.95025	-2.15345	-2.26805	-2.45628		5.84751	8.05452	-2.20701		1.66698	0.485827	1.18115	x	x	x
ILMN_1213056	FEZ1	-1.4068	-1.3209	-1.3586	-1.2626		13.1556	14.4928	-1.33723		-0.58015	-1.76047	1.18032	x	x	x
ILMN_2993661	TRIM59	-0.94738	-1.74811	-1.27444	-1.31265		8.86959	10.1902	-1.32064		-0.319008	-1.49917	1.18016		x	x
ILMN_2626980	AW540478	-2.2918	-1.71323	-1.7616	-2.4971		5.2197	7.28563	-2.06593		1.53304	0.35423	1.17881	x		x
ILMN_2728729	SDC4	-1.25994	-0.9658	-1.1525	-1.3222		10.1154	11.2905	-1.17511		-0.0292125	-1.2079	1.17869		x	x
ILMN_2641793	DTX1	-0.85481	-0.16861	-0.55352	-0.76157		8.97031	9.55494	-0.584627		0.59567	-0.580908	1.17658	x	x	x
ILMN_2993944	EG623661	-0.81983	-0.45427	-0.82383	0.24138		5.11559	5.57973	-0.464137		0.92566	-0.245257	1.17092	x		x
ILMN_2418324	USP54	-1.6264	-1.8524	-1.8032	-2.0709		10.1772	12.0154	-1.83822		-1.78928	-2.95948	1.1702	x	x	x
ILMN_2908056	TMBIM1	-1.16397	-1.14777	-1.4115	-0.78739		9.73442	10.8621	-1.12766		-2.29111	-3.4609	1.16979	x	x	x
ILMN_2766580	COX4NB	-0.31816	-0.08345	-0.01741	0.38195		8.91334	8.92261	-0.0092675		0.316863	-0.852398	1.16926		x	x
ILMN_1245383	LOC100048726	-0.89541	-1.03214	-1.45136	-0.91985		7.51355	8.58824	-1.07469		0.428885	-0.73866	1.16755	x	x	x
ILMN_2593787	KCNK13	-1.3086	-1.4565	-1.6127	-1.1532		10.356	11.7387	-1.38275		-1.94082	-3.10791	1.16709	x	x	x
ILMN_1231396	SERTAD3	-0.40539	-1.05229	-0.32021	-0.13229		7.05883	7.53638	-0.477545		0.52398	-0.642775	1.16675	x	x	x
ILMN_2597660	PCDH1	-1.57998	-1.54891	-1.66338	-2.09506		6.45012	8.17196	-1.72183		0.434435	-0.732033	1.16647		x	x
ILMN_2765196	CAMK2G	-1.63949	-1.58902	-1.44337	-2.17793		9.06675	10.7792	-1.71245		-1.17984	-2.34565	1.16581	x	x	x
ILMN_2986172	CHD1L	-1.65523	-1.17703	-1.45762	-1.57583		5.5122	6.97863	-1.46643		0.08657	-1.07909	1.16566		x
ILMN_2605041	2610200G18RIK	-0.41549	-0.90842	-1.17805	0.23313		8.44908	9.01629	-0.567208		-1.45204	-2.61613	1.16409	x	x	x
ILMN_2602151	RPAP1	-1.60539	-1.12067	-1.43315	-0.84768		6.30124	7.55296	-1.25172		1.45025	0.286192	1.16406	x		x
ILMN_2971721	2410025L10RIK	-1.5747	-1.6812	-1.604	-1.9227		10.0889	11.7845	-1.69565		-0.85589	-2.01963	1.16374	x	x	x
ILMN_1243179	SEC24D	-0.10886	-1.02586	-0.88263	-1.29579		5.20238	6.03066	-0.828285		2.16966	1.00602	1.16365	x	x	x
ILMN_2724235	MYO18A	-1.30891	-1.99608	-1.65931	-1.54748		7.388	9.01594	-1.62794		0.29868	-0.864665	1.16334	x	x	x
ILMN_2795698	PAOX	-0.82918	-0.9219	-0.7884	-0.63989		9.40007	10.1949	-0.794843		-0.0198925	-1.18306	1.16316		x	x
ILMN_2471045	WDR4	-0.73663	-0.95554	-1.7973	-1.10032		4.78212	5.92957	-1.14745		0.802245	-0.360865	1.16311	x
ILMN_2769234	NTSR2	-1.3042	-0.9205	-1.0247	-1.1836		13.1691	14.2774	-1.10825		-4.26208	-5.42387	1.16179	x	x	x
ILMN_2666181	GRB14	-0.1739	-0.38989	0.3167	0.26725		7.27949	7.27445	0.00504		-0.78764	-1.94721	1.15957		x	x
ILMN_2645793	ALDH3B1	-0.91718	-1.19822	-1.25483	-0.79619		9.37642	10.418	-1.04161		-2.43367	-3.59304	1.15937	x	x	x
ILMN_2733698	COX7A2	0.24457	0.79121	0.46067	1.04365		10.3785	9.74348	0.635025		0.806825	-0.352477	1.1593	x	x	x
ILMN_2703204	2310061C15RIK	0.95866	1.18671	1.03136	1.39503		7.78602	6.64308	1.14294		1.9337	0.774475	1.15923	x	x	x
ILMN_2753497	CCNB1	-1.19866	-1.96717	-2.16754	-1.89619		7.06659	8.87398	-1.80739		3.69257	2.53385	1.15873	x	x	x
ILMN_2985969	BUB1B	-1.81893	-0.93566	-1.06532	-1.47401		5.39659	6.72007	-1.32348		2.06259	0.904372	1.15822	x	x	x
ILMN_1253752	BBS2	-2.22662	-1.86112	-2.16949	-2.54996		6.71184	8.91364	-2.2018		-0.619075	-1.77705	1.15798	x	x	x
ILMN_1240104	CHCHD7	0.05386	0.40937	0.49256	0.59713		10.0294	9.64117	0.38823		-1.20646	-2.36326	1.1568	x	x	x
ILMN_1247370	HIF3A	-0.13044	-0.98209	-0.83251	-0.64876		4.84119	5.48964	-0.64845		0.836185	-0.319185	1.15537	x		x
ILMN_2731237	D8ERTD82E	-0.76201	-1.11981	-1.13494	-1.30661		7.40344	8.48429	-1.08084		-0.78489	-1.93944	1.15455	x	x	x
ILMN_1259559	H1F0	0.33306	0.13316	0.23379	-0.22982		8.92116	8.80362	0.117548		1.70529	0.551452	1.15384	x	x	x
ILMN_2747031	DHCR24	-1.11615	-1.42523	-1.6036	-1.44216		8.97714	10.3739	-1.39678		-0.338185	-1.49094	1.15275		x	x
ILMN_2617228	AURKA	-0.68368	-1.22485	-1.2452	-1.30183		6.78068	7.89457	-1.11389		2.40458	1.25264	1.15194	x	x	x
ILMN_2655785	HIST1H2BK	0.3409	0.2368	0.4744	0.645		10.9263	10.5021	0.424275		-0.4819	-1.63346	1.15156	x	x	x
ILMN_2835686	YWHAQ	-0.4383	-0.4329	-0.5066	-0.6567		11.7941	12.3027	-0.508625		0.115725	-1.03552	1.15125		x	x
ILMN_2717667	PIM3	-0.7098	-1.063	-1.0591	-0.6821		11.4435	12.322	-0.8785		-0.56	-1.70997	1.14996		x	x
ILMN_2754074	LAPTM4B	-0.50268	-0.63522	-0.7898	-0.55904		7.74582	8.36751	-0.621685		0.843455	-0.30618	1.14963	x		x
ILMN_3147944	AP2B1	-1.99891	-1.86848	-2.42449	-2.27205		7.35051	9.4915	-2.14098		2.69569	1.54655	1.14914	x	x	x
ILMN_3098718	HECW2	0.5013	-0.234	-0.51691	0.36417		6.08973	6.06109	0.02864		1.52062	0.37155	1.14907	x		x
ILMN_2808811	GPD1	-0.64409	-0.83858	-0.83743	-0.82318		7.97533	8.76115	-0.78582		-2.24574	-3.3934	1.14765	x	x
ILMN_2475363	ZFP61	-0.37578	-1.42006	-0.65053	-0.53567		5.45338	6.19889	-0.74551		1.59767	0.450065	1.1476	x		x
ILMN_1255053	PLK1	-1.1455	-1.58347	-1.88523	-1.43428		6.73477	8.24689	-1.51212		2.8151	1.66791	1.14719	x	x	x
ILMN_2694275	LXN	-0.4816	0.0765	-0.0132	-0.5059		11.8906	12.1216	-0.23105		-1.28448	-2.43102	1.14655	x	x	x
ILMN_2591134	PPP2CZ	-1.11363	0.05965	-0.92781	0.24726		5.05009	5.48372	-0.433632		1.08457	-0.061705	1.14628	x
ILMN_3163148	DDHD1	-1.19118	-1.33432	-1.21597	-2.21437		8.88876	10.3777	-1.48896		-0.490195	-1.63547	1.14528		x	x
ILMN_2594779	LARP6	-0.6432	-0.7176	-0.9509	-0.5812		11.0075	11.7307	-0.723225		-1.23996	-2.38491	1.14495	x	x	x
ILMN_2822905	NGEF	-0.35175	-0.64647	-0.9706	-1.2647		8.46398	9.27236	-0.80838		-1.88798	-3.03055	1.14257	x	x	x
ILMN_1225235	MTA1	0.13748	0.05829	-0.35291	-0.47706		6.57677	6.73532	-0.15855		1.22957	0.0881325	1.14143	x		x
ILMN_1233116	MAP4K4	-0.51091	-0.00069	-0.56839	-0.38027		6.76533	7.1304	-0.365065		1.83	0.688982	1.14101	x	x	x
ILMN_2625047	C430004E15RIK	-0.8351	-1.2301	-1.0984	-1.3471		11.5585	12.6862	-1.12767		-3.20702	-4.3473	1.14029	x	x	x
ILMN_1228233	GSTM1	-0.1481	0.3188	-0.0876	-0.2162		11.8382	11.8715	-0.033275		-3.28527	-4.42524	1.13997	x	x	x
ILMN_2721503	NAGLU	-1.55417	-1.24889	-1.6705	-1.29842		6.97062	8.41362	-1.443		0.358017	-0.78101	1.13903		x	x
ILMN_2696110	TPPP	-0.4185	-0.6711	-0.658	-0.7981		11.1882	11.8246	-0.636425		-3.52358	-4.66108	1.13749	x	x
ILMN_1247155	ZFP454	-0.71768	-0.54018	-0.81399	-0.22192		4.88035	5.45379	-0.573442		0.522335	-0.615062	1.1374	x	x	x
ILMN_1253142	METAPL1	-1.21757	-1.05557	-0.90539	-1.46592		7.22822	8.38933	-1.16111		-0.590713	-1.72783	1.13711		x	x
ILMN_1244077	OCRL	-1.49055	-1.56297	-1.37602	-2.5164		7.46482	9.2013	-1.73649		1.06397	-0.072175	1.13615	x		x
ILMN_2724371	PHLDB1	-1.85772	-2.11304	-2.06255	-1.62535		9.65769	11.5724	-1.91466		-0.019825	-1.15583	1.136		x	x
ILMN_3156604	HMGB2	-1.61219	-1.72589	-1.4719	-2.15387		7.70189	9.44285	-1.74096		2.06794	0.932145	1.13579	x	x	x
ILMN_1223318	4833420G17RIK	-2.46781	-1.81559	-2.19033	-3.42203		5.31283	7.78677	-2.47394		1.12566	-0.009215	1.13487	x
ILMN_2725428	DNAJB2	-0.4424	-0.9517	-0.7625	-0.5677		11.8719	12.553	-0.681075		-3.16573	-4.30016	1.13443	x	x	x
ILMN_1252845	POLR1C	-0.80484	-1.08327	-0.60548	-0.29658		9.43002	10.1276	-0.697543		1.1585	0.024175	1.13433	x		x
ILMN_1247490	4933428G20RIK	-1.5023	-1.9554	-2.0203	-1.9712		10.203	12.0653	-1.8623		-1.92312	-3.05587	1.13275	x	x	x
ILMN_2669128	SLC30A6	-1.73183	-0.93686	-1.5959	-1.72612		8.97385	10.4715	-1.49768		-0.0419875	-1.1745	1.13252		x	x
ILMN_2998230	GALNS	-0.94815	-0.63871	-1.12529	-0.54123		4.55627	5.36962	-0.813345		1.08811	-0.04282	1.13093	x		x
ILMN_2762728	ACAA1A	-1.4205	-1.4262	-1.4772	-1.2745		11.4543	12.854	-1.3996		0.5792	-0.551575	1.13078	x	x	x
ILMN_2507182	TOMM22	0.90755	0.72773	0.69206	1.19495		8.43693	7.55635	0.880573		1.75095	0.620463	1.13049	x		x
ILMN_2711705	DUSP11	-1.90782	-1.88939	-1.71367	-1.9997		7.93527	9.81292	-1.87765		0.501525	-0.628417	1.12994	x	x	x
ILMN_2771074	HNRNPA2B1	0.20452	0.05635	-0.15407	-0.54098		6.79058	6.89913	-0.108545		2.94007	1.8104	1.12966	x	x	x
ILMN_2943818	HDAC6	-1.48977	-1.2775	-1.28925	-1.31816		6.09904	7.44271	-1.34367		1.01274	-0.116835	1.12957	x		x
ILMN_2884126	PHLDB1	-1.7308	-2.1329	-1.8231	-1.3219		10.1679	11.92	-1.75217		-0.296205	-1.42575	1.12954		x	x
ILMN_1260020	PCDH1	-1.60919	-1.42704	-1.67855	-1.96809		7.86764	9.53836	-1.67072		0.475587	-0.653705	1.12929		x	x
ILMN_2771034	MFGE8	-2.0962	-1.6222	-2.1714	-2.1949		11.4714	13.4926	-2.02117		-1.3095	-2.43867	1.12918	x	x	x
ILMN_2731592	2610019A05RIK	0.66176	0.07457	-0.36755	-0.54157		6.27861	6.32181	-0.0431975		1.04201	-0.0863075	1.12831	x		x
ILMN_2861225	DHX35	-1.14983	-1.42755	-1.24303	-1.81325		7.40454	8.81296	-1.40841		0.78177	-0.344037	1.12581	x		x
ILMN_2713969	B9D1	-0.34557	-0.26077	-0.52857	-0.2526		9.49526	9.84213	-0.346877		-0.47482	-1.60059	1.12577		x	x
ILMN_2953513	ALDH3B1	-0.84489	-0.9395	-0.98931	-0.79479		7.76721	8.65933	-0.892123		-1.8661	-2.99118	1.12509	x	x	x
ILMN_2686069	GYG	0.14473	0.07475	0.27495	0.38144		9.40893	9.18996	0.218967		0.497188	-0.627892	1.12508	x	x	x
ILMN_1234336	CSDA	-0.28596	-0.19426	-0.46533	-0.53816		7.71799	8.08892	-0.370928		2.75111	1.62613	1.12498	x	x	x
ILMN_2920752	ARHGEF1	-1.57136	-1.42027	-1.38164	-2.38127		5.53547	7.2241	-1.68863		1.3197	0.194775	1.12493	x		x
ILMN_3116504	AKAP2	-0.18088	-1.36705	-0.74718	-0.48627		5.66809	6.36343	-0.695345		0.37809	-0.746163	1.12425
ILMN_3143266	RTKN	-0.76323	-1.1336	-1.14199	-0.57094		9.02065	9.92309	-0.90244		-0.016705	-1.14084	1.12414		x	x
ILMN_3158444	ANK2	-1.85949	-1.82507	-2.12847	-2.70415		6.43194	8.56123	-2.12929		-0.57197	-1.69552	1.12355		x
ILMN_1240979	RBM38	-0.6095	-0.13083	-0.16367	0.02182		7.29752	7.51807	-0.220545		1.11903	-0.0040225	1.12305	x		x
ILMN_1243678	GTF3C1	-1.62405	-1.93432	-1.79941	-1.73857		7.69041	9.4645	-1.77409		0.878338	-0.24406	1.1224	x		x
ILMN_2484707	TYMS	-1.10692	-1.69941	-1.04807	-1.34774		7.619	8.91953	-1.30053		2.05621	0.93455	1.12166	x	x	x
ILMN_2862418	SLC30A7	-1.6409	-1.51446	-1.79903	-1.8		7.2518	8.9404	-1.6886		1.20242	0.0826725	1.11974	x		x
ILMN_1220409	CETN2	0.68742	0.53052	0.70409	0.77778		7.38563	6.71068	0.674952		1.9944	0.875055	1.11935	x	x	x
ILMN_2826216	RDH1	-0.57983	-1.13621	-0.42612	-0.28086		5.26168	5.86744	-0.605755		0.321357	-0.79776	1.11912		x	x
ILMN_2810296	ZFP609	-0.42736	-0.48662	-0.43095	-0.50913		5.40667	5.87018	-0.463515		0.876173	-0.242922	1.11909	x		x
ILMN_2615034	MOG	-0.5843	-0.9739	-0.9597	-0.3731		12.7468	13.4695	-0.72275		-6.1082	-7.2272	1.119	x	x
ILMN_1234901	ECHDC3	-1.12104	-0.54275	0.18777	-0.66058		5.48456	6.01871	-0.53415		0.36537	-0.753463	1.11883		x	x
ILMN_2621596	LOC621823	0.16921	0.63062	1.05116	1.29875		8.02408	7.23664	0.787435		2.0384	0.91994	1.11846	x	x	x
ILMN_2622345	DYRK1A	-0.58766	-0.24784	-0.45041	0.06775		5.769	6.07354	-0.30454		1.61855	0.500177	1.11838	x		x
ILMN_2723190	GUCA1A	0.39264	0.49714	0.48722	0.04289		5.50522	5.15025	0.354972		1.98106	0.863233	1.11782	x	x	x
ILMN_2743133	BCAR1	-0.56272	-0.88242	-1.01079	-0.20706		8.21989	8.88564	-0.665748		-0.236082	-1.3536	1.11752		x	x
ILMN_3009184	AP3B2	-0.89071	-0.89228	-0.99013	-1.01304		9.05712	10.0037	-0.94654		0.17056	-0.946518	1.11708		x	x
ILMN_3086899	TCTE3	-0.45082	-0.30758	-0.73428	-0.50143		6.32387	6.82239	-0.498527		0.138355	-0.978597	1.11695		x	x
ILMN_2664129	HIST1H4H	0.1629	0.1588	0.0895	0.61961		10.5002	10.2425	0.257702		-2.19541	-3.31142	1.11601	x	x	x
ILMN_2846059	TAAR3	-1.13171	-0.11031	-0.97615	0.47108		5.31731	5.75408	-0.436773		0.645805	-0.46956	1.11536	x		x
ILMN_3127704	1500010J02RIK	-1.29569	-1.65818	-1.6745	-1.53159		6.66411	8.2041	-1.53999		1.4201	0.30506	1.11504	x		x
ILMN_2929518	CCHCR1	-1.95528	-1.68856	-1.60637	-1.99063		5.28123	7.09143	-1.81021		0.967875	-0.146335	1.11421	x		x
ILMN_3160137	ALDOC	-0.9155	-0.5945	-0.6787	-0.8138		13.7683	14.5189	-0.750625		-1.31192	-2.42585	1.11393	x	x	x
ILMN_2619846	SLC25A1	0.73107	0.3384	0.5089	1.34329		9.19725	8.46683	0.730415		-0.279985	-1.39353	1.11355		x	x
ILMN_2957605	DDX50	-0.42899	-0.36751	-0.13167	-0.54495		6.43234	6.80062	-0.36828		1.63455	0.521133	1.11342	x	x	x
ILMN_3113686	HPS5	1.88422	1.29017	1.52547	1.39946		7.66618	6.14135	1.52483		0.546247	-0.566842	1.11309	x	x	x
ILMN_2674324	THOP1	-0.82063	-0.86829	-0.91991	-0.44722		7.84661	8.61063	-0.764012		1.79683	0.684378	1.11246	x	x	x
ILMN_1241871	CFL2	-0.51399	-0.51446	-0.5351	-1.03105		6.85468	7.50333	-0.64865		1.55096	0.43901	1.11195	x	x	x
ILMN_1254786	ECH1	-0.7379	-0.6057	-0.786	-0.2378		11.9615	12.5534	-0.59185		-0.9522	-2.06215	1.10995	x	x	x
ILMN_2847038	MTA3	-0.49122	-0.47597	-0.5737	-0.42287		7.19546	7.68639	-0.49094		0.36697	-0.742887	1.10986		x	x
ILMN_2909275	SLC46A1	-0.78436	-0.37547	-0.63303	-0.95389		8.95603	9.64271	-0.686687		-1.06306	-2.17127	1.1082	x	x	x
ILMN_3159435	MID1	0.1678	0.17612	-0.46246	-0.8152		7.32271	7.55615	-0.233435		2.30103	1.19329	1.10773	x	x	x
ILMN_2953301	AP3D1	-1.23579	-1.37831	-1.34089	-1.35114		9.30714	10.6337	-1.32653		0.558873	-0.548803	1.10768	x	x	x
ILMN_2606567	ATIC	-0.7062	-0.60551	-0.16359	-0.50702		5.90482	6.4004	-0.49558		1.97013	0.863528	1.10661	x	x	x
ILMN_2491860	TTYH2	-1.5883	-1.8879	-1.8826	-1.623		10.2411	11.9866	-1.74545		-3.74365	-4.84944	1.10579	x	x
ILMN_2838199	DCPS	-0.20081	-0.54229	-0.45057	0.48018		9.60409	9.78247	-0.178373		0.400305	-0.705457	1.10576		x	x
ILMN_1216211	PSMD12	-0.26851	-0.03745	-0.24557	-0.11796		6.95205	7.11942	-0.167373		2.36457	1.25953	1.10503	x	x	x
ILMN_2860674	DAZAP1	0.17566	-0.25253	0.161	-0.156		8.49512	8.51308	-0.0179675		1.95798	0.853155	1.10483	x	x	x
ILMN_2961179	TFIP11	-1.25518	-1.46777	-1.27906	-0.94525		7.83141	9.06823	-1.23681		0.124013	-0.980485	1.1045		x	x
ILMN_1238801	ARL3	-0.1053	-0.01246	-0.0219	0.45965		10.0511	9.9711	0.0799975		1.56205	0.458102	1.10395	x	x	x
ILMN_2718462	RNF215	-1.77356	-1.39549	-1.9136	-1.8775		8.63866	10.3787	-1.74004		-1.14631	-2.24958	1.10327	x	x	x
ILMN_1226653	0610025P10RIK	-1.15192	-1.71379	-1.23376	-1.59925		6.46238	7.88706	-1.42468		-0.08114	-1.18405	1.10291		x	x
ILMN_2636435	NDUFB2	0.47311	0.91835	0.77991	1.44547		9.97307	9.06886	0.90421		0.840578	-0.261728	1.10231	x		x
ILMN_2664660	ALDH5A1	-1.01964	-1.01947	-1.2988	-0.6306		7.95396	8.94608	-0.992127		0.936592	-0.165572	1.10216	x		x
ILMN_2785350	IL17RC	-1.12127	-0.67882	-0.87196	-0.76404		6.48911	7.34813	-0.859022		0.270295	-0.830987	1.10128		x	x
ILMN_2465770	USP14	-0.36296	-0.14506	-0.2984	-0.64381		6.75201	7.11457	-0.362557		2.20452	1.10328	1.10123	x	x	x
ILMN_1224333	OSBPL11	-0.94589	-0.9018	-0.77972	-0.95819		6.59389	7.49029	-0.8964		0.864885	-0.23627	1.10115	x		x
ILMN_2853619	ABHD6	-1.82524	-1.07006	-1.38447	-1.73243		6.82345	8.3265	-1.50305		-1.06887	-2.16863	1.09977	x	x	x
ILMN_1239294	CDC42EP2	-0.2425	-0.7417	-0.8726	-0.383		11.3207	11.8806	-0.55995		-5.27224	-6.37196	1.09972	x	x	x
ILMN_2800256	HEATR1	-2.22921	-1.38414	-1.61979	-1.68992		6.70624	8.43701	-1.73076		1.01387	-0.0855375	1.09941	x		x
ILMN_1248425	NAIF1	-0.55035	-0.77073	-0.3414	-0.29602		4.98766	5.47728	-0.489625		0.525785	-0.573435	1.09922			x
ILMN_2878501	NEDD4L	-0.84846	-1.47177	-1.22309	-1.88914		7.90043	9.25854	-1.35811		-0.998747	-2.09706	1.09832	x	x	x
ILMN_3139818	SBF1	-0.9838	-1.4682	-1.5821	-1.0237		10.6274	11.8918	-1.26445		-1.07713	-2.1749	1.09777	x	x	x
ILMN_2611450	IFT172	-2.12079	-2.11165	-2.10616	-2.42787		8.35836	10.55	-2.19162		-0.0643275	-1.16119	1.09686		x	x
ILMN_2592496	DIS3L2	-0.31067	-0.8995	-0.97652	-0.81032		8.32152	9.07077	-0.749253		0.206002	-0.890305	1.09631		x	x
ILMN_2820383	RNF135	-0.21484	-0.74188	-0.72118	-0.13113		6.45283	6.90508	-0.452257		-0.135635	-1.23192	1.09628		x	x
ILMN_1238603	PCOLCE2	-0.59339	-0.84384	-0.80309	-0.74447		9.00717	9.75336	-0.746197		0.47712	-0.619117	1.09624	x	x	x
ILMN_2935796	RER1	0.04922	0.23795	-0.2195	0.17017		8.51523	8.45577	0.05946		1.10575	0.0103025	1.09545	x		x
ILMN_2768755	HDAC7	-1.27822	-0.95215	-0.7004	-1.33081		6.97262	8.03801	-1.0654		-0.333125	-1.42855	1.09543		x	x
ILMN_2905859	NAT6	-0.2964	-0.1753	-0.46986	-0.54902		7.60106	7.97371	-0.372645		0.178447	-0.916045	1.09449		x	x
ILMN_2954195	SCYL1	-0.1778	-0.29386	0.10133	-0.21158		7.63762	7.7831	-0.145478		0.572762	-0.521433	1.0942	x	x	x
ILMN_2997106	NOLA3	-0.80546	0.03918	0.06707	0.80227		5.30633	5.28057	0.025765		0.825798	-0.267412	1.09321	x
ILMN_2666007	CTSZ	-1.34272	-0.96097	-1.50473	-1.37938		8.29153	9.58848	-1.29695		-0.95421	-2.04724	1.09303	x	x
ILMN_2677921	VASN	-1.84792	-1.76055	-2.52095	-2.51877		7.5629	9.72494	-2.16205		0.833523	-0.259303	1.09283	x		x
ILMN_3004553	PFKM	-0.5567	-0.4772	-0.713	-0.9755		11.0353	11.7159	-0.6806		-0.880965	-1.9726	1.09164	x	x	x
ILMN_1241128	CALCOCO1	-0.65609	-0.61872	-0.50766	-0.51577		6.79396	7.36852	-0.57456		0.07096	-1.02066	1.09162		x	x
ILMN_2765162	TGFA	0.21937	-1.95598	0.1326	0.25881		5.40022	5.73652	-0.3363		1.27379	0.182173	1.09161	x
ILMN_2997861	BC057022	-0.49557	-0.59454	-0.57889	-0.26797		6.00626	6.49051	-0.484243		-0.723345	-1.81432	1.09098	x	x	x
ILMN_1240458	MFAP2	-0.77433	-2.06457	-1.37957	-1.43618		5.95525	7.36892	-1.41366		1.9065	0.81567	1.09083	x	x	x
ILMN_2788546	CORO1B	-0.6682	-0.8716	-0.5436	-0.655		10.578	11.2626	-0.6846		0.0974	-0.99257	1.08997		x	x
ILMN_2711410	PMF1	0.47838	-0.10723	0.19454	0.19614		5.83102	5.64057	0.190457		2.05258	0.963812	1.08877	x	x	x
ILMN_1221048	PSAT1	-0.8559	-0.8438	-0.9232	-0.79		12.6943	13.5475	-0.853225		-0.105175	-1.19385	1.08868		x	x
ILMN_3139800	BRE	-0.09494	-0.11573	-0.20905	-0.11607		8.94315	9.0771	-0.133948		0.527575	-0.560812	1.08839	x	x	x
ILMN_2790399	USP52	-1.97821	-1.87714	-1.94363	-2.32024		6.9049	8.93471	-2.0298		1.01796	-0.0686925	1.08665	x		x
ILMN_2894867	SVS6	-0.73272	-0.19699	-0.66307	-0.8817		4.81064	5.42926	-0.61862		0.719965	-0.36632	1.08629	x		x
ILMN_2636303	BRCC3	0.3461	-0.15858	-0.29489	-0.03939		6.62036	6.65705	-0.03669		0.0972475	-0.988803	1.08605		x	x
ILMN_2836924	WDR45	-0.43104	-0.73622	-0.38715	-0.13651		9.73561	10.1583	-0.42273		-0.30176	-1.38606	1.0843		x	x
ILMN_2667384	SLC6A9	-1.4741	-1.5997	-1.9027	-1.9079		12.6597	14.3808	-1.7211		-1.87815	-2.96205	1.0839	x	x	x
ILMN_3136744	SESN1	-1.17852	-1.02637	-0.98594	-1.46203		9.59348	10.7567	-1.16322		0.201945	-0.879898	1.08184		x	x
ILMN_1218228	RILP	0.1554	0.23822	0.07333	0.25222		7.23259	7.0528	0.179792		-0.670957	-1.75198	1.08102	x	x	x
ILMN_1252619	EXOC7	-0.38924	-0.24922	-0.51895	-0.12438		8.71582	9.03626	-0.320447		0.745035	-0.335825	1.08086	x	x	x
ILMN_2688378	NOL1	-1.07777	-0.79315	-1.44667	-1.05493		5.6382	6.73133	-1.09313		1.21285	0.13209	1.08076	x		x
ILMN_1214631	ADCK4	-1.30104	-1.12991	-0.66342	-0.59362		6.43994	7.36194	-0.921998		0.403665	-0.676513	1.08018		x	x
ILMN_2958207	NSDHL	-1.3713	-1.29181	-1.2743	-1.61695		6.27248	7.66107	-1.38859		-0.393512	-1.47294	1.07942	x	x	x
ILMN_1220446	ANKS1	-1.47676	-2.07131	-2.11889	-2.36394		7.01549	9.02321	-2.00772		-1.54432	-2.62312	1.0788	x	x
ILMN_1233857	MCM6	-1.24305	-2.0708	-1.2067	-0.89476		7.1275	8.48133	-1.35383		2.43261	1.35519	1.07742	x	x	x
ILMN_2602581	GMPR	-0.1036	0.12608	0.0194	0.0736		10.1615	10.1326	0.02887		-1.01056	-2.08772	1.07716	x	x	x
ILMN_2874554	ALDH4A1	-1.05044	-0.9761	-1.2076	-1.1153		10.0739	11.1613	-1.08736		-0.92924	-2.00592	1.07668	x	x	x
ILMN_2976867	MAGMAS	0.01068	0.81951	0.64864	0.45316		7.1419	6.6589	0.482998		0.615392	-0.46099	1.07638	x	x	x
ILMN_1231587	BC030867	-0.0057	-0.63959	-0.11298	0.6981		5.41707	5.43211	-0.0150425		1.47105	0.3951	1.07595	x		x
ILMN_2772288	DISP1	-2.02414	-1.79705	-2.78629	-2.52732		5.37364	7.65734	-2.2837		-0.0570725	-1.13285	1.07578		x	x
ILMN_1248711	SOX2	0.1173	0.44366	-0.36838	0.10337		7.12275	7.04876	0.0739875		2.66571	1.59001	1.0757	x	x	x
ILMN_2697693	GRHPR	-0.3877	-0.5674	-0.4216	-0.0743		11.2569	11.6197	-0.36275		-0.468275	-1.54389	1.07562	x	x	x
ILMN_1257801	GPR19	-1.1396	-1.0195	-1.2225	-0.9462		10.4929	11.5749	-1.08195		0.0044	-1.07067	1.07508		x	x
ILMN_1256927	2310040C09RIK	-0.12804	0.14126	-0.62203	-0.65823		5.45084	5.7676	-0.31676		0.60152	-0.473282	1.0748	x		x
ILMN_2982652	ABCE1	-0.52633	-0.55665	-0.09123	-0.20085		6.67101	7.01478	-0.343765		2.365	1.29135	1.07365	x	x	x
ILMN_1232175	CHTF18	-0.86614	-1.69137	-1.37203	-1.781		5.82617	7.25381	-1.42763		2.03276	0.959168	1.07359	x	x	x
ILMN_2513778	TMC6	-1.23811	-1.64634	-2.03648	-1.36835		6.374	7.94632	-1.57232		-1.24358	-2.31638	1.0728	x	x
ILMN_2707188	MAP3K7	-1.13442	-0.28332	-0.07483	-0.38778		5.12446	5.59455	-0.470088		2.01429	0.941612	1.07268	x	x	x
ILMN_1252830	MRAS	-0.36726	0.22698	-0.22531	-0.02472		9.24287	9.34045	-0.0975775		1.33941	0.266745	1.07266	x		x
ILMN_2926155	RBM38	-0.29521	0.13569	0.1407	0.02262		7.16954	7.16859	0.00095		0.912335	-0.159155	1.07149	x		x
ILMN_2669441	EFTUD2	-1.24716	-1.25917	-0.96237	-0.966		7.90016	9.00883	-1.10867		1.65125	0.580967	1.07028	x	x	x
ILMN_2819603	GLOXD1	-0.83682	0.02399	-0.37611	-0.87794		5.71675	6.23347	-0.51672		0.1215	-0.947622	1.06912		x	x
ILMN_2859917	TMEM53	-0.84029	-0.45138	-0.97141	-1.37374		8.09468	9.00389	-0.909205		-1.61103	-2.6796	1.06856	x	x	x
ILMN_2965066	HERC4	-1.75955	-1.81907	-1.78648	-1.74061		7.08255	8.85898	-1.77643		1.30137	0.234357	1.06701	x		x
ILMN_3100812	GPX4	0.1511	0.4378	0.4341	1.0302		11.9982	11.4849	0.5133		-0.618675	-1.6855	1.06682	x	x	x
ILMN_2614246	DNAJB4	-0.08452	0.02941	0.65056	-0.81638		7.01458	7.06981	-0.0552325		0.856938	-0.209178	1.06612	x
ILMN_2594807	4933434E20RIK	-0.13894	0.55176	-0.00216	0.32533		8.79217	8.60817	0.183997		1.28633	0.220405	1.06592	x		x
ILMN_2959360	KLHDC8B	-0.28095	-0.90763	-0.51698	-0.57746		4.99721	5.56797	-0.570755		0.697347	-0.368528	1.06588	x		x
ILMN_1255960	SPC25	0.12028	0.01552	-0.32016	-0.50281		7.30265	7.47445	-0.171793		2.64052	1.57479	1.06574	x	x	x
ILMN_2783918	RAB9	0.2107	0.04526	0.50025	0.46125		9.02337	8.71901	0.304365		1.6299	0.564327	1.06557	x	x	x
ILMN_2726595	ZFP446	-1.3608	-1.18373	-0.82723	-1.3576		5.77201	6.95435	-1.18234		0.95172	-0.1137	1.06542	x		x
ILMN_2881810	EG665378	-3.80824	-4.13697	-2.78885	-3.14559		4.97871	8.44862	-3.46991		1.59323	0.527985	1.06525	x
ILMN_1219564	LARP6	-0.6191	-0.9262	-0.9384	-0.5069		11.4379	12.1855	-0.74765		-1.80325	-2.86742	1.06417	x	x	x
ILMN_2710773	2610528O22RIK	-1.60218	-2.17354	-2.00663	-2.06095		9.12857	11.0894	-1.96082		0.301985	-0.761925	1.06391		x	x
ILMN_1215606	SKIV2L	-1.70572	-1.81241	-1.72679	-1.9522		8.30332	10.1026	-1.79928		1.22459	0.162028	1.06256	x		x
ILMN_1221424	TTLL5	-0.22024	-0.36116	-0.30056	-0.34623		8.21288	8.51993	-0.307047		-0.268408	-1.3305	1.06209		x	x
ILMN_1248125	CCDC51	-0.24681	-0.54914	-1.11979	-0.52203		6.5446	7.15404	-0.609442		-0.21634	-1.27837	1.06203		x	x
ILMN_2819859	TBC1D2B	-1.78419	-1.62826	-0.86786	-1.65967		6.46308	7.94808	-1.485		0.36284	-0.69912	1.06196	x	x	x
ILMN_2701837	SRP72	-0.24586	-0.81369	-0.25858	-1.01115		6.79135	7.37367	-0.58232		1.57839	0.51669	1.0617	x	x	x
ILMN_1247257	GPD2	-1.83199	-1.82842	-1.93528	-2.40025		9.11724	11.1162	-1.99899		-1.24193	-2.30281	1.06089	x	x	x
ILMN_2764781	PLS3	-0.94083	-1.28172	-0.9357	-1.21077		8.30741	9.39967	-1.09226		0.68891	-0.371583	1.06049	x	x	x
ILMN_1221028	HERC3	0.02511	-0.86252	-0.49739	-1.02259		5.29933	5.88868	-0.589348		2.04113	0.980988	1.06015	x	x	x
ILMN_2653881	LOC100048020	-0.34289	-0.64432	-0.82985	-0.24065		7.03211	7.54654	-0.514428		0.629015	-0.43109	1.06011	x	x	x
ILMN_3138157	ATL2	-1.4039	-1.17903	-1.48266	-1.05191		6.01639	7.29576	-1.27937		-0.3833	-1.443	1.0597		x	x
ILMN_2800687	HR	-0.8623	-0.8764	-1.0965	-1.4567		10.7016	11.7746	-1.07297		0.768825	-0.29045	1.05927	x		x
ILMN_2745532	NCAPH2	0.3313	0.36688	0.5078	0.73233		7.80438	7.3198	0.484577		0.855045	-0.204042	1.05909	x		x
ILMN_3108328	PEX5	-1.49168	-1.54894	-1.49039	-1.52033		7.39017	8.90301	-1.51283		0.527252	-0.529398	1.05665	x	x	x
ILMN_2424399	UBE2S	0.84144	0.10321	0.04401	1.0053		6.25125	5.75275	0.49849		0.945507	-0.11108	1.05659	x		x
ILMN_2870443	FPGS	-1.28158	-1.65419	-1.32013	-0.88658		8.67262	9.95824	-1.28562		0.806285	-0.250205	1.05649	x		x
ILMN_3033533	ADD1	-0.9098	-1.2185	-1.1811	-1.1142		10.4069	11.5128	-1.1059		-0.131127	-1.1875	1.05637		x	x
ILMN_2625520	HSF2	-0.86954	-0.52709	-0.54357	-0.48543		6.90335	7.50976	-0.606408		1.62501	0.569007	1.05601	x	x	x
ILMN_2665316	MRPL20	0.5116	0.571	0.3106	0.9688		11.9272	11.3367	0.5905		0.89915	-0.156525	1.05567	x		x
ILMN_2604097	EFTUD2	-1.10474	-1.50393	-1.48269	-1.37814		8.11506	9.48243	-1.36737		1.26385	0.20936	1.05449	x		x
ILMN_2891104	TMCO4	-0.48053	-0.34288	-0.3159	-0.13262		6.0313	6.34929	-0.317983		0.520445	-0.533705	1.05415			x
ILMN_2850792	VWA5A	-1.40772	-1.31624	-1.49827	-1.90555		7.27566	8.8076	-1.53194		0.957577	-0.0940275	1.0516	x		x
ILMN_2607253	RPSA	-1.55782	-0.41473	0.01805	-0.9621		5.1658	5.89495	-0.72915		0.532943	-0.517775	1.05072
ILMN_2611993	TBC1D17	-1.13359	-1.29683	-1.36996	-1.13143		9.05405	10.287	-1.23295		-1.08264	-2.13202	1.04938	x	x	x
ILMN_2646380	GABPB1	-1.4253	-0.5317	-0.57004	-1.14635		5.19407	6.11242	-0.918348		1.18165	0.133035	1.04861	x		x
ILMN_2901180	SPC25	0.56894	0.14667	-0.50718	0.13672		7.65022	7.56393	0.0862875		2.57107	1.52261	1.04846	x	x	x
ILMN_1256328	TJP2	-1.20952	-1.39916	-1.50001	-1.25152		9.36802	10.7081	-1.34005		0.088445	-0.959532	1.04798		x	x
ILMN_2764335	SETD3	0.10126	0.12956	0.17573	-0.22967		9.73152	9.6873	0.04422		0.31811	-0.728785	1.0469	x	x	x
ILMN_2730154	H2-M10.1	-1.12714	-0.37164	-0.65549	-0.16254		4.96994	5.54914	-0.579203		0.393597	-0.653045	1.04664		x	x
ILMN_1241236	CS	-1.1143	-1.0724	-1.1175	-1.3739		10.5944	11.7639	-1.16953		0.60065	-0.44585	1.0465	x	x	x
ILMN_2888181	ECHS1	-0.4955	-0.2581	-0.0395	-0.1174		11.4734	11.701	-0.227625		-0.44495	-1.48971	1.04476	x	x	x
ILMN_2890284	D1BWG0212E	-0.55173	-1.22859	-0.68795	-0.34352		6.08962	6.79257	-0.702947		2.04246	0.997735	1.04473	x	x	x
ILMN_1253294	IKBKAP	-1.70442	-1.74416	-1.98751	-1.69307		7.24384	9.02613	-1.78229		1.41629	0.371625	1.04466	x		x
ILMN_2769680	RETSAT	-1.73986	-1.3582	-1.69812	-1.55848		8.32756	9.91622	-1.58866		-3.07211	-4.11671	1.0446	x	x	x
ILMN_2683986	MACROD1	0.34478	0.01444	0.06309	0.47585		9.78914	9.5646	0.22454		-1.73592	-2.78004	1.04413	x	x	x
ILMN_1227366	DERA	0.44883	-0.25471	0.00223	0.24951		6.56772	6.45625	0.111465		0.91378	-0.130327	1.04411	x		x
ILMN_1229964	GSTZ1	-0.3498	-0.4367	-0.4727	-0.4773		10.7739	11.2081	-0.434125		-0.650305	-1.69439	1.04408	x	x	x
ILMN_1225035	CARHSP1	0.1024	-0.3407	-0.4571	-0.1251		12.2245	12.4296	-0.205125		-2.32351	-3.36684	1.04333	x	x	x
ILMN_1254630	PTPRE	-0.6235	-0.898	-0.2595	-0.0086		10.4323	10.8797	-0.4474		1.89965	0.8568	1.04285	x	x	x
ILMN_2845974	2410001C21RIK	-0.06295	-0.26346	-0.09588	0.29256		9.81922	9.85165	-0.0324325		-0.13588	-1.17803	1.04215		x	x
ILMN_1213449	MAN2C1	-1.64804	-1.9488	-1.89103	-1.91733		8.79255	10.6438	-1.8513		0.309125	-0.732767	1.04189		x	x
ILMN_2667614	JOSD2	-0.0277	-0.1741	-0.338	0.1555		13.1342	13.2303	-0.096075		-1.78027	-2.8206	1.04032	x	x	x
ILMN_3102163	MAP2K7	-0.37095	-0.51588	-0.67344	-0.11638		8.91152	9.33068	-0.419163		-1.83016	-2.87023	1.04008	x	x	x
ILMN_2810539	EG630499	-1.01251	-1.20509	-1.41197	-1.50096		5.92387	7.2065	-1.28263		3.03119	1.99144	1.03975	x	x	x
ILMN_1233836	PON2	-0.7047	-0.7295	-0.2917	-0.9081		12.1142	12.7727	-0.6585		-3.60905	-4.64745	1.03841	x	x	x
ILMN_2875938	PCCB	-0.98529	-0.86797	-0.96208	-0.58497		9.7451	10.5952	-0.850078		-0.24943	-1.28674	1.03731		x	x
ILMN_1215733	CNDP2	0.06621	-0.39993	-0.37954	-0.03341		5.86853	6.05519	-0.186667		-0.018855	-1.05596	1.03711		x	x
ILMN_3162184	AU014645	-0.83158	-1.36825	-1.07982	-1.07538		8.14149	9.23025	-1.08876		0.265898	-0.770835	1.03673		x	x
ILMN_3162138	D4WSU114E	-0.91632	-1.70033	-1.05234	-1.05467		5.57052	6.75143	-1.18091		1.32147	0.285252	1.03622	x		x
ILMN_2948663	ADAL	-0.09975	-0.41519	-0.73049	-0.4645		5.90843	6.33591	-0.427482		0.876107	-0.159302	1.03541	x		x
ILMN_2890399	1700071K01RIK	-0.2066	-0.00556	-0.27758	0.39178		7.11739	7.14188	-0.02449		1.093	0.0575925	1.0354	x		x
ILMN_2903440	HNRPDL	-1.10724	-1.06752	-1.06056	-1.86152		8.98204	10.2562	-1.27421		2.03821	1.003	1.03521	x	x	x
ILMN_2706101	SNX5	0.01426	0.85236	1.08837	0.49439		6.90726	6.29491	0.612345		1.71129	0.676593	1.0347	x	x	x
ILMN_2979052	NUDT21	0.46033	0.70906	0.31952	0.54597		8.60825	8.09953	0.50872		2.39613	1.36143	1.03469	x	x	x
ILMN_2811705	FBXO18	-0.60693	-0.35291	-0.50708	-0.63112		8.54053	9.06504	-0.52451		1.00691	-0.02474	1.03165	x		x
ILMN_2734683	FSTL1	-1.72193	-1.35991	-1.68531	-2.32028		7.33317	9.10503	-1.77186		-0.760603	-1.79197	1.03137		x	x
ILMN_1221494	UBTD2	0.66697	0.41746	0.81205	0.41724		6.48501	5.90658	0.57843		2.06325	1.03202	1.03123	x	x	x
ILMN_3062654	DEPDC5	-1.11085	-1.08534	-0.98828	-0.92357		6.63243	7.65944	-1.02701		0.51889	-0.51133	1.03022	x	x	x
ILMN_3123836	NUDT7	-0.19279	0.01767	-0.15568	-0.03593		9.87825	9.96993	-0.0916825		-1.18973	-2.21917	1.02944	x	x	x
ILMN_2873444	FBXO32	-1.22723	-1.53236	-1.2251	-1.25346		8.15266	9.4622	-1.30954		-2.21317	-3.24232	1.02915	x	x
ILMN_2730329	HIST1H2AH	-0.8678	-1.1975	-1.1245	-0.7946		11.5596	12.5557	-0.9961		1.5005	0.471625	1.02887	x		x
ILMN_1220521	S100A16	0.7131	0.88717	0.8432	1.31665		10.8655	9.92549	0.94003		-1.56952	-2.59805	1.02853	x	x
ILMN_2718791	SPHK2	-0.26513	-0.23883	-0.27618	-0.19381		9.47759	9.72108	-0.243488		0.044945	-0.983548	1.02849		x	x
ILMN_2675464	ANKRD17	-0.38818	-1.05189	-0.91714	-0.8125		6.8464	7.63883	-0.792427		1.90033	0.872793	1.02754	x	x	x
ILMN_2749437	RHOC	1.38974	0.67963	0.90753	1.49496		7.36682	6.24885	1.11796		2.51986	1.49233	1.02752	x	x	x
ILMN_1214713	RCOR2	-0.98381	-1.19119	-1.14386	-1.00284		5.05385	6.13427	-1.08042		0.91438	-0.112578	1.02696	x		x
ILMN_2777284	EXOC3	-0.72104	-0.96301	-0.817	-0.77283		8.58018	9.39865	-0.81847		0.210375	-0.816042	1.02642		x	x
ILMN_2647172	SERHL	-1.18575	-0.9436	-1.29657	-1.21056		6.41282	7.57194	-1.15912		-0.81029	-1.83559	1.0253		x	x
ILMN_2868459	LRRC1	-0.44249	-0.93689	-1.01542	-0.20753		8.31158	8.96216	-0.650583		-0.368902	-1.39364	1.02474		x	x
ILMN_2782248	MBOAT2	-1.58508	-1.26149	-1.28717	-1.39287		8.4773	9.85895	-1.38165		-0.80815	-1.83232	1.02417	x	x	x
ILMN_2812824	PEX16	-0.4994	-0.1454	-0.36516	-0.11614		8.90045	9.18197	-0.281525		-0.697325	-1.72142	1.0241	x	x	x
ILMN_1230788	TLE1	-1.30148	-1.46792	-1.68022	-1.68665		8.97718	10.5113	-1.53407		0.482398	-0.5414	1.0238	x	x	x
ILMN_2654186	NEDD9	-1.35737	-0.73106	-1.15918	-1.60805		7.51163	8.72555	-1.21392		1.7757	0.752337	1.02336	x		x
ILMN_2900216	NDUFB10	0.5167	0.5241	0.7159	0.8918		11.0018	10.3397	0.662125		0.216725	-0.806557	1.02328		x	x
ILMN_2741236	COASY	-0.68507	-0.95744	-0.85514	-0.64831		9.78456	10.571	-0.78649		0.144055	-0.878972	1.02303		x	x
ILMN_2620545	GPR37L1	-1.7414	-1.0991	-1.3901	-1.4936		13.1408	14.5719	-1.43105		-1.06798	-2.091	1.02302	x	x	x
ILMN_2956102	NCAPD2	-1.52405	-1.60245	-1.73441	-2.12267		6.89691	8.6428	-1.74589		2.40022	1.37768	1.02253	x	x	x
ILMN_2620930	DDB1	-1.36199	-1.23393	-1.41164	-1.09676		6.75828	8.03436	-1.27608		1.51556	0.493167	1.02239	x	x	x
ILMN_2839569	CTSZ	-1.34464	-0.90082	-1.39215	-1.10654		8.22383	9.40987	-1.18604		-0.896892	-1.91858	1.02169	x	x
ILMN_1222872	WBSCR16	0.10357	-0.04146	0.34742	0.49846		7.32488	7.09788	0.226997		0.67206	-0.349313	1.02137	x		x
ILMN_1255376	RCHY1	0.31219	0.70101	0.79447	0.23176		9.01606	8.5062	0.509858		1.15083	0.129855	1.02097	x		x
ILMN_1246390	LOC100045882	-1.7881	-1.5409	-1.9907	-1.9039		10.6782	12.4841	-1.8059		-1.27072	-2.29097	1.02025	x	x	x
ILMN_3129497	NELF	-0.3231	-0.4092	0.0383	-0.4984		10.2808	10.5789	-0.2981		0.65355	-0.36657	1.02012	x		x
ILMN_2710705	SQSTM1	-0.1117	-0.2282	-0.2814	-0.2082		11.6669	11.8743	-0.207375		-0.16345	-1.1833	1.01985		x
ILMN_2756176	PHKA2	-2.06584	-1.66143	-1.67814	-1.95354		6.06997	7.90971	-1.83974		-0.00531	-1.02468	1.01937		x	x
ILMN_2596611	CLIC1	0.158	-0.12114	0.30237	0.38904		6.69305	6.51098	0.182068		3.88328	2.86425	1.01903	x	x	x
ILMN_2612369	PRPF8	-1.73704	-1.87162	-1.92979	-1.9756		8.39081	10.2693	-1.87851		1.23197	0.21325	1.01872	x		x
ILMN_2635850	CGRRF1	-0.65681	-0.5251	-0.5174	-0.3975		10.0702	10.5944	-0.524202		-1.45751	-2.47564	1.01813	x	x	x
ILMN_2664993	1500041N16RIK	-0.09414	-0.03995	0.119	0.20272		8.1274	8.0805	0.0469075		0.622533	-0.395348	1.01788	x	x	x
ILMN_2606162	PDLIM4	-0.8363	-0.0266	-0.541	-0.4568		10.3627	10.8278	-0.465175		2.3635	1.34577	1.01773	x	x	x
ILMN_2677728	ABHD3	-1.44809	-1.0188	-0.9179	-1.3559		10.1958	11.381	-1.18517		-2.17573	-3.19336	1.01763	x	x	x
ILMN_1218551	MAPK3	0.77062	0.42689	0.25031	1.11846		9.28647	8.6449	0.64157		-1.77026	-2.78673	1.01647	x	x	x
ILMN_2687169	ID3	-0.0547	0.41378	0.04398	0.35343		7.90814	7.71902	0.189122		-1.57284	-2.58896	1.01613	x	x	x
ILMN_2719908	CYP2J9	-2.1488	-1.3508	-1.5335	-1.7294		11.0174	12.708	-1.69062		-0.331525	-1.3459	1.01437		x	x
ILMN_2955755	FBXO38	-1.46239	-1.34771	-1.21205	-1.62994		8.46493	9.87795	-1.41302		1.00629	-0.007965	1.01426	x		x
ILMN_3121578	DDEF2	-1.35285	-0.98933	-1.37112	-2.04983		5.5485	6.98928	-1.44078		0.687387	-0.32596	1.01335	x		x
ILMN_2907351	UTY	-0.64431	-1.14315	-0.50615	-0.65745		5.95027	6.68804	-0.737765		0.0580375	-0.954888	1.01293		x	x
ILMN_2630605	FSCN1	-0.4883	-1.0166	-0.6776	-0.5867		10.6896	11.3819	-0.6923		1.20383	0.1912	1.01262	x		x
ILMN_2643049	CHST8	0.2617	0.2908	-0.3599	0.2087		11.4332	11.3329	0.100325		-4.26259	-5.27402	1.01143	x	x
ILMN_2918663	RMND5B	0.36259	0.51086	0.17861	0.22391		6.55839	6.2394	0.318993		0.434267	-0.57586	1.01013	x	x	x
ILMN_1230224	DNAJC6	-0.8311	-1.1357	-1.1065	-1.4066		11.0156	12.1356	-1.11998		-4.54526	-5.55438	1.00913	x	x
ILMN_1247053	ANKRD13B	0	-0.95291	-0.41457	-0.27975		6.19149	6.6033	-0.411808		1.38606	0.377252	1.00881	x		x
ILMN_2853800	SALL1	-0.49561	-0.48519	-0.70872	-0.86429		7.57711	8.21556	-0.638452		0.12406	-0.884538	1.0086		x	x
ILMN_1227240	CDKN2B	-0.12229	-0.07748	0.53622	0.25558		5.55348	5.40547	0.148007		5.04967	4.04158	1.00809	x	x	x
ILMN_2770759	CDK2	-0.24184	-0.77333	-0.36014	-0.76391		6.25844	6.79325	-0.534805		1.50153	0.494703	1.00682	x		x
ILMN_2922560	SLC16A9	-1.03649	-0.82252	-1.25912	-1.89497		6.87709	8.13036	-1.25327		-1.08777	-2.09459	1.00682	x	x	x
ILMN_1227773	LSM12	0.78013	0.61926	1.03649	-0.00716		5.69638	5.0892	0.60718		2.09041	1.08431	1.0061	x	x	x
ILMN_2803399	MCM6	-1.01963	-1.41692	-1.05176	-1.43448		7.37039	8.60109	-1.2307		3.21522	2.20981	1.00541	x	x	x
ILMN_2680533	GSTT1	-0.16133	0.32358	0.25496	0.26235		9.54057	9.37068	0.16989		-1.59245	-2.59757	1.00512	x	x	x
ILMN_2741096	TIMP3	-2.47099	-2.05409	-2.29451	-2.76087		9.80401	12.1991	-2.39512		-1.55447	-2.55957	1.0051	x	x	x
ILMN_1257503	TM9SF2	-1.4146	-0.8786	-1.05094	-0.82868		6.06898	7.11219	-1.04321		0.861865	-0.142867	1.00473	x		x
ILMN_1257631	APOBEC1	-1.02875	-0.89295	-0.5268	-1.68383		5.46838	6.50147	-1.03308		0.761582	-0.242847	1.00443
ILMN_1230454	HADHB	-1.2771	-0.9545	-1.1368	-1.0999		10.7508	11.8679	-1.11707		1.17227	0.168	1.00427	x		x
ILMN_2694170	CD97	-1.54313	-1.70127	-1.75386	-2.02571		6.7797	8.5357	-1.75599		-0.00824	-1.01216	1.00392		x	x
ILMN_1225300	SLC25A29	-0.64842	-0.79789	-0.86879	-0.4551		7.41019	8.10274	-0.69255		-0.253223	-1.25699	1.00376		x	x
ILMN_3131679	USP18	-0.88651	-1.38043	-0.48224	-0.77447		4.80019	5.6811	-0.880913		4.81237	3.80865	1.00371	x	x	x
ILMN_2823778	SC4MOL	-1.8412	-1.6104	-1.9534	-2.1456		11.6433	13.531	-1.88765		-1.45027	-2.4537	1.00343	x	x	x
ILMN_1238640	2310003H01RIK	-0.71689	-0.79074	-0.61101	-0.87106		9.2568	10.0042	-0.747425		1.09711	0.09371	1.0034	x		x
ILMN_1235234	RCE1	-1.03858	-0.87483	-1.06794	-0.6471		9.33189	10.239	-0.907113		-0.18305	-1.18595	1.00291		x	x
ILMN_2707017	SEC14L2	-0.4547	-0.57443	-0.80939	-0.43491		8.63749	9.20585	-0.568357		-1.11959	-2.12214	1.00255	x	x	x
ILMN_2763051	HPS6	-0.30633	-0.26851	-0.25049	0.6416		7.92876	7.97469	-0.0459325		0.293025	-0.708905	1.00193		x	x
ILMN_2767949	INTS9	-1.4374	-0.47218	-1.17522	-0.6297		4.82221	5.75084	-0.928625		0.39549	-0.606215	1.00171		x	x
ILMN_2638404	DCLRE1B	-0.6825	-0.63833	-0.98795	-0.74285		7.45308	8.21599	-0.762908		0.179308	-0.822318	1.00163		x	x
ILMN_2776377	SFXN4	-0.87609	-0.90239	-0.72199	-0.77603		9.04476	9.86388	-0.819125		-0.196665	-1.19718	1.00052		x	x
ILMN_2795040	HIST1H2AD	-1.0141	-1.359	-1.0431	-0.6739		11.889	12.9116	-1.02252		1.60373	0.60375	0.999975	x		x
ILMN_2733472	CENPM	0.67241	0.09539	0.80783	0.62975		6.91548	6.36414	0.551345		1.826	0.826795	0.999205	x		x
ILMN_2916705	TUBA1A	-1.2414	-1.1956	-1.3493	-1.2702		13.0917	14.3559	-1.26412		0.910575	-0.088425	0.999	x		x
ILMN_1215639	COMMD1	0.5982	0.56809	0.58614	1.0259		9.82318	9.1286	0.694582		0.75902	-0.23985	0.99887	x		x
ILMN_2706268	SCARA3	-2.04816	-1.60098	-1.8792	-2.0969		10.0416	11.9479	-1.90631		-0.23343	-1.23205	0.99862		x	x
ILMN_2761046	SLC25A33	-0.1543	0.3317	0.1747	-0.0207		10.9942	10.9113	0.08285		-2.26924	-3.26723	0.997997	x	x	x
ILMN_1253942	BOP1	-0.73246	-1.08781	-0.89385	-0.53657		8.38465	9.19732	-0.812672		1.51943	0.52234	0.997095	x	x	x
ILMN_2698494	NFU1	0.74724	0.66936	1.07993	1.08147		8.40446	7.50996	0.8945		1.14484	0.14899	0.995848	x		x
ILMN_2998870	PI4KA	-1.1494	-1.17158	-1.36582	-1.25326		7.89411	9.12913	-1.23502		0.96485	-0.0300025	0.994853	x		x
ILMN_3148355	ZDHHC12	-0.16593	-0.02078	-0.92704	-0.0278		6.46909	6.75448	-0.285388		0.35456	-0.639462	0.994022		x	x
ILMN_1258922	MAGI1	-1.56755	-1.49027	-1.86384	-2.29249		6.76322	8.56676	-1.80354		1.10493	0.112525	0.992407	x		x
ILMN_2931033	NOL3	0.35222	0.32722	0.20736	0.73929		7.08341	6.67689	0.406523		0.135762	-0.85604	0.991802		x	x
ILMN_2981542	MFAP2	-0.84404	-1.14744	-0.88319	-1.0268		8.85194	9.82731	-0.975368		1.43809	0.446295	0.991793	x	x	x
ILMN_2965399	IGSF11	-0.6563	-0.808	-1.06763	-1.49252		9.96131	10.9674	-1.00611		-2.90788	-3.89803	0.990147	x	x	x
ILMN_2942000	AI314976	0.407	0.18917	0.62763	0.51483		7.66152	7.22687	0.434658		0.9173	-0.072345	0.989645	x		x
ILMN_1216116	SMARCD2	-1.17536	-1.43474	-1.45958	-1.70779		8.639	10.0834	-1.44437		-0.632215	-1.62139	0.989178	x	x	x
ILMN_2944011	LOC547343	-0.07461	0.54469	0.50624	-0.88764		5.23899	5.21682	0.02217		4.49312	3.50409	0.989035	x	x
ILMN_2978838	MAT2A	-2.4023	-2.4959	-2.4179	-2.6372		11.0059	13.4942	-2.48832		0.30855	-0.680025	0.988575		x	x
ILMN_2639397	DHRS1	-0.0066	0.0307	0.1728	0.2519		11.6228	11.5107	0.1122		0.1847	-0.803635	0.988335			x
ILMN_2981545	MFAP2	-0.65452	-1.05158	-0.84196	-0.83648		6.94039	7.78653	-0.846135		1.65973	0.671632	0.988098	x	x	x
ILMN_2710121	PGCP	-1.70831	-0.85255	-1.14823	-1.431		8.2072	9.49222	-1.28502		0.500618	-0.487382	0.988			x
ILMN_2670352	CHMP5	0.52728	0.7119	0.59875	0.83542		8.72273	8.05439	0.668337		1.17846	0.190765	0.98769	x		x
ILMN_1256702	S100A10	0.60352	0.43581	0.67346	0.30627		8.57354	8.06877	0.504765		3.73744	2.75068	0.98676	x	x	x
ILMN_1260493	IFT140	-1.00397	-1.26755	-0.98764	-1.12838		6.97052	8.06741	-1.09689		0.663405	-0.322415	0.98582	x		x
ILMN_2715661	PEX11C	-0.52074	-0.84241	-0.46926	-0.52002		5.88739	6.4755	-0.588108		0.31981	-0.664055	0.983865		x	x
ILMN_2494244	VDAC2	-0.5001	-0.5068	-0.4976	-0.5824		10.7209	11.2426	-0.521725		0.687225	-0.295875	0.9831	x		x
ILMN_2792089	SREBF1	-2.47486	-2.52722	-2.57415	-3.04079		6.895	9.54925	-2.65426		-1.03126	-2.01418	0.982915	x	x
ILMN_2871412	SARS	-0.71996	-0.59975	-0.78164	-0.44168		8.92838	9.56414	-0.635757		0.464785	-0.518095	0.98288	x	x	x
ILMN_1226540	AGPAT3	-0.76808	-0.60826	-1.01894	0.21885		9.04715	9.59125	-0.544107		0.635835	-0.346763	0.982598	x		x
ILMN_2604080	SMC3	-0.98523	-0.7243	-1.41835	-1.25719		7.12432	8.22059	-1.09627		2.10899	1.1265	0.982487	x	x
ILMN_2626864	PCIF1	-0.03897	-0.31904	0.09191	0.28056		8.43106	8.42745	0.003615		0.77447	-0.207962	0.982432	x		x
ILMN_2758896	2410019G02RIK	-1.12188	-1.03741	-1.33381	-1.308		8.12902	9.32929	-1.20027		-0.814678	-1.79692	0.982245	x	x	x
ILMN_1239314	FOXM1	-0.0973	-0.81883	-0.4249	-1.1545		6.01605	6.63993	-0.623882		2.56524	1.58362	0.981625	x	x	x
ILMN_1247646	H1FX	1.34825	0.06807	0.29485	0.95378		7.50903	6.84279	0.666237		2.24746	1.26596	0.981498	x	x	x
ILMN_1255423	GPAA1	-1.25853	-0.69141	-1.19237	-1.15975		7.73367	8.80918	-1.07552		0.095185	-0.885883	0.981067		x	x
ILMN_1246471	CTR9	-2.03336	-2.00089	-1.72534	-1.8238		5.89442	7.79026	-1.89585		1.18059	0.19959	0.981	x
ILMN_1257552	TARS	-0.70857	-0.32177	-0.57251	-0.14792		6.27408	6.71178	-0.437693		2.11315	1.13284	0.98031	x	x	x
ILMN_2732642	KPTN	-0.54349	-0.4267	-0.29156	-0.06505		8.94126	9.27296	-0.3317		-0.24009	-1.22022	0.980135		x	x
ILMN_1214057	PSMD11	0.30015	0.21612	-0.14533	0.71057		6.80898	6.5386	0.270377		1.80382	0.824412	0.979407	x	x	x
ILMN_2639527	PTGES2	-0.14907	-0.31654	-0.427	0.08201		7.71995	7.9226	-0.20265		-0.113467	-1.09213	0.978665		x	x
ILMN_2493231	ZSWIM5	-1.15769	-0.94108	-0.99084	-1.33116		6.69063	7.79582	-1.10519		1.58471	0.60628	0.978435	x	x	x
ILMN_2930364	EFTUD2	-0.84229	-1.13048	-0.63082	-0.91328		7.87592	8.75514	-0.879218		1.16394	0.18566	0.978282	x		x
ILMN_3136809	GIT2	-0.64692	-1.42623	-1.44289	-1.14249		6.62082	7.78546	-1.16463		0.965345	-0.0126625	0.978008	x		x
ILMN_2601378	TMEM205	-0.495	-0.1096	-0.4531	0.0422		11.9477	12.2015	-0.253875		-1.9831	-2.96019	0.977095	x	x	x
ILMN_3116991	PUS1	0.34247	-0.35389	0.09159	0.58917		6.11595	5.94862	0.167335		1.19363	0.216948	0.976682	x		x
ILMN_2478101	LOC100047963	-0.77204	-0.74915	-1.01502	-0.30486		6.23224	6.94251	-0.710268		1.1106	0.134087	0.976515	x		x
ILMN_2696532	APLP1	-0.2969	-0.6285	-0.6517	-0.5498		12.5197	13.0514	-0.531725		-2.65508	-3.6304	0.975315	x	x	x
ILMN_2643495	FEZ1	-1.3565	-1.028	-1.2422	-1.1221		13.5486	14.7358	-1.1872		-0.632675	-1.60552	0.97285	x	x	x
ILMN_3139479	FARS2	-0.2712	0	-0.2776	-0.1139		11.11	11.2757	-0.165675		-0.176225	-1.1487	0.972473		x	x
ILMN_2833356	4933424B01RIK	-0.91575	-1.20637	-0.91032	-1.26508		8.06381	9.13819	-1.07438		1.56304	0.590708	0.97233	x	x	x
ILMN_2589181	EEF2	-1.45667	-2.06605	-1.78576	-0.68246		7.97805	9.47578	-1.49773		1.64583	0.673988	0.971837	x
ILMN_1250260	IL10RB	-0.94281	-0.81372	-1.45908	-1.05708		5.58592	6.65409	-1.06817		1.37433	0.40255	0.97178	x		x
ILMN_2966632	CYB5	0.59223	1.06605	0.78631	1.20605		10.8058	9.89314	0.91266		0.11265	-0.85865	0.9713		x	x
ILMN_2687745	PNPLA2	-0.4948	-0.7474	-0.7891	-0.6816		10.4097	11.088	-0.678225		-1.31697	-2.28818	0.971215	x	x	x
ILMN_2957665	MUS81	-0.10236	0.22524	0.15439	0.56069		7.20416	6.99467	0.20949		-0.100202	-1.07138	0.97118		x	x
ILMN_2673599	ACTN4	-1.97279	-2.02568	-2.12762	-2.15307		7.69606	9.76585	-2.06979		0.5293	-0.44181	0.97111	x	x	x
ILMN_2757807	BC031353	-1.8254	-2.1557	-2.05636	-2.75766		9.25835	11.4571	-2.19878		-0.497153	-1.46793	0.97078		x	x
ILMN_3007428	SOX9	-2.1945	-1.56112	-1.70805	-2.65995		7.8128	9.8437	-2.03091		-1.11608	-2.08648	0.970405	x	x	x
ILMN_1257520	HIST1H2BN	0.1898	0.3282	0.3187	0.4183		10.978	10.6642	0.31375		-0.812982	-1.78274	0.96976	x	x	x
ILMN_2743668	LIAS	-0.1741	0.55291	-0.14225	0.40108		6.81025	6.65084	0.15941		1.84818	0.878588	0.969593	x	x	x
ILMN_2705361	HSD17B11	-0.98119	-0.59565	-0.97018	-0.66766		8.89199	9.69566	-0.80367		-0.193937	-1.16217	0.968233		x	x
ILMN_2945095	TNFRSF10B	1.773	1.13489	1.01534	0.9099		11.0001	9.79179	1.20828		-1.96386	-2.93189	0.968032	x	x
ILMN_2626283	NINJ2	0.32153	-0.01961	0.4599	0.73312		9.97655	9.60282	0.373735		-1.09496	-2.06272	0.967763	x	x	x
ILMN_2868280	DCXR	0.10013	0.4143	0.1103	0.33787		9.42951	9.18886	0.24065		-2.3132	-3.28062	0.967425	x	x	x
ILMN_2879588	LHFP	-1.22279	-0.78597	-1.04891	-1.41462		9.33575	10.4538	-1.11807		0.140992	-0.826255	0.967247		x	x
ILMN_1237773	RHOU	-0.307	-0.7176	-0.535	-0.5605		10.2905	10.8205	-0.530025		-3.19699	-4.16379	0.966802	x	x	x
ILMN_1259536	MOG	-0.6565	-0.5691	-0.9573	-0.4356		13.2025	13.8572	-0.654625		-6.10402	-7.0704	0.966377	x	x
ILMN_2782446	ARHGEF2	-1.21054	-1.78802	-1.71657	-1.06006		7.02638	8.47018	-1.4438		-0.613272	-1.5796	0.966327	x	x	x
ILMN_2756686	1110057K04RIK	-0.5369	-0.74727	-0.73591	-0.4729		10.0473	10.6706	-0.623245		-0.0977625	-1.0635	0.96574		x	x
ILMN_2644606	COX4NB	-0.19496	-0.14583	-0.27132	0.00976		9.76176	9.91235	-0.150588		-0.43076	-1.39602	0.96526	x	x	x
ILMN_1235016	KLHL18	-1.04807	-1.18337	-1.40879	-1.00937		4.93823	6.10062	-1.1624		-0.212083	-1.17728	0.9652		x	x
ILMN_3162174	IMMT	-1.219	-1.3964	-1.3685	-1.3639		10.4227	11.7597	-1.33695		1.24498	0.279825	0.96515	x	x	x
ILMN_1238114	BC051227	-0.3979	0.0022	-0.4494	-0.2921		10.8473	11.1316	-0.2843		-1.63484	-2.59987	0.965025	x	x	x
ILMN_1223176	MAGOHB	0.41912	1.01007	0.39854	1.11001		7.86348	7.12904	0.734435		1.92296	0.958552	0.964408	x	x	x
ILMN_3024681	MOBP	0.3368	0.2062	0.319	0.4458		13.2069	12.88	0.32695		-5.57407	-6.53836	0.964295	x	x
ILMN_2695181	SMTN	-0.48832	-1.47855	-1.57587	-1.12707		6.73493	7.90238	-1.16745		1.84321	0.879867	0.96334	x	x	x
ILMN_2593104	TMCC2	-0.36797	-0.51153	-0.62906	0.00103		9.6931	10.07	-0.376882		-2.29738	-3.26066	0.963283	x	x	x
ILMN_1248072	TEX2	-0.66111	-1.03192	-0.58747	0.08652		7.00354	7.55204	-0.548495		0.0381125	-0.92422	0.962333		x	x
ILMN_1231720	ZFP385A	0.89149	0.91177	0.60339	0.40172		7.05012	6.34803	0.702093		0.444275	-0.51676	0.961035		x	x
ILMN_2454195	TUSC4	-1.24584	-1.21173	-1.09096	-0.84259		9.83877	10.9366	-1.09778		-0.00994	-0.97096	0.96102		x	x
ILMN_2703657	DLD	-0.29243	0.0364	-0.44416	-1.16614		6.78649	7.25307	-0.466582		2.09223	1.13133	0.960897	x	x	x
ILMN_2740285	FANCL	0.198	0.39281	0.44396	-0.11467		7.35328	7.12326	0.230025		1.217	0.256337	0.960665	x		x
ILMN_2534253	LOC216963	0.00973	-0.6852	-0.69239	-0.14835		6.60069	6.97975	-0.379053		0.185717	-0.774925	0.960642		x	x
ILMN_2831944	AMDHD2	-0.44976	-0.59184	-0.60332	-0.15348		7.94086	8.39046	-0.4496		-0.0070725	-0.967515	0.960443		x	x
ILMN_2681186	RAB7L1	0.02913	0.42866	0.60031	0.4856		9.42942	9.0435	0.385925		-2.35909	-3.31849	0.959403	x	x	x
ILMN_2633942	PAOX	-0.55159	-0.86061	-0.20082	-0.35343		6.48741	6.97903	-0.491612		-0.750335	-1.70808	0.95774	x	x	x
ILMN_1226997	RASSF2	-0.3432	-0.6796	-0.3908	-0.2241		10.2389	10.6484	-0.409425		-0.765592	-1.72317	0.957575	x	x	x
ILMN_2761422	2610524A10RIK	-1.52556	-1.40897	-1.42019	-2.22923		6.42502	8.071	-1.64599		0.640945	-0.316363	0.957308	x		x
ILMN_2955973	SMTN	-1.05138	-1.53608	-1.37106	-1.33635		6.08416	7.40788	-1.32372		1.50209	0.54548	0.956615	x
ILMN_2995370	SMCR7	-1.03703	-0.91901	-1.32947	-0.89591		7.34502	8.39038	-1.04536		-0.244432	-1.20086	0.956428		x	x
ILMN_1245509	B3GALT5	-1.27629	-1.51802	-1.65277	-1.81362		8.65546	10.2206	-1.56517		-1.86502	-2.82077	0.955753	x	x	x
ILMN_2648746	BCKDK	0.4206	0.1687	0.5267	0.41661		10.4105	10.0274	0.383152		0.480625	-0.474398	0.955023	x	x	x
ILMN_2600315	ERCC8	0.53164	0.561	0.42094	0.87862		7.79408	7.19604	0.59805		0.938172	-0.0168475	0.95502	x		x
ILMN_2764255	FNDC4	0.79788	0.88855	0.25981	0.5044		6.04073	5.42808	0.61266		1.00118	0.04766	0.953518	x		x
ILMN_1216042	APOE	-1.1616	-0.8489	-1.1115	-0.9715		12.8957	13.9191	-1.02338		-3.92493	-4.87801	0.95308	x	x
ILMN_2717613	CDK2	-0.50948	-0.74067	-0.28884	-0.55313		8.03174	8.55477	-0.52303		1.44383	0.490825	0.953008	x	x	x
ILMN_2606873	TH1L	-0.91726	-1.11877	-0.60008	-0.7419		8.33449	9.179	-0.844502		0.30394	-0.648622	0.952562		x	x
ILMN_1215124	KLHL13	-0.64114	0.35842	-0.42121	-0.54871		5.81301	6.12617	-0.31316		2.57346	1.62163	0.951823	x	x	x
ILMN_2603699	BIRC5	0.21731	-0.47319	-0.27145	-0.45931		7.51344	7.7601	-0.24666		2.23069	1.27931	0.951382	x	x	x
ILMN_1224942	SHMT2	-1.36949	-1.66113	-1.62198	-1.4111		6.24146	7.75738	-1.51592		1.2685	0.317625	0.950877	x		x
ILMN_2658815	TMEM98	-0.2568	-0.2818	-0.5047	-0.0366		10.3762	10.6462	-0.269975		-2.39355	-3.34406	0.95051	x	x	x
ILMN_2658654	ACSF3	-0.42808	-0.46983	-0.36589	-0.50337		6.9724	7.4142	-0.441793		0.681453	-0.268105	0.949558			x
ILMN_2667805	AK1	0.38135	0.30152	0.38577	0.51901		9.80384	9.40693	0.396913		-1.52243	-2.47183	0.9494	x	x	x
ILMN_2985282	PECI	-0.4452	0.2044	-0.0361	-0.0646		10.5336	10.6189	-0.085375		1.02387	0.07455	0.949325	x		x
ILMN_2668178	FAM109A	-0.41207	-0.17191	-0.43074	-0.11505		8.72182	9.00427	-0.282443		0.734845	-0.214448	0.949293	x		x
ILMN_2663281	2310045A20RIK	-0.97643	-0.72689	-0.96787	-1.30153		8.14436	9.13754	-0.99318		-0.061035	-1.01008	0.949047		x
ILMN_2756334	NMB	-0.41767	-0.62986	-0.12549	-0.26828		5.88678	6.2471	-0.360325		-0.583825	-1.53255	0.948728	x	x
ILMN_1260174	PDE6D	0.76066	0.96271	0.75331	1.2297		10.1889	9.26228	0.926595		0.241225	-0.707332	0.948557		x	x
ILMN_1248384	YLPM1	-2.01009	-1.89294	-1.96983	-2.19804		6.19029	8.20802	-2.01773		1.51699	0.568968	0.948022	x	x	x
ILMN_2598420	RBM16	-1.99745	-1.16951	-1.36939	-1.39778		5.85564	7.33917	-1.48353		1.33946	0.39154	0.947922	x		x
ILMN_2516833	ZHX2	-0.05805	-0.26528	0.02707	-0.45247		7.16877	7.35595	-0.187182		-0.249573	-1.1969	0.947322		x	x
ILMN_2972829	PSG23	-1.87615	-1.52061	-1.51269	-2.70536		7.21186	9.11556	-1.9037		-0.387775	-1.33443	0.946652		x	x
ILMN_2628892	PFKM	-0.8823	-0.6183	-0.9475	-1.2365		12.1423	13.0634	-0.92115		-0.358325	-1.30465	0.946325		x	x
ILMN_1257020	ALDH1B1	-1.03335	0.14146	-0.35552	0.03969		4.9632	5.26513	-0.30193		1.89891	0.952692	0.946213	x	x
ILMN_3048689	RFFL	-0.37292	-0.6595	-0.68389	-0.61768		9.62444	10.2079	-0.583498		-2.45843	-3.40356	0.945127	x	x
ILMN_1245461	USP52	-2.00673	-1.80801	-1.99446	-2.50272		5.53944	7.61742	-2.07798		0.87718	-0.0677925	0.944972	x		x
ILMN_2781805	EGLN2	0.69731	-0.07724	0.44572	0.76911		8.08902	7.6303	0.458725		0.56172	-0.382905	0.944625	x		x
ILMN_2455178	ZFP212	-0.67957	-0.88543	-0.66466	-0.59668		7.3395	8.04609	-0.706585		-0.100538	-1.04497	0.944435		x	x
ILMN_2747331	2400010D15RIK	-0.95362	-0.97906	-1.16307	-0.87343		8.91425	9.90654	-0.992295		0.328047	-0.61598	0.944027		x	x
ILMN_2595387	RNF31	-1.1264	-1.0281	-0.71085	-0.698		6.56155	7.45239	-0.890837		-0.0970025	-1.04044	0.943433		x	x
ILMN_2601147	KDELC1	-1.61661	-0.45445	-0.95557	-1.27618		6.89671	7.97241	-1.0757		0.69283	-0.249938	0.942768	x		x
ILMN_2641063	2810408A11RIK	-0.22408	-0.79708	-0.3217	-0.36671		4.94182	5.36921	-0.427392		0.84073	-0.100857	0.941587	x		x
ILMN_2647427	4632415K11RIK	-0.86036	0.06268	-0.65879	-0.60188		6.39254	6.90712	-0.514588		0.831098	-0.110023	0.94112	x
ILMN_2687372	HECTD3	-1.0436	-1.46884	-1.39401	-0.74054		7.43883	8.60058	-1.16175		0.514925	-0.425317	0.940242	x	x	x
ILMN_2689880	GSTT2	-0.07063	0.3627	-0.30594	-0.42673		7.28299	7.39314	-0.11015		-0.928688	-1.86805	0.939365	x	x	x
ILMN_2993334	PLEKHF1	0.12744	-0.02078	-0.33568	0.37537		9.59642	9.55983	0.0365875		-3.11668	-4.05533	0.93865	x	x	x
ILMN_1214823	TSC2	-1.45923	-2.03953	-1.71032	-1.69885		9.55702	11.284	-1.72698		0.0533325	-0.8852	0.938532		x	x
ILMN_2518546	VHL	0.59271	0.37311	0.2381	0.46082		9.27674	8.86055	0.416185		1.16616	0.227747	0.938415	x	x	x
ILMN_1221592	SEC11C	-0.2946	-0.2167	-0.3898	0.0049		11.516	11.74	-0.22405		0.22835	-0.7093	0.93765		x	x
ILMN_2705777	GSTM5	-0.6606	-0.1265	-0.46	-0.2537		13.2437	13.6189	-0.3752		-0.488125	-1.42462	0.9365	x	x	x
ILMN_1227723	NUDT22	-0.3376	-0.63008	-0.3517	-0.14405		9.0261	9.39195	-0.365857		-0.263073	-1.19882	0.935745		x	x
ILMN_2616786	TBL3	-0.93813	-1.02999	-0.96253	-0.55873		6.3204	7.19274	-0.872345		0.637345	-0.298102	0.935447	x		x
ILMN_2792362	HELB	-1.81847	-2.42306	-2.3025	-2.3571		5.98432	8.2096	-2.22528		0.658325	-0.276703	0.935028			x
ILMN_2956942	PRKCDBP	0.1604	0.2938	0.2115	0.539		12.0061	11.7049	0.301175		-0.27555	-1.2105	0.93495	x	x	x
ILMN_2660391	NARFL	-0.46972	-0.98687	-0.21594	-0.51697		5.81481	6.36219	-0.547375		-0.19763	-1.13244	0.934805		x
ILMN_3016099	DIDO1	-2.23096	-2.22808	-2.0007	-2.67909		6.70404	8.98874	-2.28471		0.0725975	-0.861935	0.934532		x	x
ILMN_2750905	LRRIQ2	-0.1286	-0.20208	-0.31802	0.0604		7.27158	7.41866	-0.147075		-0.401787	-1.33544	0.933648		x	x
ILMN_2847144	HIST1H2AK	-0.9374	-1.1202	-1.2047	-0.7136		11.8377	12.8317	-0.993975		1.4601	0.526575	0.933525	x		x
ILMN_1226126	DOLK	-1.2684	-0.7346	-1.3836	-1.1321		10.3268	11.4564	-1.12967		-0.1293	-1.06202	0.932725		x	x
ILMN_3136355	PHRF1	-0.82435	-1.32362	-0.70895	-0.89363		7.56982	8.50745	-0.937637		0.903125	-0.0288725	0.931997	x		x
ILMN_2784272	IFNGR2	-3.2148	-2.8047	-2.68445	-3.48605		6.36301	9.41051	-3.0475		0.998263	0.06725	0.931012	x		x
ILMN_1228943	AGXT2L2	-0.89179	-0.48407	-0.11542	-0.75266		5.74455	6.30553	-0.560985		1.14038	0.20942	0.930962	x		x
ILMN_2755915	PET112L	-0.06044	-0.12135	-0.13155	0.33998		6.48196	6.4753	0.00666		-0.685083	-1.61592	0.930835	x	x
ILMN_2946901	SLC25A38	0.41357	0.42997	0.44346	0.83756		9.67077	9.13963	0.53114		-1.18718	-2.11793	0.93075	x	x	x
ILMN_2835723	MANBA	-1.69066	-2.20144	-1.89537	-2.23585		8.10476	10.1106	-2.00583		-0.75918	-1.68891	0.929725	x	x	x
ILMN_2827646	TMEM98	-0.204	-0.2505	-0.5163	-0.06483		10.1508	10.4098	-0.258907		-2.551	-3.48017	0.929172	x	x	x
ILMN_1239110	EEF2	-1.37119	-2.16992	-1.78917	-0.81442		8.60434	10.1405	-1.53618		1.64586	0.71716	0.928702	x	x
ILMN_2793281	0610031J06RIK	-0.5108	-0.5191	-0.6615	-0.6634		10.2251	10.8138	-0.5887		-0.881655	-1.80933	0.92767	x	x	x
ILMN_2621847	CIB1	0.5167	0.6206	0.5482	0.6716		11.0117	10.4224	0.589275		-1.22484	-2.15164	0.926798	x	x	x
ILMN_1249339	RAB4B	0.40112	0.02373	-0.25321	0.31608		9.25413	9.1322	0.12193		-0.732545	-1.6586	0.926055	x	x	x
ILMN_2726174	INTS7	-0.9911	-1.25569	-1.18958	-1.0486		8.31255	9.4338	-1.12124		1.06905	0.143275	0.925773	x		x
ILMN_2717777	POLRMT	-1.6652	-2.1414	-2.08864	-2.10422		9.05541	11.0553	-1.99986		0.366613	-0.559	0.925612	x	x	x
ILMN_2765936	5730472N09RIK	-1.10688	-0.92937	-1.47167	-1.13907		9.3899	10.5517	-1.16175		-0.422525	-1.34739	0.924863	x	x	x
ILMN_1242352	ACP6	-1.07469	-1.27189	-0.86156	-1.01058		8.12991	9.18459	-1.05468		1.0521	0.127788	0.92431	x		x
ILMN_2664511	OSGEP	-0.0496	-0.2035	-0.0488	0.2849		11.2254	11.2297	-0.00425		-0.347975	-1.27214	0.924165	x	x	x
ILMN_2874409	FADD	1.35157	0.13671	0.30095	0.63281		6.36395	5.75844	0.60551		-0.160717	-1.08483	0.92411		x	x
ILMN_2657421	PHKB	-1.34629	-1.56571	-1.75905	-2.18642		6.58899	8.30336	-1.71437		-0.427677	-1.35122	0.923545		x
ILMN_1249691	MLYCD	-0.13757	-0.13245	-0.09951	0.01092		9.63392	9.72357	-0.0896525		0.647863	-0.27545	0.923313	x	x	x
ILMN_2742042	NUPR1	0.8891	0.67064	0.7205	0.74293		9.13409	8.3783	0.755793		-0.86885	-1.79138	0.922532		x	x
ILMN_2943176	KLHL8	-0.61785	-0.75714	-0.38923	0.0116		7.75147	8.18962	-0.438155		-0.124545	-1.04648	0.92193		x	x
ILMN_1253601	AACS	-1.35555	-1.59291	-1.54142	-1.27904		9.51737	10.9596	-1.44223		0.255762	-0.664447	0.92021		x	x
ILMN_1245469	RABGGTA	-1.24035	-1.14327	-1.09588	-1.22432		7.53481	8.71077	-1.17596		-0.33909	-1.25889	0.919797		x	x
ILMN_2655944	BUB3	-0.88499	-0.86054	-0.83675	-0.65157		9.08296	9.89142	-0.808462		-0.0519625	-0.97129	0.919327		x	x
ILMN_2826110	CAT	-0.40924	-0.13126	-0.25804	-0.25076		9.26775	9.53007	-0.262325		0.390967	-0.527397	0.918365		x	x
ILMN_2936671	SKAP2	-1.22717	-0.87514	-0.91221	-0.96723		9.12726	10.1227	-0.995437		0.616257	-0.301365	0.917623	x		x
ILMN_1250030	CDC42EP1	-0.72387	-0.46918	-1.05929	-0.57243		4.7414	5.44759	-0.706193		0.779313	-0.138105	0.917418			x
ILMN_2876712	KRBA1	-1.63934	-1.45157	-1.37621	-1.69066		7.31628	8.85572	-1.53944		0.219753	-0.696267	0.91602		x	x
ILMN_1235072	GMEB2	-1.69046	-1.26012	-0.96817	-1.71236		5.65664	7.06441	-1.40778		0.629432	-0.284967	0.9144	x		x
ILMN_2623735	CCBL1	-0.87914	-1.03388	-1.12409	-0.98918		8.37042	9.37699	-1.00657		-0.289663	-1.20384	0.914182		x	x
ILMN_2850849	COG1	-1.11676	-1.46439	-1.215	-1.14781		7.65821	8.8942	-1.23599		0.161065	-0.752953	0.914017		x	x
ILMN_1232875	SGK3	0.01902	-0.75669	-0.04243	-0.86331		5.63394	6.04479	-0.410853		0.381585	-0.532388	0.913973		x	x
ILMN_1233304	9130011E15RIK	-0.76105	-1.29097	-1.16484	-1.33044		6.74359	7.88041	-1.13682		0.20219	-0.711238	0.913427		x	x
ILMN_1377918	LOC100048105	-1.1846	-0.8768	-1.1775	-1.4338		12.7691	13.9373	-1.16817		0.212325	-0.70095	0.913275		x	x
ILMN_2981689	NUP133	-1.53804	-1.64286	-1.45955	-1.75066		7.37212	8.9699	-1.59778		1.46738	0.554228	0.913147	x	x	x
ILMN_2686898	AAAS	-0.72958	-0.99477	-1.00034	-0.94017		8.00273	8.91895	-0.916215		1.12797	0.214897	0.913073	x		x
ILMN_2688639	PXMP4	-0.40944	-0.15814	-0.53396	-0.02145		9.0023	9.28305	-0.280748		-1.0729	-1.98507	0.912165	x	x	x
ILMN_3144458	FANCC	-0.32895	-0.54207	-0.67749	0.07017		8.30269	8.67228	-0.369585		-2.04238	-2.95367	0.911293	x	x	x
ILMN_2672767	ACTN4	-2.10413	-2.58475	-3.05374	-2.73679		6.30349	8.92334	-2.61985		-0.13253	-1.04372	0.911187		x
ILMN_2929896	PBK	-0.80777	-1.13558	-0.93016	-1.19897		9.23971	10.2578	-1.01812		2.53349	1.6224	0.911095	x	x	x
ILMN_1216394	PDCD6IP	-1.17109	-2.08317	-1.664	-1.06303		4.36602	5.86134	-1.49532		0.54263	-0.36839	0.91102
ILMN_2657467	NELF	-0.3118	-0.4379	-0.2267	-0.4072		11.0782	11.4241	-0.3459		0.401825	-0.50875	0.910575	x	x	x
ILMN_1240728	SH3TC2	-1.47302	-1.85022	-2.17898	-1.48645		8.13101	9.87817	-1.74717		-1.55305	-2.46325	0.9102	x	x	x
ILMN_2871628	MAPK8IP1	-0.3692	-0.619	-0.6917	-0.3123		12.1354	12.6335	-0.49805		-1.78582	-2.69592	0.910095	x	x	x
ILMN_2701534	AMPD2	-1.53628	-1.82743	-1.47424	-1.92888		6.63286	8.32457	-1.69171		-0.356255	-1.26594	0.909682		x	x
ILMN_2703321	ANKZF1	-1.86929	-1.76231	-1.56265	-2.17844		7.00417	8.84734	-1.84317		0.221422	-0.687888	0.90931		x	x
ILMN_2636403	AXUD1	-0.44852	-0.99156	-1.11668	-1.00718		8.14649	9.03747	-0.890985		-0.093235	-1.0025	0.909263		x	x
ILMN_2704165	NDUFS2	-0.38448	-0.40683	-0.55216	-0.20347		9.87794	10.2647	-0.386735		0.488957	-0.420225	0.909183	x	x	x
ILMN_1259683	DUSP11	-1.84154	-2.11499	-1.99894	-2.44348		8.84324	10.943	-2.09974		1.46861	0.559725	0.908887	x	x	x
ILMN_2602938	SMPDL3B	-1.73862	-1.41502	-2.0932	-2.05738		7.17785	9.00391	-1.82606		0.145675	-0.762662	0.908338		x	x
ILMN_2960407	MTHFD1	-1.4426	-1.30691	-1.31812	-1.54697		8.57152	9.97517	-1.40365		0.481188	-0.426842	0.90803	x		x
ILMN_3135566	TSC2	-1.66323	-1.90626	-1.6319	-1.74115		9.60109	11.3367	-1.73564		0.26187	-0.646125	0.907995		x	x
ILMN_1231885	CKAP2L	0.41747	-0.58865	-0.44226	-1.09461		5.18471	5.61172	-0.427013		2.79071	1.88278	0.907925	x	x
ILMN_2836654	HIST1H2AO	-0.7818	-0.8807	-0.7931	-0.6209		13.8204	14.5895	-0.769125		1.18207	0.274275	0.9078	x		x
ILMN_1239808	LYSMD2	0.86951	1.36312	0.56696	0.53688		9.59937	8.76525	0.834118		0.79678	-0.110837	0.907617	x		x
ILMN_2738054	PLEKHG2	-1.42374	-1.44677	-1.23875	-1.86489		7.20432	8.69786	-1.49354		1.91582	1.00849	0.907335	x	x	x
ILMN_2681492	LZTR1	-0.9195	-0.92696	-1.07314	-1.10615		9.93454	10.941	-1.00644		0.729263	-0.177825	0.907087	x		x
ILMN_1223230	GSTP1	-0.2217	-0.0447	-0.3226	-0.1557		13.1127	13.2989	-0.186175		-1.22883	-2.13588	0.90705	x	x	x
ILMN_1258867	PEX5	-1.29195	-1.47172	-1.37826	-1.24646		6.89134	8.23844	-1.3471		0.236085	-0.670765	0.90685	x	x	x
ILMN_2848354	ZFP771	0.57697	0.54026	0.28254	0.71627		7.29635	6.76734	0.52901		-0.540963	-1.4477	0.906738		x	x
ILMN_1217742	ATP2B4	-0.26576	-0.09731	-0.6708	-0.26653		5.33414	5.65924	-0.3251		0.827327	-0.0786975	0.906025	x		x
ILMN_1251519	BC021790	-0.41151	-0.67974	-0.69095	-0.30324		8.17235	8.69371	-0.52136		-0.542618	-1.44858	0.905965	x	x	x
ILMN_2769786	SMARCD1	-0.12781	-0.27001	-1.03233	-0.33784		5.64055	6.08254	-0.441997		0.319552	-0.586247	0.9058		x
ILMN_2733179	ALDH2	-1.2653	-1.0361	-1.495	-1.3976		10.6153	11.9138	-1.2985		-0.736058	-1.64075	0.904692	x	x	x
ILMN_2860964	MED23	-2.2335	-1.91434	-2.31367	-2.47734		7.50058	9.73529	-2.23471		1.18268	0.27817	0.90451	x		x
ILMN_2456957	WNT7B	-0.69575	-0.49851	-0.9826	-0.8204		7.33003	8.07935	-0.749315		0.499328	-0.405178	0.904505
ILMN_1216813	2310003L22RIK	0.98827	0.97864	0.72553	1.02626		8.48437	7.55469	0.929675		1.15318	0.249483	0.9037	x		x
ILMN_2730797	SLC25A10	-0.08854	-0.17143	-0.20826	0.02508		7.54589	7.65668	-0.110788		-0.359807	-1.2632	0.90339		x	x
ILMN_2844370	ILVBL	-1.33772	-1.51315	-1.6442	-1.35865		9.20137	10.6648	-1.46343		-2.16307	-3.06628	0.90321	x	x	x
ILMN_3147724	EHMT2	-0.52835	-0.53648	-0.3424	-0.35591		8.8856	9.32638	-0.440785		1.01078	0.10789	0.902885	x		x
ILMN_2690741	BTRC	-0.47414	-0.21918	-0.85066	-0.10495		6.24796	6.66019	-0.412233		1.53779	0.636665	0.901125	x	x	x
ILMN_2612206	CDC20	-0.94813	-1.50812	-1.34386	-1.12454		6.88396	8.11512	-1.23116		2.61729	1.71642	0.900865	x	x	x
ILMN_3121687	1700029P11RIK	0.227	0.4875	0.3077	0.7019		10.6797	10.2487	0.431025		-0.130125	-1.03022	0.9001		x	x
ILMN_2601379	MGC18837	-0.3711	-0.0435	-0.573	0.1738		11.3863	11.5897	-0.20345		-1.96129	-2.86098	0.899695	x	x	x
ILMN_2809202	CDCA4	-0.82557	-1.01779	-0.97372	-1.26534		6.80653	7.82714	-1.02061		0.9625	0.062835	0.899665	x		x
ILMN_2721337	G6PDX	-0.43885	-0.46041	-0.41471	-0.33546		8.4257	8.83806	-0.412358		-0.15417	-1.05383	0.899658		x	x
ILMN_3151722	NET1	-0.17657	-0.05927	-0.26961	-0.30033		5.12882	5.33026	-0.201445		1.45972	0.56028	0.899445	x		x
ILMN_2620517	MLX	0.24025	0.49193	1.02901	0.39772		6.59847	6.05874	0.539728		0.938262	0.03905	0.899212	x		x
ILMN_2637953	PLCB3	-1.09031	-1.23445	-1.2146	-1.02672		7.06746	8.20898	-1.14152		0.807597	-0.091465	0.899062	x		x
ILMN_2646985	ATF5	0.50626	0.0469	0.29625	0.38982		8.96457	8.65477	0.309807		1.97447	1.0755	0.89897	x	x	x
ILMN_2623056	CLSPN	-2.04574	-2.70431	-1.90537	-2.58082		4.81323	7.12228	-2.30906		3.44844	2.54963	0.898807	x	x
ILMN_2888342	THOC3	0.44845	-0.35226	-0.7134	0.06202		5.14984	5.28864	-0.138797		1.42944	0.53078	0.89866	x
ILMN_2500997	GLRX3	0.14714	0.54581	0.57232	0.64071		9.34772	8.87123	0.476495		2.09381	1.19534	0.898468	x	x	x
ILMN_2692341	SCRN2	-0.40627	-0.54883	-0.38466	0.14836		6.61697	6.91482	-0.29785		0.10975	-0.788635	0.898385		x	x
ILMN_2952587	INTS5	-0.3785	-0.26045	-0.19654	-0.03687		8.2668	8.48489	-0.21809		0.684943	-0.211948	0.89689	x		x
ILMN_1251129	GIT2	-0.72121	-0.74362	-1.13343	-0.76015		6.477	7.3166	-0.839602		0.77565	-0.121097	0.896747	x		x
ILMN_2599164	PRPF38A	0.03357	-0.37172	-0.09194	0.09651		6.66948	6.75288	-0.083395		0.893475	-0.0029975	0.896472	x		x
ILMN_2663694	NDUFS4	0.2234	0.356	0.2807	0.8332		10.6617	10.2384	0.423325		1.53303	0.636575	0.89645	x	x	x
ILMN_2867901	CDC20	-1.22344	-2.24431	-1.68981	-1.83085		6.30366	8.05077	-1.7471		2.39235	1.49615	0.896207	x	x
ILMN_1230423	SH3PXD2B	-1.51712	-1.27268	-1.31009	-1.83786		7.46925	8.95369	-1.48444		1.30548	0.410668	0.89481	x		x
ILMN_2960467	SLC25A3	-0.46766	-0.72916	-0.32512	-1.10724		9.16454	9.82184	-0.657295		1.25033	0.35619	0.894145	x	x	x
ILMN_3162446	SLC7A6OS	-0.37991	-0.36507	-0.31456	0.28063		6.12207	6.3168	-0.194728		0.843695	-0.0497875	0.893483	x		x
ILMN_2716085	PEX6	-1.1113	-1.1712	-1.1464	-1.2574		10.3353	11.5069	-1.17157		-0.310205	-1.20275	0.892545		x	x
ILMN_2743831	PEPD	-0.50498	-0.45073	-0.69535	-0.4481		8.01352	8.53831	-0.52479		-1.04924	-1.94168	0.89244	x	x	x
ILMN_2688383	NOL1	-0.41737	-0.83511	-0.87421	-0.79902		6.5462	7.27763	-0.731428		1.55411	0.661682	0.892432	x	x	x
ILMN_2928160	VARS	-1.3896	-1.64947	-1.47909	-1.26244		7.4744	8.91954	-1.44515		2.0541	1.1618	0.892297	x	x	x
ILMN_2904723	PPAPDC3	-0.16243	-0.1013	-0.89881	-0.69463		6.82309	7.28738	-0.464292		-0.484432	-1.37649	0.892057		x
ILMN_2848353	ZFP771	0.40435	0.24835	0.43539	0.98634		9.14079	8.62218	0.518607		-0.276667	-1.16806	0.891395		x	x
ILMN_2652511	HIST1H2BJ	0.1587	0.2491	0.2399	0.3135		12.286	12.0457	0.2403		-0.8234	-1.71432	0.89092	x	x	x
ILMN_1244329	JMJD5	-0.00819	-0.81246	-0.79294	0.24405		5.17353	5.51591	-0.342385		0.320988	-0.56896	0.889947		x
ILMN_2642922	MTMR11	-0.78725	-0.54466	-0.01577	-0.91355		7.90622	8.47153	-0.565308		1.35058	0.460655	0.889928	x	x	x
ILMN_2434144	TBRG1	-1.31273	-1.27987	-1.37112	-1.96053		5.84037	7.32143	-1.48106		-0.47591	-1.3658	0.889893		x
ILMN_3116570	PDHB	0.17715	-0.09542	0.03247	0.41009		8.34096	8.20989	0.131072		0.618105	-0.271665	0.88977	x		x
ILMN_2432458	TOP3B	-1.14709	-1.04821	-1.10537	-1.10146		6.77401	7.87454	-1.10053		0.363847	-0.525572	0.88942		x	x
ILMN_2680142	ANXA5	-0.4164	-0.1214	-0.3189	-0.5273		10.9916	11.3376	-0.346		-2.97328	-3.86156	0.88828	x	x	x
ILMN_1252698	BTD	-0.78906	-0.58759	-1.0314	-0.69382		8.20385	8.97931	-0.775467		-1.34346	-2.2314	0.887942	x	x	x
ILMN_2872246	1810009A15RIK	0.75471	0.81301	1.06691	1.10025		9.0565	8.12279	0.93372		0.719898	-0.16795	0.887848	x		x
ILMN_2593662	PSMD9	0.78416	0.22354	0.62404	0.90119		8.39849	7.76526	0.633232		0.933335	0.045575	0.88776	x		x
ILMN_2733605	DNAJC6	-0.7069	-0.8651	-1.2062	-1.069		10.6493	11.6111	-0.9618		-4.57359	-5.46129	0.887697	x	x
ILMN_2727437	0610031J06RIK	-0.48446	-0.00512	-0.62446	-0.40265		8.51418	8.89335	-0.379172		-1.02271	-1.9102	0.887495	x	x	x
ILMN_2673790	AV249152	-0.51899	0.51328	-0.15013	-0.46428		5.74764	5.90267	-0.15503		0.958443	0.07207	0.886373	x		x
ILMN_2596961	D430028G21RIK	-0.67865	-0.77791	-0.83058	-0.81703		8.56783	9.34387	-0.776042		-0.820198	-1.70623	0.886035	x	x	x
ILMN_2651496	ACTR5	-1.65722	-1.46162	-2.31182	-1.89404		5.31058	7.14176	-1.83117		-0.12227	-1.0083	0.88603		x	x
ILMN_1257415	JPH4	-0.06254	-0.09346	0.10548	0.43292		8.6615	8.5659	0.0956		-1.64905	-2.53455	0.885495	x	x	x
ILMN_2685125	DERL2	-0.55164	-0.11186	-0.71226	-0.22		9.10483	9.50378	-0.39894		-0.82636	-1.71168	0.885318	x	x	x
ILMN_3121891	LMNA	-1.26874	-0.83932	-1.06538	-0.69826		7.76735	8.73527	-0.967925		0.878795	-0.006455	0.88525	x		x
ILMN_3007236	MTG1	-0.53742	0.16995	0.20514	0.48603		7.11327	7.03234	0.080925		0.450703	-0.434343	0.885045
ILMN_1250816	APEH	-1.54339	-1.40154	-1.42889	-1.46628		9.54385	11.0039	-1.46002		0.835245	-0.049725	0.88497	x		x
ILMN_1220589	1110054O05RIK	-0.04819	0.41904	-0.03191	0.47218		5.98976	5.78697	0.20278		0.694345	-0.190182	0.884527	x
ILMN_2707510	ARNTL	-0.65906	-0.5215	-0.66464	-1.11084		7.6413	8.38031	-0.73901		-0.22656	-1.1109	0.88434		x
ILMN_1241458	ARAP1	-1.62029	-1.69042	-1.07774	-1.17882		5.65316	7.04498	-1.39182		0.848128	-0.035915	0.884043	x		x
ILMN_2988678	F730014I05RIK	0.28821	-0.46089	-0.08812	0.0475		8.11843	8.17175	-0.053325		0.719113	-0.164585	0.883698	x		x
ILMN_1254341	RSU1	0.24144	0.08602	-0.03628	0.20698		7.65943	7.53489	0.12454		1.93314	1.04963	0.883515	x	x	x
ILMN_2935237	1700027N10RIK	-0.71205	0.26271	-0.39895	-0.4473		8.72046	9.04436	-0.323897		-0.262795	-1.14597	0.883172		x	x
ILMN_3145331	TMSB10	0.094	-0.322	0.2012	0.0118		10.5905	10.5943	-0.00375		2.4097	1.52657	0.883125	x	x	x
ILMN_2674533	RENBP	-1.3977	-1.00486	-0.96416	-1.39967		7.60935	8.80094	-1.1916		-1.74059	-2.6229	0.882312	x	x	x
ILMN_1247312	KPNA3	-0.709	-0.76581	-0.76203	-1.07737		7.57216	8.40071	-0.828552		1.54688	0.664935	0.881945	x	x
ILMN_2845980	2410001C21RIK	-0.0657	-0.3747	-0.3478	0.1373		10.3053	10.468	-0.162725		-0.0869625	-0.967963	0.881		x	x
ILMN_3051392	SF3B4	-0.13949	0.28439	-0.4253	-0.30133		5.68276	5.82819	-0.145433		1.26249	0.38176	0.880727	x
ILMN_2986051	CCBL1	-1.03626	-0.91207	-0.83538	-1.0786		9.18752	10.1531	-0.965577		-0.0127425	-0.893102	0.88036		x	x
ILMN_2686994	JMJD2C	-1.23807	-1.2354	-1.18998	-1.65154		6.5497	7.87845	-1.32875		0.972243	0.0926425	0.8796	x		x
ILMN_3107059	ESPN	-0.45924	-0.23046	-0.57838	0.13111		4.50331	4.78755	-0.284242		3.2612	2.38209	0.879112	x	x	x
ILMN_2891646	HIST1H2BM	0.505	0.3009	0.3278	0.654		11.1541	10.7071	0.446925		-0.803525	-1.68253	0.879005	x	x	x
ILMN_2665133	TIMP4	0.0193	0.5839	0.4006	0.0871		11.9811	11.7084	0.272725		-1.17019	-2.04916	0.878968	x	x	x
ILMN_2621588	NOSIP	-0.08767	-0.40847	-0.37272	0.55433		8.05474	8.13338	-0.0786325		-0.169448	-1.04796	0.878513		x	x
ILMN_2669958	BCAS3	-0.9574	-1.0438	-1.0498	-0.745		10.4256	11.3746	-0.949		-0.57189	-1.45039	0.878497	x	x	x
ILMN_2855315	HIST1H1C	-0.1394	-0.1736	-0.4373	-0.1974		12.4062	12.6431	-0.236925		0.024475	-0.854	0.878475		x	x
ILMN_1225182	CDCA3	-0.00066	-0.58787	-0.57961	-0.30967		8.57281	8.94226	-0.369453		2.05354	1.17559	0.877953	x	x	x
ILMN_2679447	AGXT2L2	-0.66131	-0.5691	-0.38072	-0.86536		6.52998	7.14911	-0.619122		1.58182	0.704025	0.877797	x	x	x
ILMN_2896944	1810020D17RIK	0.5705	0.6981	0.619	1.0075		11.7915	11.0678	0.723775		-1.45667	-2.3344	0.877723	x	x	x
ILMN_2679456	CRAT	-0.0044	-0.31984	-0.01152	-0.42546		8.47157	8.66188	-0.190305		-0.323265	-1.20043	0.877162		x	x
ILMN_1249116	CPSF3L	-0.98048	-1.03304	-1.09231	-0.57125		7.61498	8.53425	-0.91927		0.38716	-0.489765	0.876925	x	x	x
ILMN_2846198	ECHDC2	-0.72861	-0.86981	-0.87504	-0.71137		7.28498	8.08119	-0.796208		-0.75532	-1.63213	0.876815	x	x	x
ILMN_2597710	LMNA	-0.97273	-0.33913	-1.03968	-1.05936		6.34465	7.19738	-0.852725		1.28567	0.409268	0.8764	x		x
ILMN_2753109	FAM125A	0.0809	-0.0382	-0.0987	0.4317		11.3326	11.2387	0.093925		-0.991177	-1.86723	0.876053	x	x	x
ILMN_2729452	CYP4F16	-0.25171	-0.47883	-0.48758	-0.5911		6.13443	6.58673	-0.452305		1.05761	0.18231	0.875297	x		x
ILMN_2605465	SNX1	0.61209	0.97485	0.3195	0.54882		10.2093	9.59551	0.613815		1.26324	0.388538	0.874707	x	x	x
ILMN_2640927	SLC23A2	-1.78331	-1.99843	-1.8765	-1.42206		6.69712	8.46719	-1.77007		1.61897	0.745238	0.87373	x	x	x
ILMN_2991545	D10JHU81E	-0.3653	-0.4182	-0.4691	-0.0451		10.419	10.7434	-0.324425		-0.72254	-1.59483	0.872293	x	x	x
ILMN_2760765	BC021381	-2.51073	-3.08818	-2.39188	-3.04874		5.96033	8.72021	-2.75988		0.145275	-0.72694	0.872215
ILMN_3136542	GCDH	-0.51916	-0.58821	-0.43718	-0.67945		8.65424	9.21024	-0.556		-0.0971325	-0.969262	0.87213		x	x
ILMN_3007862	ABHD14B	-1.90983	-1.90145	-1.67823	-2.75869		9.01517	11.0772	-2.06205		-3.45961	-4.3314	0.871795	x	x
ILMN_2611676	OGT	-3.35284	-3.22501	-3.27985	-4.1874		7.33695	10.8482	-3.51127		0.700535	-0.1707	0.871235	x
ILMN_1223678	NEDD9	-1.17477	-0.84909	-1.18817	-1.46252		7.42331	8.59195	-1.16864		1.58665	0.715533	0.871122	x		x
ILMN_2439341	VARS	-1.75448	-1.79506	-1.90484	-1.39157		7.30703	9.01851	-1.71149		1.6175	0.746915	0.870587	x	x	x
ILMN_1230271	ANP32A	0.4786	0.74721	0.5771	0.75243		7.39615	6.75731	0.638835		2.84793	1.97858	0.869347	x	x	x
ILMN_1243095	VBP1	0.12732	-0.03686	0.09009	-0.50561		9.25709	9.33836	-0.081265		1.38818	0.519025	0.869155	x	x	x
ILMN_2599667	AP4M1	-0.87612	-1.04299	-1.12326	-1.02217		6.03785	7.05399	-1.01613		0.483833	-0.385195	0.869028	x		x
ILMN_2723920	ITPK1	-0.2279	-0.7746	-0.7168	-0.3713		11.3474	11.8701	-0.52265		-1.50694	-2.37551	0.868572	x	x	x
ILMN_2898403	COQ6	-1.1609	-1.33222	-1.34827	-0.5904		7.03808	8.14602	-1.10795		0.090545	-0.777872	0.868417		x	x
ILMN_2656440	ADCK1	-0.62121	-0.85685	-1.01455	-0.65459		8.25131	9.03811	-0.7868		-0.57173	-1.43958	0.867852	x	x	x
ILMN_1226238	MRPL47	0.19099	-0.03667	0.19698	0.23119		6.85849	6.71287	0.145622		0.838573	-0.0289475	0.86752	x		x
ILMN_2432829	WDR8	-0.08473	-0.31928	-0.27413	0.11016		7.54385	7.68585	-0.141995		-0.0435275	-0.911035	0.867508		x	x
ILMN_1235751	DUS1L	-0.33237	-0.52423	-0.35011	-0.5376		9.12808	9.56416	-0.436078		0.846575	-0.0206975	0.867273	x		x
ILMN_1220198	LHFP	-0.98436	-0.18132	-0.97781	-0.88548		8.90985	9.66709	-0.757242		-0.016345	-0.883535	0.86719		x	x
ILMN_1233029	NPAS3	-1.21952	-1.32573	-1.12902	-2.06361		5.88563	7.3201	-1.43447		1.14992	0.283188	0.866732	x
ILMN_1216987	ABCA2	-1.60952	-2.21872	-2.22188	-2.06376		8.82333	10.8518	-2.02847		-3.23105	-4.09677	0.865715	x	x
ILMN_1229418	HPS3	-2.03732	-1.83834	-1.65772	-2.01119		6.22178	8.10792	-1.88614		0.929028	0.0635925	0.865435	x
ILMN_2628708	DEPDC1B	-0.4491	-1.20621	-1.11568	-0.82347		6.81973	7.71835	-0.898615		1.53836	0.67372	0.864642	x	x	x
ILMN_2919263	SLC25A1	0.3682	-0.0565	0.0056	0.76467		10.7021	10.4317	0.270492		-0.21645	-1.08103	0.864585		x	x
ILMN_2693858	D14ERTD449E	0.6643	1.19721	0.7503	0.8049		11.1054	10.2512	0.854177		-0.50925	-1.37362	0.86437		x	x
ILMN_2867899	CDC20	-1.12775	-1.58535	-1.5567	-1.03557		7.84808	9.17443	-1.32634		2.69746	1.83325	0.864218	x	x	x
ILMN_2672190	ID1	-0.29036	0.06349	0.06651	-0.02919		7.82311	7.8705	-0.0473875		-1.35183	-2.21585	0.864018	x	x	x
ILMN_3139875	ACOT1	-0.739	-0.6785	-0.6952	-0.2175		11.0202	11.6028	-0.58255		0.268875	-0.5946	0.863475			x
ILMN_2790181	PHGDH	-1.73756	-2.07789	-2.13178	-1.6174		7.75705	9.64821	-1.89116		-0.68573	-1.54909	0.86336		x
ILMN_1247397	COX11	0.15387	0.63196	0.10335	0.02833		7.14261	6.91324	0.229378		1.39935	0.536027	0.863318	x	x	x
ILMN_2756658	PDCD5	1.35478	1.63886	1.38009	1.57164		9.45322	7.96688	1.48634		1.80996	0.947407	0.862548	x	x	x
ILMN_1223979	CENPN	-0.0156	-0.73894	-0.88092	-0.46996		6.1304	6.65676	-0.526355		1.86284	1.0008	0.86204	x	x	x
ILMN_3097950	ASB1	-0.34187	-0.3392	-0.35312	-0.20984		6.94842	7.25943	-0.311007		0.206733	-0.655147	0.86188		x	x
ILMN_1232146	1700021C14RIK	0.37844	0.48108	0.46539	0.71059		9.32725	8.81837	0.508875		-0.566273	-1.42786	0.861592	x	x	x
ILMN_2606746	CAR2	-1.1337	-1.1596	-0.994	-1.1566		11.8101	12.9211	-1.11097		-6.19112	-7.0524	0.86128	x	x
ILMN_2617335	NDUFB5	0.6293	0.82354	0.7834	0.9179		10.9507	10.1622	0.788535		1.10163	0.240785	0.86084	x		x
ILMN_3130983	RBAK	-2.05983	-2.03486	-1.5687	-2.295		5.52969	7.51928	-1.9896		2.17734	1.3165	0.86084	x	x	x
ILMN_2665681	CRY2	-0.90373	-0.69924	-0.64825	-1.05236		7.68838	8.51428	-0.825895		-1.26528	-2.126	0.86072	x	x	x
ILMN_2628174	ACSS1	-2.0194	-1.4771	-1.7629	-1.8606		10.4908	12.2707	-1.78		-0.073575	-0.93395	0.860375		x	x
ILMN_2632073	SFXN5	-0.4291	-0.4196	-0.2576	-0.3306		10.5815	10.9407	-0.359225		-2.03999	-2.90023	0.860243	x	x	x
ILMN_1232596	POM121	-1.54827	-1.48806	-1.60638	-1.1891		6.551	8.00896	-1.45795		1.43809	0.579033	0.859052	x	x	x
ILMN_2687062	ABR	-0.3288	0.0473	-0.316	-0.9411		10.2163	10.6009	-0.38465		-1.76564	-2.62441	0.858772	x	x	x
ILMN_2798400	LCAT	-1.18146	-0.56298	-1.27332	-0.91877		9.41231	10.3964	-0.984133		-3.77801	-4.63639	0.858378	x	x
ILMN_2512216	TUBGCP2	-0.58439	-1.19593	-0.95699	-0.98228		9.05043	9.98032	-0.929897		1.13766	0.279975	0.857687	x		x
ILMN_2948272	SPC24	-0.31983	-0.13944	-0.68951	0.14091		7.20786	7.45983	-0.251968		1.91389	1.05624	0.857645	x	x
ILMN_2990420	JMJD2B	-1.98571	-2.13403	-2.14586	-1.98561		9.4011	11.4639	-2.0628		0.148752	-0.708225	0.856978		x	x
ILMN_2819650	TFPI	-0.78882	0.05253	-0.24656	0.06989		5.44452	5.67276	-0.22824		0.723663	-0.132912	0.856575	x
ILMN_2975718	RPS6KA1	-0.67392	-1.07545	-0.95461	-0.49257		9.5363	10.3354	-0.799138		-1.67419	-2.53077	0.856573	x	x	x
ILMN_2825301	UBE1X	-0.93166	-0.73484	-0.77174	-1.20676		5.92932	6.84057	-0.91125		1.55794	0.701432	0.85651	x	x	x
ILMN_2525382	CLN6	-0.61519	0.09753	-0.67105	-0.65635		7.06908	7.53035	-0.461265		0.530703	-0.325658	0.85636	x		x
ILMN_1241561	TCTN3	-1.88281	-1.67392	-1.98617	-2.10945		8.49339	10.4065	-1.91309		-0.43571	-1.29203	0.856318	x	x	x
ILMN_1220310	RNF138	0.10018	-0.36899	-0.27935	-0.53777		6.62519	6.89667	-0.271483		0.835783	-0.0202525	0.856035	x		x
ILMN_2855515	PNPLA6	-1.73875	-2.02526	-2.04531	-1.61496		7.25953	9.1156	-1.85607		-0.467735	-1.32319	0.855452	x	x	x
ILMN_2604056	NSUN5	-0.80649	-0.97855	-0.52146	-0.75561		6.3949	7.16043	-0.765527		0.32349	-0.53174	0.85523		x	x
ILMN_2844376	ILVBL	-1.4448	-1.63667	-1.49868	-1.14114		8.12808	9.5584	-1.43032		-2.22474	-3.0797	0.85496	x	x
ILMN_1214934	CDK5RAP3	-0.7821	-0.6436	-0.6782	-0.6719		11.0401	11.7341	-0.69395		0.20955	-0.6453	0.85485		x	x
ILMN_2611501	BCAP31	-0.59815	-0.44249	-0.47956	-0.62075		8.0988	8.63403	-0.535237		-0.41599	-1.27062	0.854627	x	x	x
ILMN_3138743	ACSL3	-2.0342	-1.8371	-2.0054	-2.5158		11.004	13.1021	-2.09812		-1.58376	-2.43817	0.854417	x	x
ILMN_2416145	TPX2	-0.78297	-1.31869	-1.19738	-1.35761		5.38074	6.5449	-1.16416		3.14168	2.28738	0.8543	x	x	x
ILMN_2940541	GIT1	-0.2955	-0.75479	-0.17681	-0.39982		7.15	7.55673	-0.40673		-0.0009275	-0.854612	0.853685		x	x
ILMN_2910684	ATHL1	-0.11338	-0.2364	-0.4724	-0.18984		6.38161	6.63462	-0.253005		0.911973	0.059605	0.852368	x		x
ILMN_2933692	UPF1	-1.33267	-1.36757	-1.35901	-0.95534		8.0053	9.25895	-1.25365		1.06166	0.209448	0.852215	x		x
ILMN_2925567	NUBP2	-0.0461	-0.0419	-0.1623	0.4351		10.4676	10.4214	0.0462		-0.64768	-1.49962	0.85194	x	x	x
ILMN_2595519	LIG1	-0.59194	-1.0856	-0.95778	-0.96209		8.16128	9.06063	-0.899352		1.90533	1.05441	0.850917	x	x	x
ILMN_1256673	UQCRC1	-0.806	-0.7909	-1.0121	-0.6654		11.4286	12.2472	-0.8186		0.1715	-0.677925	0.849425		x	x
ILMN_2821254	RBM10	-0.34619	-0.45245	-0.91126	0.32065		5.98068	6.32799	-0.347312		0.272922	-0.57598	0.848902		x	x
ILMN_1258515	PAIP2	-0.2304	-0.0955	-0.3118	-0.0891		10.2684	10.4501	-0.1817		0.63055	-0.218325	0.848875	x		x
ILMN_1252951	AP2B1	-1.2769	-1.05895	-1.89098	-1.78883		5.49738	7.00129	-1.50392		1.2545	0.40634	0.848162	x		x
ILMN_2452628	ZFP566	-0.83342	0.16036	-1.33749	0.01276		5.61555	6.115	-0.499448		0.585435	-0.261308	0.846743	x
ILMN_2724795	PPP5C	0.07643	-0.30109	0.00074	0.30249		9.06883	9.04919	0.0196425		0.070685	-0.77605	0.846735		x	x
ILMN_2826264	SERINC2	0.11751	0.02597	-0.35898	-0.8346		5.23992	5.50244	-0.262525		3.21829	2.37206	0.84623	x	x	x
ILMN_2689119	RALGDS	-0.19076	-0.96899	-1.19969	-0.47149		7.23769	7.94542	-0.707733		-1.08114	-1.92733	0.84619	x	x
ILMN_1377923	ACTB	-0.705	-1.2814	-0.6632	-0.6848		13.8134	14.647	-0.8336		0.301525	-0.544625	0.84615			x
ILMN_1248796	IGSF11	-0.75007	-0.92009	-1.11198	-1.28209		9.25467	10.2707	-1.01606		-3.07026	-3.91634	0.84609	x	x
ILMN_2995575	AYTL2	-1.02906	-0.68229	-1.18657	-0.64999		6.39527	7.28225	-0.886978		2.39976	1.55455	0.845213	x	x	x
ILMN_2624544	HELB	-1.87017	-2.26861	-1.81374	-2.29755		7.0838	9.14631	-2.06252		0.430648	-0.414155	0.844802			x
ILMN_2491792	VPS16	-1.52888	-1.62511	-1.67797	-1.35631		7.63075	9.17782	-1.54707		0.284125	-0.559767	0.843892	x	x	x
ILMN_2826816	PPOX	-1.26822	-1.26647	-1.00579	-1.439		7.6751	8.91997	-1.24487		0.148718	-0.695082	0.8438		x	x
ILMN_2896639	ABCA7	-1.82887	-1.13321	-1.62105	-1.55504		5.10255	6.63709	-1.53454		0.058965	-0.784445	0.84341		x
ILMN_2657141	SURF1	0.34339	0.25848	0.1854	0.54736		9.67562	9.34196	0.333658		-1.22057	-2.06393	0.843357	x	x	x
ILMN_2808946	RPS5	0.0539	-0.1466	0.0688	0.7952		11.6507	11.4579	0.192825		0.8851	0.041925	0.843175	x		x
ILMN_1228783	LOC100043986	-0.82023	-1.25187	-0.95189	-0.53733		8.30197	9.1923	-0.89033		-0.387263	-1.22962	0.84236		x	x
ILMN_1225597	COPS7B	0.17069	-0.01521	-0.00469	0.02298		7.5114	7.46796	0.0434425		1.12875	0.286783	0.841963	x	x	x
ILMN_2729634	CKLF	-0.8039	-0.36428	-0.71048	-0.85004		7.94938	8.63155	-0.682175		0.310752	-0.531095	0.841847			x
ILMN_1257333	2310022B05RIK	-0.6697	-0.6675	-0.5088	-0.8726		13.1881	13.8677	-0.67965		-2.8022	-3.64387	0.841675	x	x	x
ILMN_2668243	METAP2	-0.33006	-0.7709	-0.11993	-0.26749		7.18795	7.56004	-0.372095		1.87177	1.03011	0.841653	x	x
ILMN_2720451	DNMT1	-1.56249	-1.41396	-1.70008	-1.73276		7.3296	8.93192	-1.60232		2.78097	1.94085	0.840117	x	x	x
ILMN_2742849	MCM5	-1.29354	-1.9552	-1.35823	-1.14297		8.69334	10.1308	-1.43748		2.44658	1.60658	0.84001	x	x	x
ILMN_2778530	PPAN	-0.98948	-1.06301	-0.53714	-0.09703		5.61264	6.28431	-0.671665		0.765565	-0.0743	0.839865	x
ILMN_2679477	1200011O22RIK	-0.91541	-0.88964	-0.67284	-0.84571		7.48954	8.32044	-0.8309		0.969627	0.130135	0.839493	x		x
ILMN_1238058	MTAP7D1	-0.1273	-0.4282	-0.1374	-0.0104		10.5019	10.6777	-0.175825		-0.8676	-1.7063	0.8387	x	x	x
ILMN_1219686	ESD	0.06043	0.29502	0.47143	0.47755		9.76738	9.44127	0.326107		1.47225	0.634148	0.838097	x	x	x
ILMN_2719322	1810007P19RIK	-0.91933	-0.35657	-0.73637	-1.04837		8.19992	8.96508	-0.76516		-0.45333	-1.29101	0.837682		x	x
ILMN_2628339	BIN1	-0.29548	-0.25065	-0.08746	0.38152		8.08099	8.14401	-0.0630175		-1.5683	-2.40578	0.837485	x	x	x
ILMN_1214375	GPN2	0.12082	0.00259	0.0916	0.59325		8.54657	8.3445	0.202065		0.790012	-0.0474675	0.83748	x		x
ILMN_2791355	GANC	-1.13518	-1.56835	-1.57847	-2.55208		7.01778	8.7263	-1.70852		0.891455	0.05426	0.837195	x		x
ILMN_2750725	PIGZ	-1.1375	-1.5374	-1.7088	-1.2769		10.496	11.9111	-1.41515		-4.76117	-5.59782	0.83665	x	x
ILMN_2594450	PTEN	-0.13221	-0.34977	-0.33427	-1.06194		4.948	5.41755	-0.469548		3.01544	2.17904	0.8364	x	x
ILMN_2631192	VPS26B	-0.0044	-0.16059	-0.09338	0.42015		8.53268	8.49223	0.040445		1.51811	0.682102	0.83601	x	x	x
ILMN_1232272	GMPPA	-0.03236	-0.03904	-0.34414	-0.07237		8.9098	9.03178	-0.121977		0.628742	-0.20715	0.835892	x		x
ILMN_2980858	LPCAT3	-1.344	-0.9463	-1.2297	-1.3105		10.4387	11.6463	-1.20762		-0.695232	-1.53064	0.835412	x	x	x
ILMN_1236344	1700019E19RIK	0.1753	0.0758	0.1738	0.4494		11.0423	10.8237	0.218575		-0.274425	-1.10981	0.835387		x	x
ILMN_2994380	NAT2	-0.62357	-0.22625	-0.6069	-0.59335		6.29004	6.80256	-0.512518		0.386113	-0.449212	0.835325			x
ILMN_2745151	CCDC123	-1.55038	-1.62237	-1.39692	-2.5995		5.57781	7.3701	-1.79229		1.04458	0.20932	0.835262	x
ILMN_2613469	PSMB5	0.46986	0.84852	0.6605	0.91296		9.13942	8.41646	0.72296		0.837925	0.0028425	0.835083	x		x
ILMN_2622915	SLC14A1	-1.81302	-1.9001	-1.72393	-2.07621		6.2369	8.11522	-1.87832		-0.558187	-1.3917	0.833508		x
ILMN_2874414	USP19	-0.9704	-1.82368	-1.46703	-1.39825		6.69062	8.10546	-1.41484		0.306968	-0.526008	0.832975
ILMN_2534045	LOC234374	-0.57725	-0.76137	-0.35258	-0.24789		7.16215	7.64692	-0.484773		0.460365	-0.372245	0.83261	x		x
ILMN_2606564	ATIC	-0.50901	-0.97772	-0.48904	-0.11048		6.19884	6.7204	-0.521563		1.79439	0.961977	0.832415	x	x	x
ILMN_2830107	OXSR1	-0.84313	-1.19738	-1.26765	-1.27404		4.76513	5.91068	-1.14555		0.882845	0.0507175	0.832127	x		x
ILMN_2599008	KIRREL3	-0.56852	-0.46518	-1.31799	-1.40994		9.45689	10.3973	-0.940407		-0.908933	-1.74097	0.83204	x	x	x
ILMN_1240264	USP2	-0.1374	-0.57912	-0.6217	-0.928		10.3277	10.8943	-0.566555		-0.97572	-1.80772	0.831998	x	x	x
ILMN_1221805	DTNA	-0.38084	0.00195	-0.30661	-0.0232		9.73929	9.91647	-0.177175		-0.27538	-1.10651	0.831132	x	x	x
ILMN_2942857	PI4KB	-0.69945	-0.8208	-0.01371	0.42195		5.33008	5.60808	-0.278003		0.822883	-0.00818	0.831063	x
ILMN_3009572	TXN1	0.8982	1.43454	1.07222	0.83349		9.02491	7.96529	1.05961		2.46772	1.63858	0.829137	x	x	x
ILMN_2958076	1110001J03RIK	0.2673	0.3504	0.4213	0.6101		12.0638	11.6516	0.412275		-0.504175	-1.3332	0.829025	x	x	x
ILMN_1216985	ELP2	-1.22143	-1.06432	-0.98474	-1.17149		9.58806	10.6986	-1.1105		0.90502	0.07635	0.82867	x		x
ILMN_2645090	ST7L	-1.06404	-0.96008	-1.29794	-1.09731		9.69176	10.7966	-1.10484		-0.35062	-1.17929	0.828665	x	x	x
ILMN_2778409	MTMR3	-1.19377	-1.07823	-0.66925	-0.92575		5.63261	6.59936	-0.96675		1.04475	0.216177	0.82857	x		x
ILMN_2752234	KRBA1	-1.53874	-1.60697	-1.36802	-1.69381		8.42829	9.98018	-1.55189		0.35401	-0.474007	0.828017	x	x	x
ILMN_1250279	SERPINB6A	0.0886	0.0214	-0.0391	0.0642		10.7052	10.6714	0.033775		-0.851838	-1.67983	0.827995	x	x	x
ILMN_1223598	SREBF2	-1.69572	-1.7001	-1.64911	-1.35604		8.63498	10.2352	-1.60024		0.090125	-0.737645	0.82777		x	x
ILMN_1249378	BHLHB2	-0.7161	-0.7216	-0.697	-1.0583		10.3725	11.1708	-0.79825		1.27277	0.44545	0.827325	x		x
ILMN_2615901	PTK2	-1.3775	-1.5274	-1.5331	-1.7641		10.4808	12.0313	-1.55052		-0.168952	-0.99605	0.827097		x	x
ILMN_2862619	XRCC6	-0.9753	-0.9888	-1.024	-0.9822		10.7256	11.7182	-0.992575		0.72735	-0.099725	0.827075	x		x
ILMN_1218014	TMEM115	-0.98891	-0.83704	-1.31843	-1.11701		9.6697	10.735	-1.06535		-0.751562	-1.57831	0.826747	x	x	x
ILMN_2740755	UPF1	-1.59573	-1.58396	-1.30609	-1.24811		6.32279	7.75626	-1.43347		1.02	0.193375	0.826623	x
ILMN_2931623	DCX	-1.48365	-1.29654	-1.64737	-2.56455		7.06137	8.8094	-1.74803		1.0497	0.224265	0.825432	x		x
ILMN_2925570	NUBP2	-0.09727	0.12539	-0.0841	0.43635		9.7845	9.68941	0.0950925		-0.808135	-1.63352	0.825385	x	x	x
ILMN_2634728	BBS9	-0.51539	-0.8049	-0.50586	-0.55659		7.74118	8.33687	-0.595685		1.172	0.347035	0.824967	x	x	x
ILMN_2745993	ECE1	-2.31116	-1.77002	-2.21441	-2.5611		7.60758	9.82175	-2.21417		-0.0045275	-0.829025	0.824498		x	x
ILMN_2790246	HERPUD1	-1.4198	-1.5698	-1.5329	-1.7796		10.1707	11.7463	-1.57553		-0.197925	-1.0224	0.824475		x	x
ILMN_2755803	YIPF1	-0.22995	0.2251	-0.3425	-0.25039		9.88216	10.0316	-0.149435		-0.34828	-1.17208	0.823802	x	x	x
ILMN_2721919	ZFP768	0.25634	-0.20664	-0.08272	-0.07649		7.04356	7.07093	-0.0273775		1.11185	0.288145	0.823707	x		x
ILMN_1255596	RTEL1	-1.6086	-2.30561	-1.64669	-1.93813		5.76853	7.64329	-1.87476		0.870625	0.0470125	0.823613	x
ILMN_2911760	UBAC1	0.1267	0.1558	0.1232	0.0419		10.445	10.3331	0.1119		0.05685	-0.766623	0.823472		x	x
ILMN_2632712	BIRC5	-0.00548	-0.4114	-0.38578	-0.15721		8.51647	8.75644	-0.239968		2.53453	1.71135	0.823175	x	x	x
ILMN_1229702	NRBP1	0.03983	0.00996	0.30871	0.19517		7.87508	7.73666	0.138417		0.13509	-0.687853	0.822943		x	x
ILMN_2607609	YIF1B	-0.7416	-0.648	-0.8279	-0.7178		10.9611	11.6949	-0.733825		-0.836025	-1.65855	0.822525	x	x	x
ILMN_2616509	ARNT2	0.10606	-0.40937	-0.50887	-0.44531		7.16782	7.48219	-0.314373		1.30815	0.485715	0.822435	x		x
ILMN_2945835	BAK1	-0.03033	1.18649	0.89768	0.61447		6.15261	5.48554	0.667078		0.699117	-0.12275	0.821867	x
ILMN_2925947	ABAT	-1.28471	-0.99655	-0.94402	-1.5888		8.00193	9.20545	-1.20352		-1.41557	-2.23733	0.821762	x	x	x
ILMN_2932539	RING1	-0.48429	-0.8293	-0.37781	-0.4378		8.75802	9.29032	-0.5323		0.341193	-0.480325	0.821518		x	x
ILMN_2679755	THOC5	-0.88166	-0.79943	-0.70012	-0.69886		8.58197	9.35199	-0.770017		0.304873	-0.515998	0.82087	x	x	x
ILMN_2965669	XLR4A	-0.17909	0.10985	-0.00829	-0.45434		8.07208	8.20505	-0.132967		-0.406358	-1.22637	0.820012
ILMN_2791326	SDF2	-1.0846	-0.6984	-0.8979	-1.1075		11.4442	12.3913	-0.9471		-0.889325	-1.70927	0.81995	x	x	x
ILMN_2493067	ZRANB3	-1.04216	-0.99683	-1.53361	-1.5596		7.59677	8.87982	-1.28305		0.391892	-0.428	0.819892			x
ILMN_3005546	GLE1	0.24629	-0.33845	0.18749	0.48149		7.69623	7.55203	0.144205		0.57255	-0.24708	0.81963	x		x
ILMN_2612325	4931406C07RIK	-0.10942	-0.16931	-0.34946	-0.55139		8.22858	8.52347	-0.294895		0.74238	-0.077005	0.819385	x		x
ILMN_2645276	SPSB3	-0.75875	-0.47337	-0.64661	-0.04247		6.81883	7.29913	-0.4803		-0.712225	-1.53147	0.819242	x	x
ILMN_2736153	MAP3K11	-0.25792	-0.65616	-0.55512	-0.33669		9.61038	10.0619	-0.451473		-0.60821	-1.42516	0.816948	x	x	x
ILMN_1217143	MBIP	-0.74239	-0.43019	-0.72626	-1.28023		6.82613	7.62089	-0.794767		1.31446	0.497792	0.816665	x	x	x
ILMN_1227875	FKBP7	-0.53305	-0.33089	0.02073	-0.22074		6.71664	6.98263	-0.265988		0.849745	0.03315	0.816595	x		x
ILMN_2864834	ABCB8	-1.19904	-1.26973	-1.52068	-0.92551		8.20411	9.43285	-1.22874		-0.770605	-1.58655	0.815948	x	x	x
ILMN_2855397	HGS	-0.49017	-0.78571	-0.70562	-0.42801		9.45117	10.0535	-0.602377		0.20079	-0.615155	0.815945		x	x
ILMN_2664040	ALAS1	-1.0837	-1.1137	-1.2771	-1.024		10.5553	11.6799	-1.12462		-0.00598	-0.8218	0.81582		x	x
ILMN_2602821	CDK5RAP1	-1.10442	-0.69318	-1.21438	-0.90019		7.30024	8.27829	-0.978042		0.267022	-0.548642	0.815665		x	x
ILMN_2894450	SNX15	-0.0726	-0.2667	-0.3886	0.0263		11.6965	11.8719	-0.1754		-1.87782	-2.6928	0.814982	x	x	x
ILMN_2998548	PYCR2	-0.5488	-0.5596	-0.5496	-0.3367		10.7162	11.2149	-0.498675		0.3487	-0.46625	0.81495	x	x	x
ILMN_2614304	POLA2	-0.52526	-1.49558	-0.78985	-0.98644		6.20067	7.14995	-0.949282		0.935417	0.120675	0.814742	x
ILMN_2940440	GANAB	-1.81944	-1.48199	-1.7013	-1.30568		8.01301	9.59012	-1.5771		0.592245	-0.22196	0.814205	x		x
ILMN_2644238	DALRD3	-0.40147	-0.61489	-0.6794	-0.63244		8.35783	8.93988	-0.58205		-0.699643	-1.51367	0.814027	x	x	x
ILMN_1260033	MAP1LC3B	0.4221	0.2048	0.7342	1.0029		10.944	10.353	0.591		0.5238	-0.290105	0.813905	x		x
ILMN_2613696	ANKRD13A	-0.186	-0.7278	-0.3493	-0.32781		10.0022	10.3999	-0.397728		0.292602	-0.521193	0.813795	x	x	x
ILMN_2903379	MEMO1	0.29181	-0.03643	0.36739	-0.18112		7.08912	6.97871	0.110412		1.24023	0.426757	0.81347	x		x
ILMN_2838871	SIDT2	-1.0038	-1.1094	-1.11735	-1.31786		8.71848	9.85559	-1.1371		-0.507552	-1.32094	0.813387	x	x	x
ILMN_2678366	PSD2	-1.2	-0.8963	-0.6922	-1.6355		10.8399	11.9459	-1.106		-2.72488	-3.53825	0.813365	x	x	x
ILMN_1217055	RAB3GAP2	-1.70046	-1.34504	-1.92697	-1.73069		7.20757	8.88336	-1.67579		1.90903	1.09583	0.813205	x	x	x
ILMN_2694356	4933424B01RIK	-0.79509	-1.01711	-0.88477	-1.18841		7.11668	8.08803	-0.971345		1.10496	0.29295	0.812013	x	x	x
ILMN_2626294	PAM	0.08888	-0.3396	-0.06945	-0.12112		6.95891	7.06923	-0.110322		0.843472	0.0317075	0.811765	x		x
ILMN_2986899	ADK	-0.8639	-0.5265	-0.6462	-0.9413		11.6728	12.4172	-0.744475		-0.38455	-1.1959	0.81135	x	x	x
ILMN_1256843	DUS2L	-0.54545	-1.14964	-0.64941	-0.74838		6.41028	7.1835	-0.77322		-0.0210825	-0.832175	0.811092		x
ILMN_2615431	1200009O22RIK	-2.1943	-2.0491	-2.0491	-2.5207		12.0159	14.2191	-2.2033		-0.1798	-0.9905	0.8107		x	x
ILMN_1249301	BCKDK	0.16983	0.27313	0.44431	0.51198		10.0489	9.69911	0.349813		0.319547	-0.490867	0.810415		x	x
ILMN_1214850	PAK1	0.41973	-0.20578	-0.13171	0.30509		8.91124	8.81441	0.0968325		-1.52439	-2.3346	0.81021	x	x	x
ILMN_2918469	EDEM2	-0.25249	-0.05521	-0.26929	-0.11769		7.95879	8.13246	-0.17367		-0.430818	-1.24081	0.809995	x	x	x
ILMN_1249439	5730502D15RIK	0.36256	0.21925	0.04118	0.52007		6.95171	6.66594	0.285765		0.68252	-0.127258	0.809778	x		x
ILMN_2705367	EHMT2	-0.30733	-0.28211	-0.43061	-0.54368		9.30729	9.69822	-0.390932		0.994452	0.184902	0.80955	x		x
ILMN_1251301	KLC4	-0.39401	-0.86101	-0.65643	-0.31103		6.96531	7.52093	-0.55562		0.372992	-0.43637	0.809362	x	x	x
ILMN_2621319	SETDB1	-1.16819	-1.40095	-1.42087	-1.28139		6.8354	8.15325	-1.31785		1.1329	0.323588	0.809315	x		x
ILMN_2710538	FBXO18	-0.62264	-0.48139	-0.3737	-0.81892		9.91984	10.494	-0.574162		0.501762	-0.307475	0.809238	x	x	x
ILMN_2745259	EMD	-0.21897	-0.35262	-0.64862	0.27016		7.17755	7.41506	-0.237512		1.42453	0.615463	0.80907	x	x	x
ILMN_2631014	PIAS3	-0.39496	-0.12139	-0.05217	-0.43104		8.73406	8.98395	-0.24989		-0.0330775	-0.841325	0.808248		x	x
ILMN_2722129	HPS1	-1.1406	-1.26116	-1.11751	-1.40997		6.5503	7.78261	-1.23231		0.26026	-0.547835	0.808095
ILMN_1245356	SMPD1	-0.55853	-0.73981	-1.03417	-0.55935		8.9343	9.65726	-0.722965		-1.14505	-1.95226	0.807213	x	x	x
ILMN_2747651	HAT1	-1.1655	-1.455	-1.1576	-1.2728		10.5608	11.8235	-1.26272		1.20062	0.3947	0.805925	x		x
ILMN_2630593	EMD	-0.8013	-0.57722	-0.60691	-0.20524		7.75994	8.30761	-0.547667		1.12942	0.323783	0.805637	x		x
ILMN_1232240	NARFL	-1.2294	-1.47322	-1.4072	-1.22041		5.50071	6.83327	-1.33256		-0.722527	-1.52816	0.805635	x	x	x
ILMN_2970345	SLC35A2	-1.0264	-1.168	-1.2138	-1.0962		10.2422	11.3683	-1.1261		-1.08782	-1.89288	0.805058	x	x	x
ILMN_2765015	EED	-0.23955	0.00228	0.05064	-0.42577		8.16774	8.32084	-0.1531		1.47211	0.667057	0.80505	x	x	x
ILMN_2713566	NFX1	-1.21179	-1.14547	-0.17367	-2.13926		5.17155	6.3391	-1.16755		0.395665	-0.408773	0.804437
ILMN_2728521	SMPD1	-0.6812	-0.3426	-0.8006	-0.8966		10.3424	11.0227	-0.68025		-1.29223	-2.09497	0.802748	x	x	x
ILMN_1238614	HSD17B10	-0.0443	-0.2463	-0.0491	0.2376		11.9287	11.9542	-0.025525		-0.429025	-1.23072	0.8017	x	x	x
ILMN_2916035	LMNB1	-1.28473	-1.56745	-1.71251	-1.53129		8.89768	10.4217	-1.52399		3.14457	2.34365	0.80092	x	x	x
ILMN_2711714	SCNM1	0.44365	0.07075	0.22638	0.62802		8.96688	8.62468	0.3422		-1.30358	-2.10428	0.8007	x	x	x
ILMN_2673776	E2F2	-1.08929	-1.69299	-1.37261	-1.87036		5.90885	7.41517	-1.50631		2.47198	1.67228	0.799695	x	x
ILMN_2755534	SEPX1	1.31749	0.90808	0.94595	1.57075		8.37662	7.19105	1.18557		-0.115415	-0.914975	0.79956		x	x
ILMN_2892310	STARD3	-0.64067	-0.54452	-0.56318	-0.35865		8.16028	8.68703	-0.526755		-1.02832	-1.82774	0.799427	x	x	x
ILMN_2972371	PAF1	-0.96712	-0.93716	-0.72975	-1.03984		6.89939	7.81785	-0.918468		0.870885	0.0715675	0.799317	x		x
ILMN_1256292	ILVBL	-1.8121	-1.7462	-1.8028	-1.5611		10.2604	11.991	-1.73055		-2.00741	-2.8064	0.798998	x	x	x
ILMN_1218761	LZTS2	-0.6665	-0.5642	-0.9466	-0.5129		10.8209	11.4935	-0.67255		-1.61309	-2.41203	0.798935	x	x	x
ILMN_2678661	FANCC	-0.39416	-0.63819	-0.32966	-0.49883		6.88522	7.35043	-0.46521		-0.908538	-1.70717	0.798632	x	x
ILMN_2594746	NACC1	-0.04349	-0.27888	-0.2416	0.09947		5.95954	6.07566	-0.116125		0.720598	-0.07772	0.798317	x		x
ILMN_2595774	MTA2	-0.55143	-0.73291	-0.28671	-0.30323		8.5635	9.03207	-0.46857		1.10207	0.304385	0.797682	x	x	x
ILMN_2766720	COQ6	-1.40693	-1.2769	-1.35817	-1.1241		9.63243	10.9239	-1.29152		0.56707	-0.23	0.79707	x	x	x
ILMN_2624749	ANKRD10	-1.12881	-1.35269	-1.15036	-1.71		7.71995	9.05542	-1.33547		1.36033	0.56441	0.79592	x	x	x
ILMN_2723024	BC004044	-0.78699	-0.46104	-1.0297	-0.86732		6.71914	7.5054	-0.786263		-0.58334	-1.3787	0.795355	x	x	x
ILMN_2932474	TCTN3	-1.87386	-1.87564	-1.74357	-2.23504		6.57213	8.50415	-1.93203		-1.05322	-1.84804	0.794827	x	x	x
ILMN_2986605	PDSS1	-1.60153	-0.9658	-1.21151	-1.80288		6.69909	8.09453	-1.39543		1.25267	0.45801	0.794665	x	x	x
ILMN_2690772	ZMAT5	0.4067	0.4678	0.4212	0.7648		10.5084	9.99328	0.515125		-0.08425	-0.878578	0.794327		x	x
ILMN_2946466	BIN1	-0.343	-0.5578	-0.5989	-0.5081		12.7934	13.2954	-0.50195		-1.88462	-2.67892	0.7943	x	x	x
ILMN_2959787	YIF1A	-0.28281	0.53826	-0.12992	0.41973		6.97444	6.83813	0.136315		-0.647452	-1.44135	0.7939		x	x
ILMN_1239860	1810035L17RIK	0.5894	1.14642	0.7036	1.0402		10.9528	10.0829	0.869905		1.2952	0.501705	0.793495	x	x	x
ILMN_2952661	DBF4	-0.51232	-0.46294	-0.39629	-0.88918		6.71692	7.2821	-0.565182		2.69523	1.90198	0.79325	x	x	x
ILMN_2681057	PHCA	-1.04793	-0.97191	-1.07431	-1.38654		9.59155	10.7117	-1.12017		-0.332285	-1.12515	0.792863		x	x
ILMN_1235902	NFATC2IP	-0.24924	-0.47259	-0.26928	-0.22153		7.08696	7.39012	-0.30316		0.923572	0.130972	0.7926	x		x
ILMN_1253618	CCS	-0.178	-0.0585	-0.17	-0.1502		11.4865	11.6257	-0.139175		0.024675	-0.7675	0.792175		x	x
ILMN_1236572	BTBD10	0.09804	0.31982	0.25598	0.15231		7.29094	7.0844	0.206537		0.714093	-0.0778275	0.79192	x		x
ILMN_1258159	SLC2A1	-2.4372	-2.3258	-2.9507	-2.9985		10.2299	12.9079	-2.67805		-0.153277	-0.945175	0.791897		x	x
ILMN_3062860	POLR3A	-0.34307	0.02047	-0.5348	-0.342		7.53502	7.83487	-0.29985		-1.57016	-2.36198	0.791823	x	x
ILMN_2685487	EDC4	-1.46053	-1.70826	-1.53335	-1.20031		7.55859	9.0342	-1.47561		0.51859	-0.272495	0.791085
ILMN_2999654	PSMC3IP	0.25898	0.13189	0.61162	0.43018		9.51645	9.15828	0.358168		1.81387	1.02311	0.79076	x	x	x
ILMN_1252294	EEF2	-0.95392	-1.33843	-1.00734	0.23993		7.44707	8.21201	-0.76494		1.91682	1.12626	0.790562	x	x
ILMN_1216213	INCENP	-0.31008	-0.95376	-1.07663	-1.18004		6.5316	7.41173	-0.880128		2.15727	1.36677	0.7905	x	x
ILMN_2684307	SLC37A4	-1.15672	-0.66938	-0.9863	-0.86934		6.19315	7.11358	-0.920435		0.0066575	-0.783655	0.790312		x	x
ILMN_2824683	USP4	-0.86684	-1.02738	-0.74213	-0.61613		8.84813	9.66125	-0.81312		1.11549	0.32534	0.790152	x	x	x
ILMN_2870696	HFE	-0.49928	-0.05679	-0.49006	-0.23545		7.12407	7.44446	-0.320395		-0.142625	-0.932622	0.789997		x	x
ILMN_2473755	VPS18	-1.4699	-1.67407	-1.69948	-1.53108		8.29819	9.89182	-1.59363		0.477477	-0.312197	0.789675	x	x	x
ILMN_2627350	MAGOH	0.34176	0.14473	0.32559	0.36629		9.08868	8.79409	0.294593		1.24214	0.452578	0.789565	x	x	x
ILMN_2798402	LCAT	-1.1641	-0.7995	-0.9291	-1.0819		10.6051	11.5988	-0.99365		-4.0684	-4.85712	0.788715	x	x
ILMN_2725548	PQLC2	-1.65883	-1.61888	-1.59779	-1.82213		6.0973	7.77171	-1.67441		-0.493568	-1.28136	0.787793	x	x	x
ILMN_3157372	ZGPAT	-0.0084	-0.26685	-0.03739	0.05439		7.72262	7.78718	-0.0645625		0.405235	-0.382422	0.787657	x	x	x
ILMN_2967622	GPSM1	-1.4173	-1.26157	-1.28918	-1.31406		7.98919	9.30972	-1.32053		0.587497	-0.199663	0.78716	x		x
ILMN_2998630	GLT8D1	-1.17814	-1.26305	-1.35686	-1.58777		8.63017	9.97663	-1.34646		0.922223	0.135262	0.78696	x		x
ILMN_2987027	PLEKHG2	-1.3585	-1.4707	-1.47249	-1.53663		6.53071	7.99029	-1.45958		1.80539	1.01847	0.786915	x	x	x
ILMN_2932660	TMUB1	-0.00924	0.16425	0.03871	0.44986		9.63336	9.47247	0.160895		-0.852552	-1.63917	0.78662	x	x	x
ILMN_1214126	HES6	-0.08718	-0.44618	0.03496	0.60225		7.498	7.47204	0.0259625		-0.251435	-1.03701	0.785572		x
ILMN_2601710	ATG4D	0.03085	-0.35506	-0.21649	0.14096		6.34634	6.44627	-0.099935		-0.0283025	-0.813233	0.78493		x	x
ILMN_2666690	CUL7	-1.75977	-1.74031	-1.67574	-1.17218		8.16622	9.75322	-1.587		1.15437	0.36958	0.784795	x	x	x
ILMN_2698564	KHK	-0.17207	-0.4405	-0.39022	-0.42811		8.08824	8.44596	-0.357725		-0.849535	-1.63377	0.78424	x	x	x
ILMN_1220548	LRRC41	-0.35372	-0.35347	-0.56343	-0.16385		9.72085	10.0795	-0.358618		0.8935	0.109558	0.783943	x		x
ILMN_2744380	NPC2	-0.2709	0.2146	-0.3016	0.1275		10.914	10.9716	-0.0576		-0.423	-1.2063	0.783297	x	x	x
ILMN_2841043	MAML1	-1.0418	-0.76064	-0.54995	-0.40434		5.96723	6.65641	-0.689182		0.36258	-0.420233	0.782812	x	x	x
ILMN_1247245	BC003266	0.6302	0.7415	0.6269	1.01452		10.8143	10.0611	0.75328		0.06255	-0.719117	0.781667		x	x
ILMN_1214036	HEATR1	-1.8885	-2.12677	-1.81168	-1.96628		8.49227	10.4406	-1.94831		1.44721	0.66705	0.780165	x	x	x
ILMN_2744478	LRRC1	-0.16762	-1.00537	-0.65666	-0.0874		8.86434	9.34361	-0.479262		-1.75135	-2.5312	0.779855	x	x	x
ILMN_2848018	TYK2	-1.6853	-1.28636	-1.39909	-1.37673		6.48742	7.92429	-1.43687		1.01639	0.236555	0.779835	x		x
ILMN_2686745	RGS12	-1.19265	-0.9597	-1.22277	-1.26887		7.21323	8.37423	-1.161		0.174245	-0.605185	0.77943		x	x
ILMN_1216950	D4ERTD22E	0.74513	0.65408	0.87706	0.73516		8.42652	7.67366	0.752857		0.90387	0.12459	0.77928	x		x
ILMN_2509273	TMEM120A	-0.22651	0.00953	-0.39974	-0.15308		9.60026	9.79271	-0.19245		0.195752	-0.583362	0.779115		x	x
ILMN_1238502	3300002I08RIK	1.29274	1.43767	1.36481	1.42159		6.9119	5.5327	1.3792		0.567663	-0.211253	0.778915
ILMN_1222773	EXOC4	-1.76354	-1.87587	-1.55918	-1.82752		6.92835	8.68488	-1.75653		1.40488	0.626322	0.778562	x	x	x
ILMN_2876579	UBXN6	0.40307	0.49306	0.29688	0.79214		9.90769	9.4114	0.496288		-0.230688	-1.00889	0.7782		x	x
ILMN_1377919	TUBB2B	-0.8154	-0.835	-0.7524	-0.8506		14.0285	14.8419	-0.81335		1.2389	0.461125	0.777775	x	x	x
ILMN_1236131	MRPL48	0.2194	0.0885	0.2466	0.464		11.6935	11.4389	0.254625		-0.410525	-1.1881	0.777575	x	x	x
ILMN_2690441	TFB1M	-0.09369	-0.16713	-0.25774	-0.20782		7.96599	8.14759	-0.181595		0.388538	-0.388572	0.77711	x	x	x
ILMN_2740859	RELA	-0.4914	-0.7162	-0.6294	-0.1578		10.6338	11.1325	-0.4987		0.333375	-0.443725	0.7771	x	x	x
ILMN_1229019	FBXO44	0.024	-0.02527	-0.08656	-0.11857		9.51882	9.57043	-0.0516		-0.637063	-1.41395	0.776885	x	x	x
ILMN_2602687	RPA2	-0.16925	-0.5782	-0.03691	0.32727		7.9252	8.03947	-0.114273		0.778398	0.001575	0.776822	x		x
ILMN_1242399	HIST1H2BC	0.2652	0.2714	0.1461	0.7656		13.007	12.6449	0.362075		0.00235	-0.7741	0.77645		x	x
ILMN_2919343	AVEN	0.71675	0.45787	0.45681	0.78086		8.95846	8.35538	0.603072		-0.423915	-1.20026	0.776347	x	x	x
ILMN_2776681	DUSP28	1.73955	1.21051	1.56223	2.24581		9.65642	7.96689	1.68952		-1.23554	-2.01044	0.7749	x	x
ILMN_1250574	NUP43	-0.47396	-0.61569	-0.27707	-0.30443		8.17072	8.58851	-0.417787		1.10627	0.332003	0.774265	x		x
ILMN_2946726	ZFP212	-0.7006	-0.9767	-0.7855	-0.8008		10.1759	10.9918	-0.8159		0.5831	-0.1911	0.7742	x		x
ILMN_1233064	CDK2	-0.71544	-0.90871	-0.47122	-0.85773		9.16524	9.90352	-0.738275		1.93366	1.16093	0.772725	x	x	x
ILMN_2919259	SCD2	-1.1375	-1.5835	-1.6337	-1.3487		10.3802	11.8061	-1.42585		-1.37939	-2.15196	0.772565	x	x	x
ILMN_2615628	TTC33	0.77662	0.80385	0.65401	0.819		7.68157	6.9182	0.76337		0.862467	0.0899925	0.772475	x		x
ILMN_2685124	BC005682	-0.3676	-0.13807	-0.69121	-0.06654		8.75909	9.07494	-0.315855		-1.08048	-1.85289	0.77241	x	x	x
ILMN_1234685	FAM160A2	-1.09225	-1.19155	-1.26718	-1.15524		9.16085	10.3374	-1.17656		0.0913375	-0.680888	0.772225		x	x
ILMN_1233461	IRF9	-0.87349	-0.51542	-0.49734	-0.30299		7.02774	7.57505	-0.54731		2.31259	1.54039	0.772202	x	x	x
ILMN_2872639	9030624J02RIK	-0.6976	-0.7153	-0.7363	-0.928		10.1035	10.8728	-0.7693		0.150623	-0.621575	0.772197		x	x
ILMN_1255559	POLR3A	-1.54654	-1.46022	-1.44363	-1.64131		6.39449	7.91742	-1.52292		0.029025	-0.742805	0.77183		x	x
ILMN_2589960	GINS3	-0.13052	-1.05939	-0.61	-0.42565		5.8704	6.4268	-0.55639		1.01319	0.241643	0.771552	x
ILMN_2681212	EFNB3	0.15655	-0.4462	-0.41262	-0.28545		8.09713	8.34406	-0.24693		-1.95356	-2.72309	0.76953	x	x	x
ILMN_2749669	NR1D1	-0.91688	-0.44221	-0.35358	-1.28219		7.26687	8.01558	-0.748715		-1.12452	-1.89393	0.76941	x	x
ILMN_2607022	PTPRA	-0.36219	0.33554	-0.73972	-0.78476		8.57076	8.95854	-0.387783		1.09276	0.32397	0.76879	x		x
ILMN_2756113	NLN	-1.5033	-1.56436	-1.26493	-1.74558		7.62609	9.14564	-1.51954		0.48253	-0.286055	0.768585	x	x	x
ILMN_2595863	CHST10	-0.6098	-0.5265	-0.72112	-1.03697		8.79818	9.52177	-0.723597		-0.657905	-1.42583	0.767927	x	x	x
ILMN_1253970	SIRT7	-1.3686	-1.3598	-1.536	-1.5834		10.4896	11.9515	-1.46195		-0.235625	-1.0028	0.767175		x	x
ILMN_2868827	PSCD1	-0.37506	-1.0286	-1.00781	-0.6904		8.3657	9.14117	-0.775467		-2.72512	-3.49203	0.766915	x	x	x
ILMN_2639805	OGDH	-0.42018	-0.74176	-0.56147	-0.69653		9.39459	9.99957	-0.604985		-0.623408	-1.38952	0.766112	x	x	x
ILMN_2603182	TFAM	0.2709	0.37408	0.38831	-0.06148		9.17011	8.92716	0.242952		0.65398	-0.111603	0.765582	x		x
ILMN_2656631	GTF2IRD1	-1.21019	-1.45374	-1.2106	-2.01848		5.70574	7.17899	-1.47325		-0.788498	-1.55373	0.765237	x	x
ILMN_1254000	UBE2J1	0.28223	0.43286	0.54373	0.47063		7.49927	7.0669	0.432362		0.934475	0.169357	0.765118	x		x
ILMN_2734661	HAGH	0.4098	0.147	0.495	0.3549		10.8928	10.5411	0.351675		-1.54612	-2.31086	0.76475	x	x	x
ILMN_2638958	CACYBP	0.55322	0.23305	0.41817	0.38593		7.05385	6.65626	0.397592		2.22917	1.46444	0.76473	x	x
ILMN_1213148	SLC2A8	-0.76936	-0.82493	-1.23863	-1.04214		7.89878	8.86754	-0.968765		-1.13625	-1.90085	0.764603	x	x	x
ILMN_2599402	TLE1	-1.1572	-1.13364	-1.25264	-1.67097		7.30567	8.60929	-1.30361		0.220607	-0.543935	0.764543		x	x
ILMN_2635606	ATL3	-1.00489	-1.29669	-1.45397	-1.00231		5.74595	6.93541	-1.18947		-0.366842	-1.13115	0.76431		x	x
ILMN_2702471	ADK	-0.9691	-0.7447	-0.6849	-0.9476		10.9877	11.8242	-0.836575		-1.35857	-2.12165	0.763085	x	x
ILMN_2786860	ARL3	0.1324	0.3292	0.2627	0.4816		11.1341	10.8326	0.301475		0.765325	0.002275	0.76305	x		x
ILMN_2846317	GMPR2	-0.87532	-0.69911	-0.8367	-0.55059		8.78967	9.5301	-0.74043		0.32263	-0.440313	0.762943	x	x	x
ILMN_3132660	RARG	-0.38545	-0.20048	-0.98038	0.1674		5.18376	5.53348	-0.349727		0.763227	0.0004725	0.762755	x		x
ILMN_2750578	MTMR9	0.15053	-0.76266	-0.01099	-0.56752		6.27102	6.56868	-0.29766		0.70064	-0.0614725	0.762112	x
ILMN_2736925	BCDIN3D	-0.11951	0.04129	-0.23907	0.01799		7.91645	7.99128	-0.074825		-0.510465	-1.27218	0.761713	x	x	x
ILMN_2713464	ABHD4	0.0447	-0.1305	0.0614	0.0829		10.8993	10.8847	0.014625		0.159025	-0.602295	0.76132		x	x
ILMN_1225931	D11MOH35	-0.53483	-1.06988	-0.25724	0.1247		5.8649	6.29921	-0.434313		1.32449	0.563332	0.76116	x
ILMN_2422333	TRAP1	-1.21036	-1.16335	-0.9272	-1.13333		9.30091	10.4095	-1.10856		0.329522	-0.431195	0.760718		x	x
ILMN_3132223	C630004H02RIK	-0.80658	-1.06842	-0.83845	-0.33668		8.37037	9.1329	-0.762532		-0.015415	-0.77578	0.760365		x
ILMN_2674822	NT5C2	-0.18932	-0.07453	-0.51246	-0.52504		6.71987	7.04521	-0.325337		0.542682	-0.217483	0.760165	x		x
ILMN_2688427	HNRPUL1	0.06733	0.19567	0.51391	0.7039		6.23403	5.86383	0.370203		0.241385	-0.518548	0.759932
ILMN_1246044	MRPS25	0.83273	0.83346	1.01709	1.09951		9.08435	8.13865	0.945697		0.453905	-0.305753	0.759658			x
ILMN_2868987	SMPD1	-0.9345	-0.9895	-1.122	-1.2157		12.2744	13.3399	-1.06543		-1.16675	-1.9263	0.75955	x	x	x
ILMN_2847136	FASTK	0.49442	0.36414	0.20209	0.18074		9.76811	9.45776	0.310348		0.585545	-0.173993	0.759538	x		x
ILMN_1226183	ANTXR1	-1.78233	-1.44829	-1.6493	-1.90197		7.2223	8.91778	-1.69547		1.39565	0.636115	0.759532	x	x	x
ILMN_1257142	SEPX1	0.93767	0.92934	0.95364	1.35208		9.91241	8.86923	1.04318		-0.521212	-1.28042	0.75921	x	x	x
ILMN_3140091	CRLS1	0.25414	0.05396	-0.24253	0.38885		5.78979	5.67618	0.113605		1.18891	0.429765	0.759147	x		x
ILMN_2830979	EML3	-0.21253	-0.67432	-0.40195	-0.27616		7.19261	7.58385	-0.39124		-0.0928275	-0.851712	0.758885		x	x
ILMN_2606295	GCH1	-0.35556	-0.48524	-0.39373	-0.10979		5.02799	5.36407	-0.33608		1.13159	0.373682	0.757905	x		x
ILMN_2614728	ACADSB	-0.93521	-0.84955	-0.92293	-1.26984		8.92645	9.92083	-0.994382		0.007885	-0.75002	0.757905		x
ILMN_1258341	CHPF	-1.12244	-0.90977	-1.01824	0.1326		6.48151	7.21097	-0.729462		1.95476	1.19738	0.757375	x	x
ILMN_2620510	MLX	0.88901	0.9499	0.57386	0.38273		6.91994	6.22106	0.698875		0.838607	0.0812525	0.757355	x		x
ILMN_2857993	BMX	-0.67195	-0.24362	-0.27981	0.10728		6.10004	6.37207	-0.272025		0.74245	-0.0148575	0.757308	x		x
ILMN_1227218	ZER1	-1.3021	-1.8238	-1.5505	-1.5976		11.3168	12.8853	-1.5685		-0.7259	-1.48315	0.75725	x	x	x
ILMN_1239662	SLC4A2	-0.9471	-1.1934	-1.3335	-0.8512		10.8374	11.9187	-1.0813		-1.88301	-2.64	0.756995	x	x	x
ILMN_2780519	ST7L	-1.12043	-1.15237	-0.92793	-1.11499		9.49302	10.5719	-1.07893		-0.504075	-1.26086	0.75679	x	x	x
ILMN_1244631	UGP2	-0.15463	0.11239	0.12207	-0.40318		9.5995	9.68034	-0.0808375		-0.543445	-1.30018	0.756735	x	x	x
ILMN_1224268	MRPS15	0.56556	1.01827	0.72344	0.93568		8.87062	8.05988	0.810737		1.46054	0.70383	0.756705	x	x	x
ILMN_2429970	IFT122	-0.91825	-0.95549	-0.89248	-1.20425		6.63539	7.62801	-0.992617		0.316117	-0.440143	0.75626
ILMN_3007312	NHLRC2	-1.8417	-1.77656	-1.89305	-2.07692		6.64275	8.53981	-1.89706		0.96639	0.21044	0.75595	x		x
ILMN_1242466	PSMB9	0.72804	0.72209	1.13869	0.45848		6.04921	5.28738	0.761825		4.71697	3.96148	0.75549	x	x
ILMN_2934120	HIST2H3B	0.1669	-0.0277	-0.092	-0.3719		11.4085	11.4897	-0.081175		1.48055	0.725325	0.755225	x	x	x
ILMN_2508745	ZFYVE21	-0.6917	-0.0268	-0.3862	-0.4618		12.5525	12.9441	-0.391625		-1.56878	-2.32355	0.754775	x	x	x
ILMN_2625654	MSL3L2	-0.04597	0.13378	0.15714	0.47733		8.52207	8.3415	0.18057		0.55271	-0.20143	0.75414	x		x
ILMN_1243170	UBIAD1	-0.57576	-0.46214	-0.51544	-0.54005		8.03338	8.55673	-0.523347		-0.593475	-1.34758	0.7541	x	x	x
ILMN_2770183	DDAH2	0.49982	0.40875	0.55096	0.91159		9.94203	9.34924	0.59278		1.44057	0.686588	0.753987	x	x	x
ILMN_1220700	IRGQ	-0.50321	-1.94799	-0.99765	-0.66102		4.81779	5.84526	-1.02747		1.27575	0.522955	0.75279	x
ILMN_2748941	ITFG3	-0.8271	-0.765	-1.0613	-1.061		10.1373	11.0659	-0.9286		-1.28422	-2.03682	0.752607	x	x	x
ILMN_1240472	ATG4B	-0.34171	-0.76763	-0.18464	-0.42535		6.4734	6.90324	-0.429832		-0.105767	-0.85836	0.752593		x	x
ILMN_2924419	H2-Q7	-0.67932	-0.97358	-0.82619	-0.69384		6.2809	7.07413	-0.793232		2.41568	1.6631	0.75258	x	x	x
ILMN_1219210	MEN1	-0.9607	-1.15324	-1.1976	-0.97747		8.79501	9.86726	-1.07225		0.63205	-0.120245	0.752295	x		x
ILMN_2829330	HEXB	-1.15346	-1.26886	-1.45419	-1.32335		9.26093	10.5609	-1.29997		0.275837	-0.476247	0.752085		x	x
ILMN_2995537	GRB2	-0.55041	0.09096	-0.41561	0.30915		5.40168	5.54316	-0.141477		0.09345	-0.658332	0.751782		x
ILMN_2605767	REPIN1	-0.44463	-0.0266	-0.42002	-0.1467		7.97799	8.23748	-0.259488		-0.103117	-0.854725	0.751608		x	x
ILMN_1228245	PRICKLE1	-1.0086	-1.2556	-1.1474	-0.9645		10.8263	11.9204	-1.09403		-3.47697	-4.22827	0.751305	x	x
ILMN_2615837	CSTF3	-0.95953	-0.91663	-0.86972	-1.37718		7.94295	8.97372	-1.03077		1.44219	0.69119	0.750995	x	x
ILMN_1240683	CHMP2A	0.52835	0.43367	0.56895	0.87855		9.42352	8.82115	0.60238		0.352863	-0.398112	0.750975
ILMN_2622163	GART	-0.45608	-0.39305	-0.76737	-0.28682		8.36431	8.84014	-0.47583		0.908648	0.15848	0.750167	x
ILMN_2846373	CRIPT	0.37388	0.68736	0.73901	1.37206		9.76657	8.97349	0.793078		-0.58683	-1.33686	0.750032	x	x	x
ILMN_2589741	TMEM51	-1.1114	-0.7533	-1.2356	-1.3151		10.8213	11.9251	-1.10385		-1.40754	-2.15727	0.74973	x	x	x
ILMN_2595163	MPP2	-0.29347	-0.47166	-0.99369	-0.30365		7.01545	7.53107	-0.515617		-0.16433	-0.913425	0.749095		x
ILMN_2741737	5830417C01RIK	-0.32829	-0.08757	0.09298	-0.25044		5.90339	6.04672	-0.14333		1.01703	0.268033	0.749002	x
ILMN_2794825	THTPA	-0.2131	-0.5597	-0.3128	-0.2476		11.3379	11.6712	-0.3333		-0.5404	-1.28935	0.74895	x	x	x
ILMN_2656282	CHUK	-1.47971	-1.64256	-1.23406	-2.24222		7.4654	9.11504	-1.64964		0.449525	-0.29911	0.748635
ILMN_1220228	PRMT7	-1.28108	-0.13136	-1.03536	-0.67486		5.03555	5.81622	-0.780665		1.3099	0.562292	0.747605	x
ILMN_2860242	KLHL24	-0.37084	-1.25452	-1.1024	-1.16873		5.54129	6.51541	-0.974123		0.538815	-0.208772	0.747587	x
ILMN_2720770	DCPS	-0.5844	-0.7288	-0.4637	0.1072		10.8782	11.2956	-0.417425		0.2315	-0.5156	0.7471		x	x
ILMN_2785353	IL17RC	0.17794	-0.80636	-0.55427	-0.46283		5.70448	6.11586	-0.41138		-0.0509225	-0.797687	0.746765
ILMN_2731974	FOXM1	0.27423	-0.85916	-0.4239	-0.47554		6.25817	6.62926	-0.371092		2.30428	1.55753	0.746757	x	x
ILMN_1213290	HDAC5	0.01409	-0.52055	-0.02273	0.01854		7.30815	7.43581	-0.127663		-0.0497075	-0.795682	0.745975		x
ILMN_1230931	2410015M20RIK	0.66703	0.86193	0.7499	1.1578		10.7952	9.93609	0.859165		-0.352	-1.09729	0.745292	x	x	x
ILMN_2931411	CCT3	-1.1567	-1.1577	-0.9913	-0.845		10.9031	11.9408	-1.03768		1.2205	0.47555	0.74495	x	x	x
ILMN_2776271	A730042J05RIK	0.27031	-0.05355	-0.02842	-0.26348		7.66495	7.68374	-0.018785		0.447912	-0.296958	0.74487	x		x
ILMN_3043245	JMJD1A	-2.03878	-1.63602	-1.73367	-2.30857		7.15798	9.08724	-1.92926		0.68164	-0.06318	0.74482	x
ILMN_2457585	TRP53INP2	0.4371	0.39712	0.86665	0.25855		9.83068	9.34083	0.489855		-0.0085525	-0.753077	0.744525		x	x
ILMN_1251109	SLC25A45	-0.9029	-1.09625	-1.07429	-1.05454		9.17586	10.2079	-1.032		-1.19181	-1.93588	0.744075	x	x	x
ILMN_2696272	TMEM185B	-1.2389	-1.1653	-1.4442	-1.4108		10.394	11.7088	-1.3148		-0.515055	-1.25887	0.74382	x	x	x
ILMN_2937674	GSE1	-1.26231	-2.00888	-1.92125	-2.37415		7.1627	9.05434	-1.89165		-0.315718	-1.0594	0.743683	x	x	x
ILMN_1235757	BLOC1S1	0.5313	0.7595	0.6656	0.8533		12.0205	11.3181	0.702425		-0.798825	-1.54247	0.743648	x	x	x
ILMN_2689274	DYNC1H1	-2.89641	-3.2983	-3.03552	-3.07599		7.80669	10.8833	-3.07656		0.226672	-0.516925	0.743597
ILMN_1212791	MMAB	0.10197	0.54806	-0.85326	-0.57195		5.20261	5.39641	-0.193795		0.230045	-0.513205	0.74325
ILMN_2786229	NME4	0.78277	0.48151	0.74032	1.17757		6.81239	6.01684	0.795543		1.8838	1.14067	0.743132	x	x	x
ILMN_1241137	TAF6	0.3203	0.24887	0.08087	0.2021		7.95843	7.7454	0.213035		1.26383	0.52129	0.742543	x	x	x
ILMN_1259621	2310047O13RIK	0.1801	-0.32206	0.5873	0.43626		6.3217	6.1013	0.2204		1.35004	0.608957	0.741088	x	x
ILMN_1234614	PRPS2	-0.93199	-0.44779	-0.7766	-0.76724		8.00399	8.73489	-0.730905		1.11434	0.373287	0.741057	x		x
ILMN_2644140	PANK4	-2.11737	-1.97529	-2.1701	-2.31876		8.39579	10.5412	-2.14538		0.607513	-0.133525	0.741038	x		x
ILMN_1220353	HDAC3	-0.5142	-0.487	-0.4227	-0.4462		10.6212	11.0887	-0.467525		1.03898	0.29875	0.740225	x	x	x
ILMN_1233129	ZBTB22	0.00382	-0.43182	-0.15633	0.25754		9.08877	9.17046	-0.0816975		0.50055	-0.239487	0.740037	x		x
ILMN_2852067	CCDC53	0.74625	0.9371	0.98479	0.85267		9.20914	8.32894	0.880202		0.35218	-0.387802	0.739982	x	x	x
ILMN_2630768	COPE	0.1553	-0.241	0.0274	0.53113		10.4119	10.2937	0.118208		-0.05754	-0.797485	0.739945		x	x
ILMN_1225029	MBOAT1	-1.44033	-1.4647	-1.72396	-1.10121		7.59434	9.02689	-1.43255		-0.787165	-1.52701	0.739845	x	x
ILMN_2790392	USP52	-2.15961	-2.11602	-2.15695	-2.21325		6.867	9.02846	-2.16146		0.574635	-0.16455	0.739185	x		x
ILMN_2834677	WIPI1	-0.38406	-0.76405	-0.48159	-0.56071		9.07335	9.62095	-0.547602		-0.165335	-0.904418	0.739083		x	x
ILMN_2697279	INTS3	-0.72259	-0.75682	-0.27926	-0.19523		7.16045	7.64893	-0.488475		0.187225	-0.5515	0.738725		x	x
ILMN_2708469	ELMO2	-0.94763	-0.93036	-1.3845	-1.628		8.63847	9.8611	-1.22262		-2.87711	-3.61549	0.738375	x	x
ILMN_2915166	INO80B	0.34996	0.01998	0.15416	0.91067		8.73529	8.3766	0.358693		0.407272	-0.330865	0.738137	x		x
ILMN_2711355	DMWD	0.1051	-0.3835	-0.0237	0.30372		10.0603	10.0599	0.000405		0.717458	-0.02029	0.737747	x		x
ILMN_1245424	PPAT	-1.0495	-0.91871	-0.55897	-0.7383		6.50089	7.31726	-0.81637		1.15774	0.420603	0.737142	x	x	x
ILMN_2627895	ETFB	0.2642	0.536	0.3527	0.5704		11.8934	11.4626	0.430825		-0.3276	-1.0643	0.7367	x	x	x
ILMN_2451578	TRMU	-0.82303	-0.63185	-0.84231	-0.97606		7.14274	7.96105	-0.818313		0.320345	-0.416348	0.736693			x
ILMN_2726717	DPP3	-1.4682	-1.627	-1.63115	-1.31614		9.9986	11.5092	-1.51062		0.711797	-0.024875	0.736673	x		x
ILMN_2440530	VAT1	-0.15996	-0.46373	-0.46738	0.06653		8.42359	8.67973	-0.256135		0.34589	-0.390715	0.736605	x	x	x
ILMN_2916791	ZKSCAN17	-0.45347	-0.73912	-0.55967	-0.18698		7.22158	7.70639	-0.48481		0.984657	0.248055	0.736602	x		x
ILMN_2975375	MTMR14	-0.12938	-0.16754	-0.00175	-0.15662		8.2821	8.39592	-0.113823		0.407925	-0.328538	0.736463	x	x	x
ILMN_2617402	SEC13	-0.5971	-0.5192	-0.5379	-0.5808		12.2352	12.7939	-0.55875		0.9354	0.199125	0.736275	x	x	x
ILMN_2712305	DCTN4	-1.2704	-1.2016	-1.3688	-1.2749		10.7401	12.019	-1.27892		0.026875	-0.70865	0.735525		x	x
ILMN_2670022	FERMT2	-1.4098	-1.3534	-1.2691	-1.7277		11.5794	13.0194	-1.44		0.566875	-0.1681	0.734975	x		x
ILMN_2942669	ATP13A1	-2.17796	-2.18825	-2.35026	-2.49944		9.36752	11.6715	-2.30398		0.40328	-0.331575	0.734855	x		x
ILMN_2630769	COPE	0.1071	0.0783	0.2995	0.2313		10.7837	10.6046	0.17905		0.01685	-0.717753	0.734603		x	x
ILMN_2707494	MCEE	0.386	0.5989	0.4253	0.737		12.3038	11.767	0.5368		-1.1047	-1.83901	0.73431	x	x	x
ILMN_1213954	SGK1	-0.5025	-0.6874	-1.1531	-1.373		11.9524	12.8814	-0.929		0.0881	-0.6461	0.7342			x
ILMN_2682271	C1GALT1C1	-0.98312	-0.75784	-1.14176	-1.27009		8.8446	9.8828	-1.0382		0.358683	-0.375242	0.733925	x	x	x
ILMN_2600627	NOC4L	-0.45686	-0.83086	-0.48868	-0.48527		7.40822	7.97363	-0.565418		1.04428	0.31048	0.733798	x		x
ILMN_2684575	PCYOX1L	-1.19034	-0.81425	-0.98302	-0.91848		8.51363	9.49015	-0.976522		0.485165	-0.248542	0.733707			x
ILMN_2625351	SH3BGRL3	0.5397	0.4872	0.6328	0.8594		12.8613	12.2316	0.629775		-0.85795	-1.59095	0.733	x	x	x
ILMN_2894751	STATIP1	-1.12876	-0.9943	-0.8993	-1.2377		10.0009	11.0659	-1.06502		0.681065	-0.051725	0.73279	x		x
ILMN_2608394	PPP2R5D	0.79794	0.38206	0.65247	0.07107		6.64215	6.16626	0.475885		1.21546	0.482688	0.73277	x	x	x
ILMN_1225090	GDF9	-0.40166	-0.61096	-0.63385	-0.60757		8.01647	8.57998	-0.56351		-0.554425	-1.28705	0.732623	x	x	x
ILMN_2760800	CXCL14	-0.2473	0.007	-0.4979	-0.4153		10.7759	11.0642	-0.288375		-0.034275	-0.766575	0.7323		x	x
ILMN_1219670	GPATCH4	0.63031	0.5122	1.29652	0.13466		6.89631	6.25289	0.643422		1.72707	0.99502	0.732048	x	x	x
ILMN_1249142	LOC100046781	-2.83339	-1.72729	-2.32146	-2.56063		6.50376	8.86445	-2.36069		0.598475	-0.133465	0.73194
ILMN_1213483	FLCN	-1.2907	-1.3122	-1.4892	-1.5783		10.7754	12.193	-1.4176		-0.51625	-1.24745	0.7312	x	x	x
ILMN_2607608	9430029K10RIK	-0.7597	-0.5048	-0.8478	-0.4826		10.6736	11.3223	-0.648725		-0.898308	-1.62938	0.73107	x	x	x
ILMN_2663015	ABCB8	-0.77668	-1.07413	-1.13834	-0.45283		7.45745	8.31794	-0.860495		-1.22418	-1.95524	0.731062	x	x
ILMN_2657432	MTAP1S	-0.8966	-0.89861	-0.85795	-0.99626		8.20679	9.11914	-0.912355		1.22194	0.491077	0.73086	x	x	x
ILMN_2829636	DNAJB9	-1.5493	-0.996	-1.3548	-1.8313		10.4251	11.8579	-1.43285		-0.5619	-1.29248	0.730575	x	x	x
ILMN_1218747	GLDC	-0.90929	-1.06364	-0.99598	-1.2769		7.98864	9.05009	-1.06145		0.970463	0.240703	0.72976	x		x
ILMN_1214664	GLRX2	0.67589	1.02439	1.07071	1.48698		9.95211	8.88762	1.06449		1.20461	0.47494	0.72967	x	x	x
ILMN_2813484	PER1	-0.78897	-1.06971	-1.11457	-1.43533		8.49146	9.5936	-1.10215		0.437045	-0.292485	0.72953			x
ILMN_2655144	LMF1	-0.68901	-0.47098	-1.01096	-0.76429		9.66579	10.3996	-0.73381		-0.766802	-1.4956	0.728798	x	x	x
ILMN_2747501	5730410E15RIK	-0.37329	-0.28087	-0.3247	-0.40977		9.56597	9.91313	-0.347157		0.221585	-0.507167	0.728752		x	x
ILMN_2679937	LOC100046056	-2.17833	-1.65366	-1.94069	-2.54704		8.84865	10.9286	-2.07993		-2.17965	-2.90723	0.727585	x	x
ILMN_1256203	L3MBTL2	-0.37218	-0.17438	-0.19532	-0.3528		7.51742	7.79109	-0.27367		0.637055	-0.0903675	0.727422	x		x
ILMN_2677494	DRG2	-0.28703	-0.38317	-0.3691	-0.22277		9.70807	10.0236	-0.315517		0.246783	-0.480587	0.72737		x	x
ILMN_2764143	SCAP	-0.65775	-0.97876	-0.98895	-0.62036		9.00239	9.81385	-0.811455		-0.258493	-0.984908	0.726415		x	x
ILMN_1259677	CCT8	-0.7076	-0.7539	-0.5405	-0.5926		10.6188	11.2674	-0.64865		1.58815	0.8621	0.72605	x	x	x
ILMN_1239335	HNRNPUL1	0.87648	0.75152	0.8004	0.34868		6.83025	6.13598	0.69427		1.10211	0.376642	0.72547	x		x
ILMN_2639063	ADPRHL2	0.51866	0.56159	0.00151	0.75278		6.34517	5.88654	0.458635		0.20623	-0.518685	0.724915		x
ILMN_2649291	LIP1	-1.33009	-0.98125	-1.64426	-1.3668		7.45793	8.78853	-1.3306		0.412427	-0.312257	0.724685
ILMN_2723881	HCFC1	-2.25773	-1.9534	-2.30168	-2.43594		8.09666	10.3338	-2.23719		1.75441	1.031	0.723413	x	x	x
ILMN_1222000	STOML1	-0.99696	-0.60935	-0.22831	-0.24632		5.647	6.16724	-0.520235		-0.335343	-1.05865	0.723302		x
ILMN_2830837	TMEM209	-2.06079	-1.05903	-1.86288	-2.13644		6.61206	8.39184	-1.77978		1.45984	0.736735	0.723107	x	x	x
ILMN_2799368	GTPBP8	0.24479	0.90044	0.55209	-0.09358		7.32123	6.92029	0.400935		1.17522	0.452245	0.722975	x	x	x
ILMN_3104928	CENPM	0.59549	0.33497	0.75363	0.85236		7.24118	6.60706	0.634113		1.68212	0.959688	0.722435	x	x	x
ILMN_1214953	RUSC2	-0.9327	-1.1976	-1.3254	-1.26796		9.96909	11.15	-1.18091		0.214032	-0.508325	0.722357		x	x
ILMN_1222474	SLC25A17	-0.6609	-0.3895	-0.6871	-0.8776		10.0889	10.7427	-0.653775		0.622875	-0.099325	0.7222	x		x
ILMN_2599125	FOXG1	0.0855	-0.05454	-0.33379	-0.74764		9.23695	9.49957	-0.262617		1.49842	0.77669	0.721735	x	x	x
ILMN_1256643	WDR46	-0.36844	-0.46842	-0.16248	-0.00217		7.52825	7.77863	-0.250377		1.20769	0.486428	0.721267	x	x	x
ILMN_2859712	ZFYVE1	-0.01438	-0.65051	-0.30898	-0.37706		7.83067	8.1684	-0.337732		-0.722328	-1.44332	0.72099	x	x	x
ILMN_1234100	BSDC1	-0.00265	-0.21278	-0.05813	0.01381		9.93312	9.99806	-0.0649375		-0.0174225	-0.73817	0.720748		x	x
ILMN_1228206	DCX	-1.59431	-1.90376	-1.5425	-2.46758		7.66067	9.53771	-1.87704		0.556705	-0.162855	0.71956
ILMN_2894999	SLC35C2	0.15516	0.31586	0.04532	0.38804		8.34208	8.11599	0.226095		0.163478	-0.555575	0.719053		x	x
ILMN_2973020	PREP	-0.46934	-0.76638	-0.47963	-0.38733		7.95784	8.48351	-0.52567		1.80632	1.0878	0.71852	x	x	x
ILMN_2843782	TPST2	-0.75586	-0.53249	-0.99872	-0.72914		9.20035	9.9544	-0.754053		-0.107902	-0.825647	0.717745		x
ILMN_2831579	KCTD5	-0.2729	-0.0577	0.0726	-0.0519		10.9314	11.0089	-0.077475		0.419575	-0.298075	0.71765	x		x
ILMN_2777804	ARID2	-2.23542	-1.49564	-1.9555	-2.20225		7.485	9.45721	-1.9722		1.24977	0.532782	0.716983	x	x	x
ILMN_2615709	SPC24	0.68658	-0.53476	0.22847	-0.76017		5.79595	5.89092	-0.09497		1.78714	1.07076	0.716383	x	x
ILMN_2723438	NUBP2	0.32664	-0.15061	0.03369	0.45471		9.83402	9.66791	0.166108		-0.953795	-1.6701	0.716302	x	x	x
ILMN_1231066	HIST2H2BE	-0.1952	-0.51836	-0.55019	-0.88027		8.18456	8.72057	-0.536005		-0.229955	-0.945082	0.715127		x	x
ILMN_2601020	CNOT10	-0.97165	-1.25117	-0.78813	-1.17342		8.37914	9.42523	-1.04609		0.190085	-0.524603	0.714688
ILMN_1231762	CASKIN1	-1.04553	-0.95785	-0.62615	-1.30838		9.83065	10.8151	-0.984478		-0.86116	-1.57583	0.714675	x	x
ILMN_2590845	STMN4	-0.2401	-0.4273	-0.3372	0.65855		10.7391	10.8256	-0.0865125		-1.51349	-2.22803	0.714538	x	x
ILMN_1222246	ADFP	-0.60233	-0.55604	-0.61458	-0.50576		6.35753	6.92721	-0.569677		0.285225	-0.428698	0.713922		x	x
ILMN_2682945	PSMD2	-1.0021	-1.11659	-0.74234	-0.97284		5.38715	6.34562	-0.958468		0.79582	0.08205	0.71377	x
ILMN_2828427	LLGL1	-0.7254	-1.0325	-1.0575	-1.1435		12.241	13.2307	-0.989725		-0.12015	-0.8335	0.71335		x	x
ILMN_2836147	PSMB7	-0.1933	0.1981	0.1915	0.4894		10.8837	10.7123	0.171425		0.7943	0.081025	0.713275	x		x
ILMN_2972541	DGKQ	-2.40511	-2.09324	-1.96953	-2.08676		5.77951	7.91817	-2.13866		-0.148208	-0.86107	0.712862		x	x
ILMN_1257666	TSPAN14	-1.0754	-1.1627	-1.4469	-1.3679		11.0258	12.289	-1.26323		-2.00481	-2.71761	0.712805	x	x	x
ILMN_1229091	LOC100047427	-0.72163	-0.54303	-0.73916	-0.89926		8.51943	9.2452	-0.72577		-0.88857	-1.60133	0.712758	x	x	x
ILMN_2862111	HMGN2	-0.4131	-0.4286	-0.4293	-0.5405		13.4411	13.894	-0.452875		0.82995	0.1172	0.71275	x		x
ILMN_2739295	ABHD5	-0.3245	-0.6439	-0.2874	0.13007		10.1208	10.4023	-0.281432		-0.667917	-1.38053	0.71261	x	x	x
ILMN_2703748	LUC7L	-1.7379	-1.5446	-1.38805	-2.13231		8.28874	9.98946	-1.70072		-0.147248	-0.859793	0.712545		x	x
ILMN_2620304	ARL2	0.6039	0.2551	0.3633	0.9591		11.5933	11.0479	0.54535		-1.61375	-2.32628	0.712523	x	x	x
ILMN_2657414	E230008N13RIK	-0.25222	-1.24503	-0.26306	-0.53863		5.4528	6.02754	-0.574735		-0.1735	-0.885575	0.712075		x
ILMN_2512541	UBE2N	1.06839	1.06795	1.2099	0.6995		6.36262	5.35118	1.01144		1.80002	1.0887	0.711322	x	x	x
ILMN_2720520	EIF3EIP	-1.0445	-1.0026	-1.0678	-1.0151		11.3413	12.3737	-1.0325		1.21368	0.50245	0.711225	x	x	x
ILMN_2772492	TSR1	-0.36453	0.07	-0.02769	-1.64572		5.43614	5.92812	-0.491985		2.25151	1.54079	0.710715	x	x
ILMN_2876554	SRA1	0.27529	0.4183	0.55896	0.46657		10.3038	9.87405	0.42978		0.5169	-0.193745	0.710645	x		x
ILMN_2887075	ACP2	-1.76601	-1.64989	-2.06561	-2.14891		8.23227	10.1399	-1.9076		-0.416395	-1.12552	0.709125	x	x	x
ILMN_2639579	RAB3GAP1	-1.87973	-1.7399	-1.99357	-2.03906		9.21779	11.1309	-1.91306		-0.071665	-0.780275	0.70861		x	x
ILMN_2786567	NLN	-1.51287	-1.07973	-1.06331	-1.79545		8.2573	9.62014	-1.36284		0.398805	-0.30933	0.708135	x		x
ILMN_1229957	IL11RA1	-0.5875	-0.2681	-0.4336	-0.5196		11.7438	12.1959	-0.4522		-3.13753	-3.84557	0.70803	x	x	x
ILMN_3021928	ZFP748	-1.12529	-1.14293	-1.41752	-1.35179		7.33071	8.5901	-1.25938		-0.01657	-0.724475	0.707905		x	x
ILMN_1217700	FBXO38	-1.11357	-1.34129	-1.00763	-1.32761		7.96133	9.15886	-1.19753		0.08294	-0.62459	0.70753		x	x
ILMN_2776485	ACCS	-0.85118	-1.47914	-0.95453	-1.14303		6.20069	7.30766	-1.10697		1.24413	0.536688	0.707442	x		x
ILMN_2739287	DAZAP2	0.0095	0.2333	0.0193	-0.0669		12.3735	12.3247	0.0488		0.842025	0.134775	0.70725	x		x
ILMN_2704177	STX6	0.54773	0.31215	0.66447	1.13979		9.88049	9.21445	0.666035		0.0671025	-0.64001	0.707112		x	x
ILMN_1255776	BC017643	-1.36607	-1.2173	-1.31202	-1.12811		7.29857	8.55444	-1.25588		-0.46389	-1.17099	0.707098	x	x	x
ILMN_2939303	PCYT2	-0.8695	-0.709	-0.9401	-0.8761		10.525	11.3737	-0.848675		-1.60869	-2.31555	0.706862	x	x	x
ILMN_2678019	PSMD8	0.3534	0.3244	0.4374	0.90608		11.0822	10.5768	0.50532		-1.94133	-2.64803	0.7067	x	x	x
ILMN_2913326	2610039C10RIK	0.36788	-0.19297	0.23671	0.24616		9.58879	9.42434	0.164445		1.81744	1.11149	0.705955	x	x	x
ILMN_2787310	PELP1	-2.20807	-0.89108	-0.86974	-0.91534		5.52309	6.74415	-1.22106		0.92904	0.223693	0.705348	x
ILMN_2846194	ECHDC2	-0.9809	-0.66701	-0.56484	-0.97908		8.97843	9.77638	-0.797957		-0.589403	-1.29414	0.70474	x	x	x
ILMN_2889120	9130404D08RIK	-1.09463	-1.03367	-1.11295	-1.0385		7.34222	8.41216	-1.06994		-1.07532	-1.77973	0.704405	x	x	x
ILMN_1229643	ANTXR1	-1.75099	-1.38012	-1.45109	-1.9991		7.25332	8.89865	-1.64533		1.31581	0.611802	0.704013	x	x	x
ILMN_2469329	TNFRSF1A	-0.36086	0.40046	-0.93197	-1.05553		5.51963	6.00661	-0.486975		2.95376	2.24982	0.703935	x	x
ILMN_2628021	0610031J06RIK	-0.6848	-0.6665	-0.7994	-0.7672		10.717	11.4465	-0.729475		-0.85457	-1.55833	0.703763	x	x	x
ILMN_1258600	LOC100043671	-2.06875	-2.22147	-2.11901	-2.38745		9.28268	11.4819	-2.19917		0.762742	0.059225	0.703518	x		x
ILMN_2722583	TBC1D25	-0.4166	-0.54694	-0.21578	-0.00721		7.62807	7.9247	-0.296633		-0.150647	-0.854033	0.703385		x	x
ILMN_1242066	ABCF2	-0.73937	-0.95336	-0.64414	-0.15371		9.65913	10.2818	-0.622645		1.12259	0.419325	0.70327	x	x	x
ILMN_2843403	2610019P18RIK	-0.46505	-0.76397	0.00393	0.05382		5.59475	5.88757	-0.292818		0.735367	0.0327575	0.70261	x		x
ILMN_2698449	HBEGF	-1.19219	-0.87094	-1.05657	-1.16816		8.08596	9.15793	-1.07197		0.13062	-0.57152	0.70214		x	x
ILMN_2613044	EIF3EIP	-0.8822	-1.1153	-1.0878	-0.8007		10.6345	11.606	-0.9715		1.20448	0.5027	0.701775	x	x	x
ILMN_2789425	POLB	0.15532	0.75663	0.40547	0.90491		8.80835	8.25276	0.555583		-0.487493	-1.1888	0.70131	x	x	x
ILMN_2710449	CRIP2	0.2073	0.3268	0.198	0.1793		11.4784	11.2506	0.22785		-1.31402	-2.01485	0.700835	x	x	x
ILMN_1233481	ACTR10	-0.3929	-0.2726	-0.5524	-0.3742		11.1236	11.5216	-0.398025		0.66835	-0.03245	0.7008	x		x
ILMN_1258028	GAL3ST1	-0.1721	-0.3663	-0.2602	0.2778		12.2999	12.4301	-0.1302		-1.69613	-2.39679	0.700665	x	x
ILMN_2939294	FIS1	0.7125	0.6964	0.6862	1.4502		12.578	11.6917	0.886325		-0.668525	-1.3689	0.700375	x	x	x
ILMN_2717199	SDF2	-1.1793	-0.9681	-1.1632	-1.0907		11.0748	12.1752	-1.10032		-1.09009	-1.79035	0.700263	x	x	x
ILMN_2620583	PACS2	-0.3404	-0.5488	-0.7241	-0.9319		13.3207	13.957	-0.6363		-2.39865	-3.09885	0.7002	x	x
ILMN_2913590	LONP2	-1.28123	-1.41191	-1.09899	-1.52991		9.21987	10.5504	-1.33051		0.5579	-0.141825	0.699725	x		x
ILMN_2847269	TPRGL	0.2217	0.2452	0.5229	0.6618		12.615	12.2021	0.4129		-0.5615	-1.26052	0.699025	x	x	x
ILMN_2859678	ELAC2	-0.09999	-0.67701	-0.4217	-0.29698		7.2432	7.61711	-0.37392		0.70323	0.004715	0.698515	x
ILMN_1233693	SLC30A7	-1.61619	-1.49166	-1.71124	-1.64094		6.92862	8.54363	-1.61501		0.694688	-0.00346	0.698148	x		x
ILMN_2755660	LOC100044779	-0.0081	-0.1263	-0.2448	-0.0872		10.8891	11.0057	-0.1166		1.88792	1.1899	0.698025	x	x	x
ILMN_2598883	POLDIP3	0.20406	-0.26636	-0.10053	0.61231		7.0462	6.93383	0.11237		0.508673	-0.188875	0.697548
ILMN_2804037	IRGM1	-1.9727	-1.4625	-1.5022	-1.6098		11.9928	13.6296	-1.6368		1.0135	0.3161	0.6974	x
ILMN_1260219	ADIPOR2	-0.7738	-1.0072	-1.2532	-1.2633		10.7122	11.7866	-1.07438		0.09125	-0.6059	0.69715		x	x
ILMN_2671767	IFT20	1.22651	0.98484	0.76204	0.93118		9.97919	9.00305	0.976142		0.868607	0.171537	0.69707	x		x
ILMN_1250011	TOB1	-1.2852	-1.42147	-1.53957	-1.88006		8.7248	10.2564	-1.53158		-0.722825	-1.41927	0.696445	x	x	x
ILMN_2676876	PDK3	0.2147	0.07983	0.08549	0.71901		9.25179	8.97703	0.274757		0.25496	-0.44145	0.69641			x
ILMN_2880623	NUDT1	0.41179	0.19073	0.35165	1.02642		8.01736	7.52221	0.495148		-0.412768	-1.10869	0.695922	x	x
ILMN_1242749	D10ERTD610E	-0.12976	-0.0192	0.32551	-0.21651		5.63022	5.64021	-0.00999		0.755605	0.0600375	0.695568	x
ILMN_2741872	HEATR5A	-1.5475	-0.9628	-1.80776	-1.58964		5.56155	7.03847	-1.47692		1.06768	0.372383	0.695297	x
ILMN_3102467	RAB34	-0.89374	-0.57771	-0.60848	-0.96958		9.59841	10.3608	-0.762377		-0.35586	-1.05114	0.69528		x	x
ILMN_1255510	LMNA	-1.26392	-1.13012	-1.44831	-0.91744		8.86989	10.0598	-1.18995		0.540282	-0.154452	0.694735			x
ILMN_3090581	BECN1	0.9506	0.9042	0.75918	0.80028		7.4469	6.59333	0.853565		1.8495	1.15497	0.694535	x	x	x
ILMN_2893683	VPS16	-1.47152	-1.45198	-1.41774	-1.27509		8.00832	9.4124	-1.40408		0.62298	-0.071505	0.694485	x		x
ILMN_2663604	FIGNL1	-1.17681	-1.53357	-1.29342	-0.96417		5.64796	6.88995	-1.24199		3.19247	2.49857	0.693895	x	x	x
ILMN_2766279	1500010J02RIK	-1.44151	-1.82594	-1.69129	-1.40661		8.81084	10.4022	-1.59134		0.85968	0.166325	0.693355	x		x
ILMN_2474887	WHSC2	-0.36341	-0.57512	-0.38168	-0.20502		8.60575	8.98705	-0.381308		0.492422	-0.200455	0.692877	x		x
ILMN_2603383	PKN1	-0.11744	-0.46095	-0.63912	0.37537		5.63394	5.84448	-0.210535		0.548335	-0.143222	0.691558
ILMN_1226838	SEPM	0.73883	0.59835	0.65388	1.13384		9.1658	8.38457	0.781225		-0.545255	-1.23633	0.691072	x	x	x
ILMN_2737412	LRRC46	-0.26341	-1.37333	-0.23357	-0.74381		5.51859	6.17212	-0.65353		0.19105	-0.499623	0.690672		x
ILMN_3008924	MOBKL2A	-0.23703	-0.34338	-0.58984	-0.32865		8.70104	9.07577	-0.374725		0.47324	-0.217408	0.690648	x		x
ILMN_2949596	DPYSL2	-1.4447	-1.5297	-1.615	-1.8736		12.5458	14.1615	-1.61575		-0.0015	-0.691925	0.690425		x	x
ILMN_2654068	MED23	-2.1437	-2.1376	-2.27748	-2.31499		8.25783	10.4763	-2.21844		0.660275	-0.029825	0.6901	x		x
ILMN_2417945	ZFP161	0.28967	0.09182	0.02844	0.37333		6.99939	6.80358	0.195815		1.62949	0.940047	0.689445	x	x	x
ILMN_2687140	B3GALT6	-0.33798	-0.55916	-1.18289	-0.46286		6.10999	6.74571	-0.635722		0.352277	-0.33704	0.689317			x
ILMN_1248367	ABAT	-1.268	-1.0963	-1.1194	-1.362		10.7082	11.9197	-1.21143		-0.978955	-1.6677	0.68875	x	x	x
ILMN_2506115	ULK1	-0.18719	-0.36484	-0.12629	-0.19446		8.61871	8.8369	-0.218195		0.161188	-0.52691	0.688098		x	x
ILMN_2679513	RAB40C	-0.6359	-0.8364	-0.7046	-0.4734		10.864	11.5266	-0.662575		-0.459375	-1.147	0.687625	x	x	x
ILMN_1238939	LYSMD1	0.3758	0.1278	0.2194	0.243		10.7846	10.5431	0.2415		-0.6248	-1.31239	0.687592	x	x	x
ILMN_2773862	C730025P13RIK	0.21392	0.40982	-0.16739	0.28619		9.49935	9.31372	0.185635		0.350198	-0.337372	0.68757			x
ILMN_2946020	JARID1B	-1.13571	-1.79099	-1.92047	-0.85646		5.15174	6.57764	-1.42591		0.442065	-0.244967	0.687032
ILMN_2876235	D4WSU132E	-2.84761	-2.91872	-2.55388	-3.47936		6.60798	9.55788	-2.94989		0.244395	-0.442107	0.686502
ILMN_2901655	PET112L	-0.47524	-0.17704	-0.46896	-0.23857		5.41892	5.75887	-0.339953		0.441715	-0.244438	0.686153
ILMN_2702061	TUBB2C	-0.1386	-0.3876	-0.6619	-0.5022		12.4465	12.8691	-0.422575		1.0855	0.39945	0.68605	x	x	x
ILMN_2694038	PCYT2	-0.48122	-0.76427	-0.88734	-0.5863		9.62658	10.3064	-0.679782		-1.20952	-1.89551	0.685995	x	x	x
ILMN_2933647	GGCX	-0.40062	-0.62211	-0.55622	-0.83659		6.24948	6.85336	-0.603885		-0.255773	-0.941052	0.68528		x	x
ILMN_2706882	DONSON	-1.47617	-0.52432	-0.43598	-1.1894		5.53071	6.43718	-0.906468		1.03669	0.351482	0.685208	x
ILMN_2621471	1110007L15RIK	-0.0041	-0.1052	-0.2278	0.31996		10.3301	10.3344	-0.004285		0.037725	-0.64735	0.685075		x	x
ILMN_2595091	NHLRC1	-0.2788	-0.3036	-0.3594	-0.0767		10.1845	10.4391	-0.254625		-0.64403	-1.3291	0.685068	x	x	x
ILMN_2756716	NUP160	-1.88246	-2.04204	-2.05171	-2.57856		6.40258	8.54127	-2.13869		1.23661	0.551565	0.685042	x	x	x
ILMN_2820379	RNF135	-0.3873	-0.6968	-0.6112	-0.5905		10.1706	10.7421	-0.57145		-0.31258	-0.997495	0.684915		x	x
ILMN_1223551	RRP9	0.27336	0.22643	0.16677	0.35686		8.65037	8.39452	0.255855		0.6526	-0.0320475	0.684648	x		x
ILMN_2590185	MRPL55	0.50744	0.64299	0.59153	0.90327		10.0475	9.38619	0.661307		-0.118092	-0.802653	0.68456		x	x
ILMN_2636745	BCAN	-1.4332	-0.9219	-1.1428	-1.3053		10.4606	11.6613	-1.2008		-1.34069	-2.02525	0.684557	x	x
ILMN_2637850	DHDDS	0.25495	-0.23673	-0.25929	-0.24004		6.57587	6.69615	-0.120278		-0.249565	-0.934113	0.684548		x	x
ILMN_2800466	TPMT	-0.1984	0.46054	0.22157	-0.00551		7.76731	7.64776	0.11955		0.335268	-0.348928	0.684195			x
ILMN_1242769	AKAP8L	-2.73558	-2.86263	-2.70921	-3.20528		7.80335	10.6815	-2.87818		-0.309003	-0.993175	0.684173		x
ILMN_2906718	FCF1	-0.069	0.56588	-0.0299	0.4359		10.3267	10.101	0.22572		0.315125	-0.368557	0.683682	x	x	x
ILMN_1248222	ZBTB5	-0.70465	-0.88711	-0.62322	-0.5787		8.24413	8.94255	-0.69842		0.371555	-0.311912	0.683467	x	x	x
ILMN_2756618	SNW1	0.21788	-0.39669	-0.27523	-0.17532		5.74909	5.90643	-0.15734		0.147887	-0.535578	0.683465
ILMN_2802952	NARG2	-2.58104	-1.94295	-2.35036	-2.3507		6.05096	8.35722	-2.30626		0.596057	-0.0869575	0.683015
ILMN_2739118	PEX7	0.20392	0.26364	0.27478	0.82793		7.94791	7.55534	0.392568		-0.579487	-1.26248	0.68299	x	x
ILMN_2860725	2310061F22RIK	-0.04386	-0.08266	0.11407	0.30339		7.87927	7.80654	0.072735		0.60405	-0.0786375	0.682688	x		x
ILMN_2605666	LAMP2	-2.1896	-1.5106	-2.1924	-2.2608		10.3953	12.4337	-2.03835		0.35905	-0.3233	0.68235
ILMN_2722778	CPSF4	-0.06511	-0.85592	-0.31244	0.11338		5.84651	6.12653	-0.280023		-0.139733	-0.82177	0.682038		x
ILMN_1249905	DBNDD2	0.0142	0	-0.079	0.0988		15.1609	15.1524	0.0085		-2.56743	-3.24945	0.682025	x	x
ILMN_2845208	LRPPRC	-1.11102	-1.78715	-1.64838	-1.4583		6.59004	8.09125	-1.50121		0.756413	0.0747425	0.68167	x
ILMN_1247505	SUPT4H1	0.4152	0.5661	0.49113	0.96065		10.5373	9.92901	0.60827		-0.341212	-1.02244	0.68123		x	x
ILMN_2971486	ZNRD1	0.82255	1.33073	1.18554	1.57105		9.96857	8.74111	1.22747		0.989125	0.308035	0.68109	x		x
ILMN_1228937	CYHR1	-0.4663	-0.3516	-0.3568	-0.1654		12.003	12.3381	-0.335025		-1.55858	-2.23947	0.680898	x	x	x
ILMN_1253844	ORC5L	-1.06219	-0.78483	-0.99099	-0.97528		9.1602	10.1135	-0.953323		-0.131112	-0.81185	0.680738	x	x	x
ILMN_3161250	USP30	-0.57645	-1.11566	-1.12702	-0.6886		8.44926	9.32619	-0.876933		-1.70242	-2.38237	0.679948	x	x	x
ILMN_2952049	RPAP1	-1.30938	-1.19854	-1.16572	-1.00073		7.64536	8.81396	-1.16859		0.439642	-0.240222	0.679865	x		x
ILMN_1238609	RSPRY1	-0.33218	-0.30757	0.08496	-0.01834		6.13244	6.27573	-0.143283		1.19054	0.511362	0.679178	x	x	x
ILMN_2729008	TSEN54	-0.91294	-1.10404	-0.52855	-0.45853		7.27849	8.02951	-0.751015		-0.13779	-0.815965	0.678175		x	x
ILMN_3136540	HIST2H3C1	0.106	0.1335	0.0324	0.1182		11.2294	11.1319	0.097525		1.37578	0.6984	0.677375	x	x	x
ILMN_1247753	PPAP2B	-2.34375	-1.74379	-2.28009	-2.12373		8.26663	10.3895	-2.12284		-2.37426	-3.05137	0.677115	x	x
ILMN_1219786	MORN2	1.12336	1.53714	1.5375	1.77073		8.99681	7.50462	1.49218		0.215005	-0.461905	0.67691		x	x
ILMN_1259294	TMEM126B	0.32119	0.57008	0.24083	0.26134		8.17663	7.82827	0.34836		-0.390243	-1.06688	0.676637	x	x
ILMN_2977404	TMOD1	-0.59067	-0.86328	-1.1636	-0.88545		8.87347	9.74922	-0.87575		-2.29217	-2.96868	0.676512	x	x	x
ILMN_2816876	HRSP12	0.6149	0.5907	0.8296	0.1356		10.9458	10.4031	0.5427		-2.31152	-2.98766	0.676135	x	x
ILMN_2774803	TADA2L	0.24626	-0.61647	-0.06586	-0.72975		6.88849	7.17994	-0.291455		0.342957	-0.332828	0.675785
ILMN_2676052	TEF	-0.1529	0.30353	-0.396	0.0067		10.2431	10.3027	-0.0596675		-0.490583	-1.16623	0.675648	x	x	x
ILMN_2752497	NSMCE2	0.69392	-0.00059	0.591	-0.03384		7.22613	6.91351	0.312622		1.70204	1.02661	0.675422	x	x	x
ILMN_2760244	SNX7	0.53976	0.64374	0.56547	0.9702		7.30467	6.62487	0.679793		1.39533	0.720378	0.674952	x	x	x
ILMN_3013144	TTC5	-0.0572	-0.0012	0.1646	0.17793		10.2106	10.1395	0.0710325		-0.218827	-0.893142	0.674315		x	x
ILMN_2773624	HEXA	-0.7004	-0.5476	-0.9079	-0.5552		10.2109	10.8887	-0.677775		-0.110537	-0.78445	0.673913		x	x
ILMN_2607297	MON1A	-0.0707	0.25381	0.0906	0.46284		8.56985	8.38571	0.184138		-0.561688	-1.23444	0.67275	x	x	x
ILMN_2870688	ANAPC7	-0.92641	-1.02878	-1.19248	-0.93557		8.91971	9.94052	-1.02081		0.338455	-0.33427	0.672725			x
ILMN_1231705	TMEM48	-0.9648	-0.93298	-1.27559	-1.03786		7.73364	8.78645	-1.05281		0.66669	-0.00583	0.67252	x		x
ILMN_1249624	FTSJ1	0.10892	-0.26687	-0.07153	-0.04041		7.88003	7.9475	-0.0674725		-0.18248	-0.85455	0.67207		x	x
ILMN_2857679	DEDD	0.0542	0.10504	0.06163	0.45075		9.51878	9.35088	0.167905		0.760317	0.0884725	0.671845	x		x
ILMN_3158659	C230096C10RIK	-2.2309	-1.78156	-1.86956	-1.99892		6.45437	8.4246	-1.97024		0.275848	-0.39573	0.671578
ILMN_3140383	HSPA2	-0.91761	-0.68863	-1.12942	-1.48109		8.59125	9.64544	-1.05419		-0.877367	-1.54887	0.6715	x	x
ILMN_1218026	6330407J23RIK	-0.93615	-0.45541	-0.67175	-1.33431		6.69142	7.54082	-0.849405		1.00115	0.32979	0.671365	x
ILMN_2469333	TNFRSF1A	-0.27948	-0.43979	-0.5027	-0.31594		5.43816	5.82264	-0.384478		2.97612	2.30485	0.671273	x	x
ILMN_2748317	SKIV2L	-1.77971	-1.12313	-1.40525	-1.13232		6.75947	8.11957	-1.3601		0.309912	-0.36127	0.671182			x
ILMN_1225507	TRAPPC4	0.38095	0.13836	0.36528	0.63161		10.1884	9.80937	0.37905		-0.0620025	-0.733142	0.67114		x	x
ILMN_1237140	SF3B3	-0.97345	-1.43563	-1.0397	-0.9521		9.00708	10.1073	-1.10022		1.06846	0.397577	0.67088	x	x
ILMN_2606693	INSIG1	-0.54797	-0.65004	-0.5162	0.1374		7.8876	8.28181	-0.394203		-1.82592	-2.49674	0.670813	x	x
ILMN_2694156	DOM3Z	-0.2732	-0.3343	-0.132	-0.07598		8.41737	8.62124	-0.20387		0.50262	-0.168092	0.670712	x		x
ILMN_2934534	PRPF19	-0.7084	-0.6017	-0.5417	-0.4475		10.9561	11.5309	-0.574825		0.06105	-0.6095	0.67055		x	x
ILMN_2747507	PITPNM2	-0.72543	-0.77126	-1.18771	-1.7266		7.97419	9.07695	-1.10275		1.04009	0.369648	0.670443	x
ILMN_3156058	ASPSCR1	0.48462	0.47334	0.50375	0.9643		9.7128	9.1063	0.606503		-0.04654	-0.716662	0.670122		x	x
ILMN_2636169	LIMK2	-0.56916	-0.70773	-0.60575	-0.81158		8.3667	9.04026	-0.673555		0.155042	-0.51505	0.670092		x	x
ILMN_3112219	MLF1	0.02148	-0.02688	-0.07016	-0.48567		5.37907	5.51938	-0.140308		2.3274	1.65779	0.669618	x	x	x
ILMN_2927924	1810074P20RIK	-1.77086	-1.72554	-1.27365	-2.21065		5.95453	7.6997	-1.74517		1.02521	0.355615	0.669597	x
ILMN_3009400	RAVER2	-0.54356	-0.36143	-0.35153	-0.68696		5.99408	6.47995	-0.48587		-0.572655	-1.24173	0.66908		x
ILMN_1225414	RAB5C	0.0154	0.1396	-0.1752	0.0069		11.7925	11.7958	-0.003325		1.46165	0.792675	0.668975	x	x	x
ILMN_2729771	RRN3	-0.1011	-0.04169	-0.19508	-0.6787		7.57113	7.82528	-0.254142		1.9288	1.25984	0.668958	x	x	x
ILMN_2807084	ACOT7	-0.0492	-0.3558	-0.3396	0.2106		11.3761	11.5096	-0.1335		-2.28648	-2.95512	0.668643	x	x	x
ILMN_1225214	CDKN2D	0.76038	0.53454	0.71656	1.02916		9.33295	8.57279	0.76016		0.28807	-0.38046	0.66853		x	x
ILMN_1218571	DHX15	-1.46615	-1.15914	-1.27277	-1.79743		9.72548	11.1494	-1.42387		1.57792	0.909475	0.668447	x	x
ILMN_1214358	AKT1S1	0.41657	0.3136	0.40351	0.54667		9.85206	9.43197	0.420087		0.80014	0.132457	0.667683	x		x
ILMN_2693815	PACSIN3	-0.15305	0.18091	-0.00723	0.22825		8.05039	7.98817	0.06222		-0.820722	-1.48838	0.667653	x	x	x
ILMN_2642985	HSD17B11	-0.52679	-0.66033	-0.94319	-0.51525		7.41009	8.07148	-0.66139		0.185168	-0.48222	0.667388
ILMN_2685849	EXOSC6	0.59238	0.51215	0.53385	1.03508		7.6065	6.93814	0.668365		1.29149	0.624195	0.6673	x	x	x
ILMN_2757916	ARMC10	-0.19225	-0.61353	-0.59754	-0.97252		9.05944	9.6534	-0.59396		0.982815	0.315717	0.667098	x		x
ILMN_1246126	MTMR2	0.38107	-0.55665	-0.52131	-0.03977		7.11283	7.297	-0.184165		0.0089825	-0.657355	0.666338		x
ILMN_1251585	E130309D02RIK	0.45155	0.33485	-0.06719	0.59532		6.69653	6.36789	0.328633		0.729072	0.0627475	0.666325	x
ILMN_1225936	MRPS30	-0.3659	-0.3588	-0.4063	-0.0689		10.633	10.933	-0.299975		0.55185	-0.1143	0.66615	x		x
ILMN_2650732	TAF15	-1.31761	-2.10803	-1.91856	-1.87622		5.89163	7.69673	-1.8051		2.30001	1.6341	0.665907	x	x
ILMN_2806676	ACADS	-0.58503	-0.70196	-0.92666	-0.47299		7.44496	8.11662	-0.67166		0.286982	-0.378925	0.665907
ILMN_2934532	PRPF19	-0.6765	-0.8573	-0.7819	-0.717		12.0025	12.7607	-0.758175		0.40505	-0.26045	0.6655	x	x	x
ILMN_1220294	EIF6	-0.4134	-0.4616	-0.2652	-0.0258		11.2683	11.5599	-0.2915		0.166325	-0.49725	0.663575		x	x
ILMN_2784821	HNRPK	-0.17987	-0.27251	-0.52657	-0.46302		7.23461	7.5951	-0.360493		0.424095	-0.23942	0.663515
ILMN_2691566	YIPF2	-0.39701	-0.57612	-0.44229	-0.52856		6.42689	6.91288	-0.485995		-0.964725	-1.62804	0.663315	x	x
ILMN_2859902	ASCC1	0.1279	-0.036	0.32675	0.74212		8.27435	7.98415	0.290193		0.081535	-0.581582	0.663118		x	x
ILMN_1223523	A930025D01RIK	-0.4437	-0.60038	0.34166	-0.03262		5.77594	5.95971	-0.18376		0.785353	0.12226	0.663093	x		x
ILMN_1237028	EDEM2	0.12908	-0.25898	-0.06586	0.42069		7.26741	7.21117	0.0562325		-1.05512	-1.71814	0.66302	x	x
ILMN_2781798	GM561	0.1212	0.2897	0.4399	0.7334		11.4584	11.0623	0.39605		-0.36275	-1.02572	0.662967	x	x	x
ILMN_2758523	MAD1L1	-0.35323	-0.72219	-1.04058	-0.27194		7.29388	7.89086	-0.596985		-0.37281	-1.03565	0.662843	x	x	x
ILMN_3130055	CTDSP1	0.55056	0.47686	0.40603	0.84987		7.51592	6.94509	0.57083		0.451127	-0.210958	0.662085	x
ILMN_2654013	NUP133	-1.3956	-1.52109	-1.78975	-1.45869		7.85327	9.39455	-1.54128		0.59217	-0.0697375	0.661907	x
ILMN_3112922	HDAC5	-0.2002	-0.4746	-0.3697	-0.1933		11.1551	11.4646	-0.30945		0.59875	-0.062975	0.661725	x		x
ILMN_2650893	E4F1	-1.22879	-0.79119	-0.54672	-0.96196		7.09726	7.97943	-0.882165		0.188385	-0.47323	0.661615
ILMN_1226195	BAG3	-1.41737	-1.34664	-1.46667	-1.34898		9.54116	10.9361	-1.39491		1.89222	1.23075	0.661465	x	x	x
ILMN_2701855	FAHD2A	-0.0671	0.21384	0.09956	0.26763		10.0107	9.88223	0.128482		-0.605102	-1.26655	0.661448	x	x	x
ILMN_1214671	CDCA4	-0.76282	-1.32045	-0.98722	-0.85453		8.54986	9.53112	-0.981255		1.29333	0.631953	0.66138	x	x	x
ILMN_1235179	GOLPH3L	-0.17223	0.02898	-0.31962	-0.50583		8.30499	8.54716	-0.242175		0.0940625	-0.567025	0.661087		x	x
ILMN_2836137	E2F2	-1.08139	-1.76367	-1.68054	-1.10587		6.07455	7.48242	-1.40787		1.95226	1.2912	0.661055	x	x
ILMN_2730478	PIK3C3	-0.9103	-1.21427	-1.07108	-1.17274		9.32845	10.4206	-1.0921		-0.194513	-0.855498	0.660985		x
ILMN_1253008	ACAT2	-0.308	-0.51755	-0.0842	-0.0096		9.91629	10.1461	-0.229838		0.560808	-0.100095	0.660903	x		x
ILMN_2665387	CORO1C	-1.0467	-1.0702	-1.2659	-1.0007		10.8053	11.9012	-1.09587		1.17925	0.518425	0.660825	x	x	x
ILMN_2757006	9130404D08RIK	-0.96424	-1.26899	-1.32558	-0.99095		9.47481	10.6122	-1.13744		-0.65882	-1.3193	0.660482	x	x	x
ILMN_2877280	EXOSC5	0.38538	0.2974	0.41337	1.03565		9.61693	9.08398	0.53295		-0.220035	-0.880298	0.660263		x	x
ILMN_2694245	SRP14	0.4453	0.499	0.5315	0.8921		12.7765	12.1845	0.591975		0.530175	-0.128775	0.65895	x		x
ILMN_2741790	EARS2	-0.89839	-0.82147	-0.43696	-0.48245		7.34249	8.00231	-0.659818		1.01968	0.361442	0.658233	x		x
ILMN_2615879	CTSF	-1.39398	-0.96191	-1.51011	-1.3875		9.37412	10.6875	-1.31338		-2.47465	-3.13256	0.65791	x	x
ILMN_1259832	LGTN	0.73259	0.95829	0.73083	0.91614		7.59064	6.75618	0.834462		0.72708	0.0695125	0.657568	x		x
ILMN_2700107	POLR1A	-1.78596	-2.07563	-1.94155	-2.02221		8.26194	10.2183	-1.95634		0.561715	-0.095775	0.65749	x		x
ILMN_2623591	APBB1	-0.3052	-0.5736	-0.6303	-0.1605		11.4315	11.8489	-0.4174		-0.7994	-1.45655	0.65715	x	x	x
ILMN_1221257	BC026585	0.42196	0.55867	0.48745	0.70416		8.82339	8.28033	0.54306		-0.28287	-0.939017	0.656148		x	x
ILMN_2980466	IDUA	-0.88315	-1.2452	-1.00888	-1.51831		8.57755	9.74144	-1.16389		-2.09547	-2.75154	0.656068	x	x
ILMN_2621921	CLCN7	-1.59365	-1.63401	-2.03417	-1.90716		7.29466	9.08691	-1.79225		-0.48971	-1.14529	0.655585	x	x	x
ILMN_2744237	EMG1	0.58965	0.8823	1.02918	1.0229		10.0872	9.20617	0.881007		1.08349	0.428078	0.655415	x	x	x
ILMN_2664779	PPP1R16A	0.07959	-0.3856	-0.17215	-0.04922		7.67432	7.80617	-0.131845		0.0327425	-0.622317	0.65506		x
ILMN_2735981	EMG1	0.4717	0.7891	0.8172	1.1322		11.0406	10.238	0.80255		1.1856	0.53055	0.65505	x	x	x
ILMN_2612683	FBXO7	-0.1604	-0.17401	-0.0279	0.24292		10.081	10.1108	-0.0298475		-1.0751	-1.73011	0.655003	x	x	x
ILMN_2698430	BCL2L1	0.64661	-0.15108	0.12129	0.58079		8.96281	8.66341	0.299402		-0.332335	-0.986888	0.654553		x
ILMN_2918440	AARSD1	0.06268	0.12255	0.30025	0.43017		9.2669	9.03799	0.228912		0.938012	0.283652	0.65436	x		x
ILMN_2704619	CC2D2A	-1.6946	-1.32054	-1.66629	-2.21694		8.28983	10.0144	-1.72459		0.702345	0.0484	0.653945	x
ILMN_2937261	MOD1	-0.16552	-0.05556	-0.37458	-0.1946		7.9517	8.14926	-0.197565		2.6479	1.99435	0.653548	x	x	x
ILMN_3159029	MMP28	0.12693	-0.86086	0.14397	0.17901		5.06975	5.17249	-0.102737		1.11914	0.46583	0.65331	x
ILMN_1227596	PMVK	0.67348	0.87285	1.13059	1.08914		9.55011	8.60859	0.941515		-0.0538375	-0.707145	0.653307		x	x
ILMN_2686644	PSMD13	-0.5567	-0.6958	-0.7952	-0.2868		11.7647	12.3484	-0.583625		0.7189	0.065825	0.653075	x		x
ILMN_2949844	ACOX3	-2.01744	-1.81965	-1.85206	-1.55865		6.66061	8.47256	-1.81195		-0.229385	-0.882295	0.65291		x	x
ILMN_2437856	UNC84A	-1.87297	-1.79429	-1.9144	-2.0065		8.93091	10.8279	-1.89704		-0.182568	-0.83505	0.652482		x	x
ILMN_2728997	LOC100047028	0.04017	0.38759	0.21801	0.218		5.51288	5.29694	0.215942		0.324285	-0.328068	0.652353
ILMN_2914036	ZFP607	-1.72591	-1.85294	-0.80169	-1.50579		5.79012	7.26171	-1.47158		1.04456	0.392543	0.652022	x
ILMN_2991107	NHEJ1	0.52579	0.1203	0.36305	0.19761		6.50102	6.19933	0.301687		-0.15666	-0.808467	0.651807		x	x
ILMN_1249719	ASCC1	0.18594	0.30804	0.27906	0.46851		8.97312	8.66274	0.310387		0.17562	-0.475968	0.651588		x	x
ILMN_2806907	4930547C10RIK	0.53463	-0.6204	-0.19282	-0.39868		5.47586	5.64518	-0.169318		0.364425	-0.286952	0.651378
ILMN_1250469	BCL9L	-0.6635	-1.03225	-0.89522	-1.26475		8.20818	9.17211	-0.96393		-0.025705	-0.677055	0.65135		x
ILMN_2972392	HAX1	0.24533	0.08713	0.0811	0.57799		9.09851	8.85062	0.247887		-0.325467	-0.976728	0.65126		x	x
ILMN_2773113	CAPG	0	-0.19815	-0.67717	-0.39917		5.1916	5.51023	-0.318623		1.6363	0.985358	0.650943	x	x
ILMN_2737381	CCDC50	0.02008	-0.12092	-0.10399	-0.4451		5.87936	6.04184	-0.162482		0.699747	0.049255	0.650493
ILMN_1233783	MAP3K7IP1	-0.29096	-0.1718	-0.47999	0.5126		6.65142	6.75896	-0.107538		-0.368253	-1.01844	0.650188		x
ILMN_2725698	CACNG5	-1.35179	-1.08389	-1.60557	-2.19222		7.3239	8.88226	-1.55837		1.78175	1.13157	0.650182	x	x
ILMN_2909105	2310047D13RIK	-0.4711	-0.5098	-0.7299	-0.5512		11.1808	11.7463	-0.5655		-1.5323	-2.18216	0.649863	x	x	x
ILMN_2534090	LOC216443	-1.9148	-2.06781	-1.87548	-2.0823		8.6747	10.6598	-1.9851		0.251432	-0.39825	0.649682
ILMN_2590908	ABCB8	-0.87013	-0.75239	-1.27423	-0.29814		7.25288	8.0516	-0.798723		-1.6084	-2.25792	0.649522	x	x
ILMN_2628045	RRP1	0.05549	-0.49179	-0.30696	0.14027		5.96737	6.11811	-0.150747		0.766295	0.116812	0.649483	x
ILMN_1259668	GM561	0.0429	0.3487	0.3516	0.7276		11.5322	11.1645	0.3677		-0.34155	-0.990652	0.649102	x	x	x
ILMN_1227889	PIAS3	-0.15344	-0.05955	-0.00953	0.03101		9.28348	9.33136	-0.0478775		-0.18046	-0.829557	0.649097		x	x
ILMN_3033753	FNDC5	0.25976	0.49319	-0.12148	-0.13397		9.54619	9.42181	0.124375		-2.74846	-3.3975	0.64904	x	x
ILMN_2681241	BIRC5	0.01664	-0.42823	-0.17521	-0.33818		8.03684	8.26808	-0.231245		2.36228	1.7136	0.64868	x	x
ILMN_2679662	TADA1L	-0.365	-0.158	-0.0911	0.057		10.2782	10.4174	-0.139275		0.4833	-0.16535	0.64865	x		x
ILMN_2792601	P2RY5	-2.10141	-1.79939	-2.25404	-2.66091		8.02228	10.2262	-2.20394		0.149925	-0.498273	0.648198		x
ILMN_1221363	ORC5L	-1.1213	-0.60686	-0.96849	-0.97649		8.81747	9.73576	-0.918285		-0.108915	-0.756935	0.64802		x	x
ILMN_2734549	FBXL12	-1.03455	-1.07088	-0.71102	-1.44171		6.42518	7.48972	-1.06454		-0.09186	-0.739067	0.647208		x	x
ILMN_2934448	TJAP1	-1.11697	-1.50901	-1.33848	-1.4886		8.88133	10.2446	-1.36327		-0.881945	-1.52873	0.646788	x	x	x
ILMN_2621074	ETHE1	0.57795	0.37443	0.53967	0.89314		9.17799	8.58169	0.596298		0.292232	-0.354552	0.646785			x
ILMN_1215755	GRWD1	-0.12375	-0.36436	-0.17192	-0.28966		7.61459	7.85202	-0.237423		1.24023	0.593528	0.646705	x	x	x
ILMN_2670778	KIF1B	-2.458	-2.6675	-2.8202	-3.0912		10.8901	13.6493	-2.75923		-1.13026	-1.77688	0.64662	x	x	x
ILMN_2681984	1300018I05RIK	-1.3857	-1.70954	-1.59753	-1.4706		9.98781	11.5286	-1.54084		0.432168	-0.214425	0.646593	x		x
ILMN_1254737	ASB6	-0.60959	-1.19654	-0.65784	-0.31777		7.20034	7.89577	-0.695435		-0.724532	-1.37085	0.64632	x	x
ILMN_1228475	ULK1	-0.37901	-0.40996	-0.28141	-0.6689		9.14465	9.57947	-0.43482		-0.033985	-0.679295	0.64531		x	x
ILMN_2650683	TDRD3	-0.81247	-0.95965	-0.72864	-1.16855		8.88686	9.80418	-0.917327		-0.0298125	-0.674685	0.644872		x	x
ILMN_3008497	TBC1D10B	-0.84113	-0.46833	-0.10354	0.27027		5.57824	5.86393	-0.285683		0.254995	-0.389747	0.644742
ILMN_2737200	MBP	0.3487	0.1023	0.2202	0.2489		15.2626	15.0326	0.230025		-2.95012	-3.59483	0.6447	x	x
ILMN_2603178	TFAM	0.13981	0.18204	0.28099	-0.12		9.19168	9.07098	0.12071		0.640738	-0.0038775	0.644615	x		x
ILMN_3007020	B930037P14RIK	-0.01738	-0.19711	-0.07426	-0.11335		8.58703	8.68756	-0.100525		-1.06689	-1.711	0.644102	x	x	x
ILMN_2994108	SPSB3	-0.7686	-0.5445	-0.8183	-0.6975		10.2172	10.9244	-0.707225		-0.484107	-1.12819	0.64408	x	x	x
ILMN_2687854	1300018J18RIK	-1.19702	-1.16446	-1.54798	-1.0036		7.62636	8.85462	-1.22826		-1.10179	-1.74528	0.64349	x	x	x
ILMN_3000080	1110038D17RIK	-0.33066	-0.55142	-0.59964	-0.56385		8.88055	9.39194	-0.511392		0.375042	-0.26837	0.643413	x		x
ILMN_2719473	ASF1B	0.4604	-0.18587	0.2628	-0.13339		5.58657	5.48559	0.100985		1.61499	0.971612	0.643378	x	x	x
ILMN_1246841	RELB	-0.08475	-0.0274	-0.03991	0.41148		6.31305	6.24819	0.064855		0.688017	0.0449375	0.64308	x		x
ILMN_2706827	SETX	-1.85732	-1.68367	-2.0131	-1.92999		6.90141	8.77243	-1.87102		1.39912	0.75606	0.643057	x	x
ILMN_2656894	WDR46	-0.12312	-0.25652	-0.2258	-0.0231		7.28074	7.43787	-0.157135		1.3587	0.715673	0.643027	x	x	x
ILMN_3026397	CHKA	-4.28937	-3.87356	-3.54808	-4.09378		8.0472	11.9984	-3.9512		0.672725	0.03005	0.642675	x
ILMN_1229320	IRF3	-1.09475	-0.67523	-0.95909	-0.90671		6.76512	7.67407	-0.908945		-0.418042	-1.06066	0.64262		x	x
ILMN_3001616	PLP2	-0.48364	-0.46563	-0.32097	-0.48		6.66671	7.10427	-0.43756		2.04757	1.4051	0.642467	x	x	x
ILMN_2705991	TPP1	-2.12551	-1.49874	-1.80536	-2.48733		8.34749	10.3267	-1.97923		-0.866855	-1.5092	0.642345	x	x	x
ILMN_2899591	LARS	-0.99208	-1.17863	-1.10814	-1.55121		8.55716	9.76467	-1.20751		1.22413	0.58233	0.6418	x
ILMN_1243273	PCMT1	0.37199	0.28304	0.59087	0.32771		8.43476	8.04136	0.393403		0.818732	0.177367	0.641365	x		x
ILMN_2952292	0610009D07RIK	1.24644	0.87928	0.93521	1.58025		9.48671	8.32641	1.16029		-0.675933	-1.31663	0.640695	x	x	x
ILMN_1230082	VPS16	-1.59041	-1.53091	-1.60406	-1.44652		8.72983	10.2728	-1.54297		0.897205	0.256725	0.64048	x	x	x
ILMN_2729374	SLC35C2	0.08233	0.01017	-0.1208	-0.0168		10.0654	10.0767	-0.011275		-0.408095	-1.04838	0.640288	x	x	x
ILMN_2646878	BLMH	-0.84477	-0.843	-0.9549	0.08112		8.42097	9.06136	-0.640387		1.50426	0.864765	0.639492	x	x
ILMN_2680665	1810049H13RIK	0.50715	0.72078	0.46835	0.91912		9.45176	8.79791	0.65385		-0.8378	-1.47686	0.63906	x	x	x
ILMN_2734882	CENPM	0.76685	-0.00592	0.58029	0.16457		7.29587	6.91942	0.376448		1.27797	0.639018	0.638955	x
ILMN_2706803	CRLF3	-0.63326	-0.35129	-0.11114	-0.54788		7.42929	7.84018	-0.410892		0.537243	-0.101192	0.638435
ILMN_2901283	ADD3	-1.31549	-1.37568	-1.2252	-1.73787		9.44571	10.8593	-1.41356		0.932358	0.294175	0.638183	x		x
ILMN_2476131	BRWD2	-0.69807	-0.88992	-1.01135	-1.18233		6.29289	7.23831	-0.945417		0.149025	-0.488605	0.63763		x	x
ILMN_1215692	POLR3D	-0.31611	-0.18838	-0.71934	-0.13674		5.48599	5.82614	-0.340142		0.201308	-0.436147	0.637455
ILMN_2738837	NIF3L1	-0.90065	-0.94778	-0.29008	-0.34013		7.50038	8.12004	-0.61966		0.45597	-0.181083	0.637053	x		x
ILMN_2783940	ATXN7L2	-0.59099	-0.95599	-0.76372	-1.25147		6.72583	7.61637	-0.890543		0.227498	-0.40926	0.636758		x	x
ILMN_2702704	NDUFV1	-0.6242	-0.777	-0.5983	-0.6403		12.6478	13.3077	-0.65995		-0.3474	-0.98385	0.63645	x	x	x
ILMN_2885990	PDLIM3	0.57863	0.64776	0.15438	-0.11373		6.45644	6.13968	0.31676		1.1003	0.463933	0.636365	x
ILMN_2712668	PFKFB4	-1.60064	-1.77906	-1.5681	-2.08866		8.30493	10.064	-1.75912		-1.31205	-1.94818	0.636125	x	x	x
ILMN_3155274	UBE3A	-1.69351	-1.51288	-1.01201	-1.13567		6.23504	7.57356	-1.33852		1.70408	1.06824	0.635842	x	x
ILMN_2696270	PNKP	-0.12321	-0.26809	-0.33505	0.22791		8.94058	9.06519	-0.12461		-0.22391	-0.85967	0.63576		x	x
ILMN_1241268	SNX3	1.70095	2.05589	1.64569	1.80215		9.88505	8.08388	1.80117		2.14177	1.50615	0.635618	x	x	x
ILMN_2674213	CACNB1	0.25119	-0.26892	0.4243	0.17393		5.88623	5.74111	0.145125		0.563883	-0.071605	0.635488
ILMN_1237767	HNF4A	-0.50924	-0.54282	-0.6126	-0.56999		4.95725	5.51591	-0.558663		-0.228855	-0.86385	0.634995		x
ILMN_2647156	PET112L	0.03962	0.14275	0.0365	0.06153		7.31304	7.24294	0.0701		-1.17531	-1.81001	0.634693	x	x	x
ILMN_2629731	SLC12A4	-1.47274	-0.98337	-1.45999	-0.43839		5.33216	6.42079	-1.08862		0.933278	0.298762	0.634515	x
ILMN_2762397	FBXO25	-0.89273	-0.83384	-0.90582	-0.51837		9.59646	10.3841	-0.78769		0.384982	-0.249185	0.634167	x		x
ILMN_2677065	4930519N13RIK	-2.0255	-1.70946	-1.94519	-2.45339		5.2223	7.25569	-2.03338		0.754302	0.120175	0.634127	x
ILMN_2779858	S100A14	-0.76628	-0.71646	0.00491	0.32211		5.38743	5.67636	-0.28893		0.172922	-0.461202	0.634125
ILMN_1239002	PAFAH1B1	-0.74828	-0.58174	-0.68335	-0.65766		6.71405	7.3818	-0.667757		0.657538	0.0235475	0.63399	x
ILMN_1223285	HSPA2	-1.1167	-1.0369	-1.4201	-1.74816		10.1467	11.4771	-1.33047		-0.1195	-0.753025	0.633525		x	x
ILMN_2615207	DCI	-0.3984	0.1959	0.0733	0.0996		11.0743	11.0816	-0.0074		-0.867988	-1.50142	0.633432	x	x	x
ILMN_1234698	TSPAN2	-0.442	-0.7461	-0.8063	-0.9204		12.3142	13.0429	-0.7287		-3.21136	-3.84426	0.632895	x	x
ILMN_1227164	TUBB5	-0.7768	-1.072	-1.2069	-1.149		13.7574	14.8086	-1.05117		0.7946	0.161925	0.632675	x		x
ILMN_3161813	TUBE1	-1.19058	-1.64038	-1.71953	-2.15033		4.79081	6.46602	-1.67521		1.00381	0.371355	0.63245	x
ILMN_2639665	ING4	0.28647	0.05155	0.14703	0.44387		9.26524	9.03301	0.23223		0.108193	-0.522768	0.63096		x	x
ILMN_2762334	CEPT1	-1.2893	-1.251	-1.6114	-1.5328		10.8977	12.3188	-1.42112		-0.850855	-1.4817	0.630845	x	x	x
ILMN_2675072	AHSA1	-0.00755	-0.44347	0.30957	0.78751		9.67743	9.51592	0.161515		0.527805	-0.10294	0.630745	x
ILMN_3084818	NR2C2AP	0.43582	0.63172	0.53475	1.21848		9.49255	8.78736	0.705192		0.336052	-0.294398	0.63045	x	x	x
ILMN_2826191	E130309D02RIK	0.67199	0.29701	0.25868	1.0456		7.64727	7.07895	0.56832		0.888475	0.258242	0.630232	x		x
ILMN_2734045	MRPL14	0.5675	0.6571	0.7261	1.37717		11.2533	10.4214	0.831967		0.297025	-0.33317	0.630195		x	x
ILMN_1232025	TMCO6	-0.5925	-0.4728	-0.89415	-0.61696		8.06461	8.70871	-0.644103		-0.0692775	-0.699442	0.630165		x	x
ILMN_1213200	MED16	0.03022	0.14211	0.02236	0.39472		9.27522	9.12787	0.147353		0.453167	-0.176587	0.629755			x
ILMN_2595704	ADPRH	-1.1818	-0.8171	-0.9921	-0.8791		11.7003	12.6678	-0.967525		0.46155	-0.167525	0.629075	x		x
ILMN_2719924	2510039O18RIK	-0.33004	-0.81637	-0.4391	-0.7357		7.80466	8.38497	-0.580303		0.107165	-0.521908	0.629073		x	x
ILMN_2461800	GPRK6	-0.65935	-0.34917	0.23491	0.73366		6.25241	6.2624	-0.0099875		0.583108	-0.0458125	0.62892	x
ILMN_2675261	TALDO1	-0.3689	-0.6202	-0.44	-0.1954		13.3419	13.7481	-0.406125		-1.14022	-1.76875	0.628525	x	x
ILMN_2655510	LOC100048858	-0.31313	-0.60169	-0.76157	-0.77859		6.76353	7.37728	-0.613745		-1.11363	-1.74206	0.628433	x	x	x
ILMN_1256420	SLC25A38	0.5111	0.5592	0.58704	1.00762		10.5425	9.87628	0.66624		-1.57221	-2.19995	0.62774	x	x	x
ILMN_2885348	MEPCE	0.2468	0.04508	0.25423	0.24178		6.84543	6.64846	0.196972		-0.622845	-1.25053	0.627683	x	x
ILMN_1224980	FAM173B	0.37603	0.42288	0.3335	0.78674		7.86239	7.3826	0.479788		0.128147	-0.499383	0.62753			x
ILMN_2870320	PRKD2	-0.66642	-0.75146	-0.73126	-0.83262		8.28638	9.03181	-0.74544		0.469815	-0.157347	0.627162	x		x
ILMN_2733753	2310005E10RIK	-0.597	-0.1833	-0.3768	-0.8416		10.6308	11.1305	-0.499675		0.2271	-0.399525	0.626625		x	x
ILMN_2780125	RASGEF1C	1.06488	0.42026	0.83901	0.38429		5.35564	4.67854	0.67711		2.66909	2.04265	0.626445	x	x
ILMN_1253150	OTUD6B	0.70985	0.93593	0.50234	0.90683		8.45272	7.68899	0.763737		1.12553	0.49913	0.626398	x	x	x
ILMN_2659160	HDAC5	-0.3416	-0.3344	-0.3623	-0.0633		10.0825	10.3579	-0.2754		-0.005675	-0.63181	0.626135		x	x
ILMN_1250073	NOL7	0.2118	0.24101	0.50376	0.38257		6.81643	6.48165	0.334785		1.42729	0.802035	0.62525	x	x	x
ILMN_2897468	2610510J17RIK	-0.14742	-0.9128	-0.54639	-0.38479		6.97304	7.47089	-0.49785		2.03156	1.40707	0.624497	x	x
ILMN_1220100	YWHAE	1.06654	1.15594	0.50086	-0.03144		8.06517	7.3922	0.672975		1.76844	1.14412	0.624322	x	x
ILMN_2813487	PER1	-0.82539	-1.28551	-0.98569	-1.22515		6.62269	7.70313	-1.08043		0.305383	-0.31882	0.624202			x
ILMN_2927638	MXRA8	-0.98655	-0.34895	-0.89133	-0.73586		8.03634	8.77701	-0.740673		-1.26485	-1.889	0.624145	x	x
ILMN_2594344	NEDD4	-1.4407	-1.97103	-2.4437	-2.77159		5.41614	7.57289	-2.15676		0.611243	-0.01289	0.624132	x
ILMN_2684260	MTBP	-0.90811	-1.99329	-1.56815	-1.73012		6.23734	7.78726	-1.54992		0.844145	0.22027	0.623875	x
ILMN_2988384	FBXL4	-0.62452	-0.27965	-0.54985	-0.87485		8.09992	8.68214	-0.582217		1.55904	0.935305	0.623732	x	x
ILMN_2748837	ACO2	-1.0351	-1.1091	-1.2017	-1.0732		11.0435	12.1483	-1.10478		-0.314477	-0.9381	0.623622		x
ILMN_2687204	SLC15A4	-0.68893	-0.84779	-1.21619	-0.55658		7.43107	8.25844	-0.827373		-0.799945	-1.42355	0.6236	x	x
ILMN_2714638	MERTK	-2.40762	-1.77426	-2.16352	-3.04216		8.34398	10.6909	-2.34689		-2.60446	-3.22786	0.623398	x	x
ILMN_2633148	ADPGK	-1.5231	-1.53913	-1.80175	-1.92046		7.72698	9.42309	-1.69611		-0.301897	-0.92492	0.623023		x
ILMN_2842137	ILK	-0.3203	-0.3146	-0.2413	0		11.5338	11.7528	-0.21905		0.274725	-0.3481	0.622825	x	x	x
ILMN_2591782	LOC100048313	-1.03339	-1.19968	-1.23746	-1.12849		7.31501	8.46477	-1.14976		-1.2909	-1.91343	0.622533	x	x
ILMN_2809436	5730410I19RIK	-0.48838	-0.68	-0.63272	-0.58106		9.38889	9.98443	-0.59554		1.08671	0.46422	0.62249	x	x	x
ILMN_2856166	KLHDC4	0.06506	-0.49729	-0.16254	-0.24855		7.55567	7.76651	-0.21083		0.436788	-0.185698	0.622485	x
ILMN_3117180	CPSF6	-0.43627	0.21581	-0.78741	-0.66542		6.93426	7.35258	-0.418322		1.60504	0.982588	0.622455	x	x
ILMN_2836023	STRA13	1.26505	1.08257	1.54473	1.38322		7.07988	5.76099	1.31889		0.881693	0.259427	0.622265	x
ILMN_1253447	DMWD	0.70844	0.294	0.41382	0.67937		7.62756	7.10365	0.523908		-0.377255	-0.99941	0.622155		x	x
ILMN_3096012	SSBP1	0.03677	0.09502	0.50916	-0.02914		9.75872	9.60576	0.152952		0.707935	0.085805	0.62213	x		x
ILMN_2602837	AKR1E1	0.07641	0.16335	0.33565	-0.47751		6.55418	6.52971	0.024475		1.68671	1.06465	0.622063	x	x
ILMN_2908855	GNAI2	0.2343	-0.047	0.189	0.1237		11.9284	11.8034	0.125		0.862075	0.240525	0.62155	x	x	x
ILMN_1244857	RABAC1	-0.2227	0.0236	-0.2334	0.1662		12.8648	12.9313	-0.066575		-1.36488	-1.98597	0.6211	x	x
ILMN_2418222	ZBED4	-0.54697	-0.54875	-0.56635	-0.70963		7.32766	7.92058	-0.592925		1.59967	0.97875	0.62092	x	x	x
ILMN_2977240	SLC39A3	-0.88614	-0.93844	-1.09717	-0.90658		7.85869	8.81578	-0.957082		-0.761963	-1.38245	0.62049	x	x	x
ILMN_2881263	AIFM1	-1.42633	-1.35312	-1.02108	-1.32002		7.00455	8.28468	-1.28014		0.571025	-0.0494275	0.620452	x
ILMN_1218310	PIGA	-0.96949	-1.13461	-1.16529	-1.40418		9.70233	10.8707	-1.16839		-1.41692	-2.03727	0.620348	x	x	x
ILMN_2918317	ADCK5	-1.43185	-1.07193	-1.6292	-1.0562		6.32038	7.61768	-1.2973		0.493893	-0.126107	0.62	x
ILMN_2698738	LMBR1L	-1.05625	-1.15033	-1.65312	-1.9376		5.37254	6.82186	-1.44932		0.849285	0.229332	0.619953	x
ILMN_1254405	LMNA	-0.9548	-0.62947	-1.17273	-0.5609		8.34934	9.17882	-0.829475		0.776805	0.156875	0.61993	x		x
ILMN_2916008	AGXT2L2	-0.57087	-0.37031	-0.53395	-0.51837		6.699	7.19738	-0.498375		0.849785	0.229922	0.619863	x		x
ILMN_2435140	UQCRC2	-1.1012	-1.0788	-1.1244	-1.2826		12.1693	13.3161	-1.14675		0.052475	-0.56675	0.619225		x	x
ILMN_2720930	SIL1	-0.88569	-0.60333	-1.22456	-0.66242		8.43804	9.28204	-0.844		-1.2097	-1.8289	0.619205	x	x
ILMN_2628757	EHD1	-0.36126	-0.83775	-0.50628	0.10064		7.63961	8.04077	-0.401162		0.244988	-0.373027	0.618015
ILMN_1219682	HDAC4	-0.78586	-1.08366	-0.73164	-1.4806		7.28373	8.30417	-1.02044		-0.336643	-0.954333	0.61769		x
ILMN_2967362	1110057K04RIK	-0.525	-0.7939	-0.6059	-0.4834		10.4817	11.0838	-0.60205		-1.08183	-1.69891	0.617083	x	x	x
ILMN_2630767	COPE	0.1932	0.1545	0.1545	0.53706		10.3281	10.0683	0.259815		-0.00355	-0.620368	0.616818		x	x
ILMN_2781663	CRMP1	-0.3595	-1.17566	-0.50301	-0.73343		5.47379	6.16669	-0.6929		0.477197	-0.13958	0.616777	x
ILMN_1215647	MUM1	-1.1246	-1.1606	-1.2246	-1.3613		10.698	11.9158	-1.21777		-0.441925	-1.05855	0.616625	x	x	x
ILMN_2694175	CD97	-1.59673	-1.35346	-1.58328	-1.79423		7.01272	8.59464	-1.58192		-0.46974	-1.08619	0.61645		x
ILMN_1259418	AIFM2	-0.31674	-0.62565	-0.58691	-0.77443		8.99773	9.57366	-0.575932		-0.78976	-1.40613	0.616367	x	x	x
ILMN_2658501	IFITM3	0.36846	0.66516	0.37095	-0.32156		8.35787	8.08712	0.270752		3.4667	2.85035	0.616348	x	x
ILMN_2476885	PTGR2	0.37544	0.24459	0.31742	-0.05463		7.21237	6.99167	0.220705		-0.50515	-1.12139	0.616243	x	x	x
ILMN_2427560	TRAF6	-0.52476	-0.60415	-0.84398	-0.88552		7.38418	8.09878	-0.714602		0.744813	0.128728	0.616085	x		x
ILMN_2910627	ACOT10	-0.59012	-0.45536	-0.36837	-0.24845		7.23919	7.65477	-0.415575		-0.20625	-0.821883	0.615633		x	x
ILMN_2670230	TBRG4	-0.35192	-1.18264	-0.88441	-1.24199		4.81632	5.73156	-0.91524		0.27825	-0.336053	0.614302
ILMN_2720083	BACE2	0.06037	0.55233	-0.03354	-0.00504		8.02283	7.8793	0.14353		-2.46579	-3.07984	0.61405	x	x
ILMN_2674720	PTGES3	0.25276	0.17976	0.10092	0.09327		9.83413	9.67746	0.156678		1.34657	0.732643	0.613923	x	x	x
ILMN_2543108	2310047D13RIK	-0.5421	-0.6694	-0.7714	-0.4338		10.8993	11.5035	-0.604175		-1.60539	-2.21922	0.613835	x	x	x
ILMN_2495644	VPS29	0.2806	0.574	0.5266	0.3085		10.9564	10.534	0.422425		0.31515	-0.298375	0.613525	x	x	x
ILMN_2904819	9530058B02RIK	0.46285	0.69808	0.87341	1.19747		8.53027	7.72232	0.807953		-0.79149	-1.40477	0.613277	x	x
ILMN_2734484	0610009B22RIK	0.335	0.6435	0.38524	0.6826		10.4835	9.97189	0.511585		0.0538675	-0.559268	0.613135		x	x
ILMN_2617835	MYO9B	-1.69492	-1.77155	-1.75217	-1.79265		7.77872	9.53155	-1.75282		0.490543	-0.12211	0.612653	x		x
ILMN_2755399	PPP2R4	0.71882	0.95336	0.5852	1.36932		8.83177	7.92509	0.906675		0.59437	-0.0182475	0.612618	x
ILMN_1243112	NRD1	-1.1217	-1.5173	-1.1817	-1.573		10.4675	11.816	-1.34843		0.06019	-0.552325	0.612515		x
ILMN_2652518	ATG2B	-1.78628	-2.02216	-2.03213	-2.32751		7.69407	9.73609	-2.04202		0.970082	0.35791	0.612172	x		x
ILMN_1241228	TNFRSF1A	-0.32906	-0.73513	-0.58342	-0.32946		5.52637	6.02063	-0.494267		2.89712	2.28508	0.612037	x	x
ILMN_1240833	BAALC	0.50978	1.12512	0.79905	0.84751		8.97037	8.15001	0.820365		-0.0570475	-0.668947	0.6119		x
ILMN_2726047	RFC3	0.03203	-0.51627	0.18004	0.25572		7.7995	7.81162	-0.01212		0.606063	-0.00568	0.611743	x		x
ILMN_1243602	PRKCDBP	0.3057	0.2273	0.5214	1.01582		10.4585	9.94099	0.517555		-0.810907	-1.42241	0.611505	x	x
ILMN_2873750	GLDC	-1.37675	-1.27771	-1.453	-1.7182		9.78846	11.2449	-1.45641		1.47532	0.863925	0.61139	x	x	x
ILMN_1240610	NOXO1	0.4857	0.77662	-0.15776	0.13533		5.84073	5.53076	0.309972		0.22248	-0.388647	0.611127			x
ILMN_1229343	MBOAT2	-1.6192	-1.25078	-1.56496	-1.51871		9.23706	10.7255	-1.48841		-0.45449	-1.06551	0.611025		x	x
ILMN_2788065	NT5C2	0.08427	-0.09267	-0.31278	-0.44967		6.81368	7.0064	-0.192713		0.717238	0.106685	0.610553	x
ILMN_1259463	ANKZF1	-1.55935	-1.42378	-1.61506	-2.32989		6.38552	8.11754	-1.73202		-0.139057	-0.749415	0.610357		x
ILMN_2759762	STARD10	0.47168	0.40488	0.64126	0.7809		9.4798	8.90512	0.57468		0.48883	-0.121205	0.610035	x		x
ILMN_2877507	PIGQ	-0.4874	-0.691	-0.6947	-0.2875		10.5649	11.1051	-0.54015		-0.727315	-1.33711	0.6098	x	x
ILMN_2610798	LOC674706	0.9241	0.88056	0.48562	1.48283		9.70021	8.75693	0.943278		1.29582	0.686185	0.609635	x	x
ILMN_2610531	SPR	0.44636	0.34457	0.44584	1.47883		9.47089	8.79199	0.6789		-0.246433	-0.855898	0.609465		x
ILMN_2624827	TCF19	0.26478	0.11044	0.53546	0.46309		7.97767	7.63422	0.343443		2.44015	1.83075	0.609405	x	x	x
ILMN_2933993	RAD9	-0.51476	-0.43628	-1.07579	-0.73657		6.74637	7.43722	-0.69085		-0.016085	-0.625113	0.609028		x
ILMN_2768209	BC029214	0.30276	0.08809	0.30328	0.51889		9.81186	9.50861	0.303255		-1.35752	-1.96571	0.608187	x	x	x
ILMN_2660175	FBXO6	-0.2573	-0.2561	-0.4305	-0.5488		10.5064	10.8796	-0.373175		-0.0653975	-0.673325	0.607928		x	x
ILMN_2898958	HSD3B2	-4.09603	-3.746	-3.55571	-3.6402		7.62266	11.3821	-3.75948		2.05507	1.4477	0.60737	x	x
ILMN_1219942	FDXR	-0.40369	-0.63412	-0.41339	-0.3428		6.87834	7.32684	-0.4485		0.586263	-0.020915	0.607177	x		x
ILMN_2959974	CDAN1	-1.95944	-2.02621	-1.89362	-1.77658		8.05993	9.97389	-1.91396		0.201332	-0.405297	0.60663		x	x
ILMN_2453695	UROD	-0.3709	-0.5776	-0.494	-0.2312		11.9451	12.3635	-0.418425		0.04545	-0.561125	0.606575		x	x
ILMN_2810047	IARS	-1.29676	-1.49813	-1.42266	-1.40248		8.54803	9.95304	-1.40501		0.943365	0.336862	0.606503	x		x
ILMN_1237375	SCD1	-0.7057	-0.8927	-0.6383	-0.5314		11.6076	12.2996	-0.692025		-0.8677	-1.47385	0.60615	x	x	x
ILMN_2947286	PARS2	-0.34598	-0.74125	-0.48249	-0.20402		5.58522	6.02866	-0.443435		-0.443973	-1.05007	0.606097		x
ILMN_1234461	ZBTB24	-0.81598	-0.59672	-0.43691	-0.87656		7.77759	8.45913	-0.681543		0.17665	-0.428975	0.605625		x	x
ILMN_2780177	MRPS5	-0.10082	-0.18085	0.06883	-0.50319		8.12687	8.30587	-0.179007		0.0201625	-0.585368	0.60553		x	x
ILMN_2712066	PGD	-0.9538	-0.9772	-1.1494	-0.8846		10.1605	11.1517	-0.99125		1.02467	0.419575	0.6051	x	x
ILMN_2431046	UBAC1	0.18667	0.23063	0.47241	0.36305		9.74028	9.42709	0.31319		-0.735608	-1.34052	0.604915	x	x	x
ILMN_2745425	RCC1	-0.10961	-0.65125	-0.28034	-0.14676		7.07804	7.37503	-0.29699		1.27224	0.667623	0.604622	x	x	x
ILMN_3039637	DHRS7B	-0.38567	-0.46661	-0.13126	0.06358		9.51299	9.74298	-0.22999		-0.951963	-1.55651	0.60455	x	x	x
ILMN_2725035	EBPL	0.76535	0.91381	0.34952	1.05562		9.69825	8.92718	0.771075		-0.227065	-0.83148	0.604415		x
ILMN_2883561	SURF1	0.26834	0.08361	0.47833	0.64741		9.97601	9.60658	0.369423		-1.24787	-1.85194	0.604077	x	x	x
ILMN_1223335	ANO10	-1.08782	-1.29721	-1.41867	-1.3085		8.29712	9.57517	-1.27805		-0.83701	-1.44097	0.603958	x	x
ILMN_3030392	5133400G04RIK	0.7911	0.81828	0.64016	0.65714		9.1946	8.46793	0.72667		-0.020105	-0.623907	0.603802		x	x
ILMN_1241333	TM7SF2	-0.75197	0.1128	-0.414	-0.26965		7.43704	7.76775	-0.330705		-1.4464	-2.0501	0.6037	x	x	x
ILMN_2791074	WDR60	-1.18236	-1.11499	-0.8896	-1.58663		6.87181	8.06521	-1.19339		-0.422288	-1.02587	0.603585		x
ILMN_2662192	GRAMD3	0.04881	0.00066	-0.16201	-0.08432		8.21514	8.26436	-0.049215		-2.33417	-2.93769	0.603523	x	x
ILMN_2796400	NECAP2	-0.1643	-0.2777	-0.0206	0.0536		10.2302	10.3324	-0.10225		-0.917158	-1.51996	0.602805	x	x	x
ILMN_2797594	PATZ1	-0.10095	-0.59671	-1.19067	-0.25322		6.52361	7.059	-0.535388		-0.18339	-0.786153	0.602763		x
ILMN_2763115	CDC34	-0.3145	-0.88672	0.11964	0.40874		6.07198	6.2402	-0.16821		0.0083525	-0.594243	0.602595
ILMN_2843698	SMARCAL1	-0.79854	-0.79874	-0.5449	-0.36127		7.88961	8.51547	-0.625862		0.809245	0.206748	0.602498	x		x
ILMN_2671601	SELK	-0.4265	-0.9286	-0.5429	-0.6327		11.2139	11.8466	-0.632675		0.32865	-0.2735	0.60215	x	x	x
ILMN_1258929	2610110G12RIK	0.80671	0.64509	0.67837	1.07175		10.3263	9.5258	0.80048		0.7439	0.142022	0.601878	x		x
ILMN_2870302	PARP3	-1.81101	-1.46394	-1.18808	-1.00514		6.15276	7.5198	-1.36704		0.39412	-0.207637	0.601757			x
ILMN_1220387	TICAM1	0.33032	0.33565	0.48248	0.14137		6.62707	6.30462	0.322455		-0.142685	-0.744423	0.601738		x
ILMN_2881296	TMEM66	-0.6515	0	-0.8724	-0.8172		11.33	11.9153	-0.585275		0.249875	-0.35115	0.601025		x	x
ILMN_2989257	QARS	-1.0517	-1.22674	-1.16577	-1.07465		9.94139	11.0711	-1.12971		0.217017	-0.38385	0.600867			x
ILMN_3135284	ZFP606	0.20209	-0.02883	-0.09666	-0.55338		5.60291	5.7221	-0.119195		0.145727	-0.454677	0.600405
ILMN_2682321	ARMC6	-0.08998	-0.02222	-0.36991	0.18735		8.10123	8.17492	-0.07369		0.700537	0.100155	0.600382	x		x
ILMN_1240178	CCNDBP1	0.6977	0.485	0.89773	1.1644		10.5671	9.75587	0.811208		-1.04472	-1.645	0.600287	x	x	x
ILMN_2907331	SCARB2	-0.93459	-1.00843	-1.08512	-0.97298		9.47154	10.4718	-1.00028		-1.57394	-2.17406	0.60012	x	x
ILMN_1233838	DOM3Z	-0.36603	-0.1506	-0.35213	-0.11544		8.4349	8.68095	-0.24605		0.458025	-0.142033	0.600058	x		x
ILMN_2970672	AV249152	-0.28698	-0.35685	-0.01937	-0.76585		6.28877	6.64604	-0.357263		0.726507	0.126712	0.599795	x
ILMN_2853409	ARFGAP2	-0.3861	-0.4789	-0.72433	-0.62878		9.9565	10.511	-0.554527		-0.66269	-1.26203	0.59934	x	x	x
ILMN_2858359	CLSPN	-1.48091	-2.07574	-1.87745	-2.88351		5.28449	7.36389	-2.0794		3.25008	2.65087	0.599212	x	x
ILMN_2677696	ABCF3	-0.85667	-0.62061	-0.81527	-0.7618		9.67044	10.434	-0.763588		0.02984	-0.568915	0.598755		x	x
ILMN_1250103	TLE2	-2.01598	-2.07229	-1.78358	-2.47088		6.3179	8.40358	-2.08568		0.492252	-0.106275	0.598528
ILMN_1215009	RABL4	0.93008	0.97909	0.92153	1.14398		9.81523	8.82156	0.99367		-0.078155	-0.67643	0.598275		x	x
ILMN_2596979	NRARP	0.1206	0.3703	0.1049	-0.2486		11.8199	11.7331	0.0868		-1.4577	-2.05586	0.598165	x	x	x
ILMN_3122845	H1FX	1.14701	0.92947	0.58281	1.02361		8.87884	7.95811	0.920725		2.45594	1.85786	0.59808	x	x	x
ILMN_2717439	PIP4K2A	-0.4391	-0.7671	-0.6382	-0.96		12.8289	13.53	-0.7011		-2.16517	-2.76292	0.59775	x	x
ILMN_2758762	CORO7	-0.49088	-0.76572	-0.43623	-0.35984		5.24071	5.75387	-0.513168		0.042185	-0.55516	0.597345		x
ILMN_2429754	ZFP313	0.49036	-0.36789	-0.35706	0.56593		7.12673	7.04389	0.082835		0.303362	-0.293643	0.597005
ILMN_2866189	BTG1	-0.3089	-0.3201	-0.2298	-0.5404		11.3294	11.6792	-0.3498		1.12775	0.5311	0.59665	x	x	x
ILMN_2484918	VTI1A	0.5401	0.64962	0.66985	0.67531		8.66176	8.02804	0.63372		-0.162078	-0.758605	0.596527			x
ILMN_2493052	ZFYVE26	-1.9812	-2.02456	-1.86455	-2.2939		7.63247	9.67352	-2.04105		-0.265155	-0.861645	0.59649		x	x
ILMN_2638558	PES1	-0.65636	-0.7213	-0.77987	-0.52086		9.55736	10.227	-0.669598		0.628177	0.0317125	0.596465	x		x
ILMN_1235687	SHKBP1	-0.09267	0.00301	-0.20952	-0.06856		6.81475	6.90669	-0.091935		-0.194937	-0.790855	0.595918		x	x
[truncated: 7,655 more rows]
