# Supplementary material for: Identification of Global Alteration of Translational Regulation in Glioma In Vivo
Source: PLoS One. 2012 Oct 3;7(10):e46965. doi: 10.1371/journal.pone.0046965 (PMC3463531; doi:10.1371/journal.pone.0046965)
Supplement: Dataset S3 — PTEN+/+ PDGF-driven glioma compared to PTEN−/− PDGF-driven glioma; IP, Total and TE values. (XLS) [file pone.0046965.s008.xls]

## Sheet: Dataset S3
Dataset S3: PTEN+/+ PDGF-driven glioma compared to PTEN-/- PDGF-driven glioma; IP, Total and TE values
Illumina ProbeID	Gene Symbol	PDGFCre #1 TE (log2)	PDGFCre #2 TE (log2)	PDGFCre #3 TE (log2)	PDGFCre #4 TE (log2)		PDGFCre IP Ave (log2)	PDGFCre Total Ave (log2)	PDGFCre TE Ave (log2)		PC/P IP fold change (log2)	PC/P Total fold change (log2)	PC/P TE fold change (log2)	PCvP IP FDR<0.05	PCvP Total FDR<0.05	PCvP TE FDR <0.05
ILMN_2846865	ACTB	2.0303	1.47644	0.91107	1.48887		9.84584	8.36918	1.47667		3.02003	0.974085	2.04594	x
ILMN_2588055	ACTB	1.9707	1.71564	0.68127	1.46554		9.71182	8.25353	1.45829		2.86397	0.995965	1.86801	x
ILMN_1217812	KLHDC9	1.3075	1.55354	2.11193	2.30366		7.45041	5.63125	1.81916		1.50782	-0.191295	1.69911	x		x
ILMN_2980466	IDUA	1.00342	0.65624	1.30278	0.99015		8.59932	7.61117	0.988148		2.11724	0.621275	1.49596	x
ILMN_2691157	DCTN1	-0.38412	-0.6842	-0.9113	0.09514		7.71694	8.18806	-0.47112		0.832733	-0.465087	1.29782
ILMN_1225224	TTC14	-0.99187	-0.68775	-0.95046	-0.89648		7.24322	8.12486	-0.88164		0.66056	-0.636465	1.29702	x	x	x
ILMN_2710419	PLEC1	-2.65594	-2.54928	-2.79892	-3.07702		8.03766	10.8079	-2.77029		1.13019	-0.14735	1.27754	x
ILMN_2704822	ACAA2	-0.11812	0.039	0.62554	0.72477		6.83529	6.5175	0.317798		1.10292	-0.161688	1.2646
ILMN_1238654	GORASP2	0.49221	0.3646	1.50062	0.76358		7.51349	6.73324	0.780252		1.51412	0.258633	1.25549	x
ILMN_2842802	2900024C23RIK	0.47089	0.44248	0.02425	0.2818		9.3308	9.02594	0.304855		2.30105	1.05595	1.24511	x	x
ILMN_3128725	EGFR	1.19417	0.5814	0.98743	1.38801		6.72176	5.684	1.03775		1.28475	0.042455	1.24229	x
ILMN_1237571	MRGPRA2	0.79398	0.68535	0.67706	0.29038		6.74725	6.13556	0.611693		1.78591	0.57577	1.21014	x
ILMN_2971688	NRG1	-0.2799	-0.01725	0.45953	0.68981		6.62006	6.40701	0.213048		1.29294	0.097705	1.19524	x
ILMN_2881610	D9ERTD402E	0.4222	0.58711	0.3161	0.56238		6.91122	6.43927	0.471947		1.59394	0.401925	1.19201	x	x	x
ILMN_2691187	RBBP7	-1.64177	-1.31528	-0.90825	-1.11777		7.90829	9.15406	-1.24577		1.71801	0.564753	1.15326	x
ILMN_2617920	1110017D15RIK	-1.79897	-1.55852	-1.61046	-1.83971		6.01912	7.72104	-1.70192		0.754215	-0.392892	1.14711
ILMN_2463180	TNC	-2.38282	-1.96883	-2.96087	-2.86268		6.85469	9.39849	-2.5438		-0.14841	-1.28013	1.13172		x
ILMN_1219275	RBBP7	-1.64757	-1.43688	-1.07946	-0.91543		7.79289	9.06273	-1.26984		1.7332	0.610578	1.12262	x
ILMN_2754355	RPS19	1.83515	1.24039	2.35244	2.43006		7.03309	5.06858	1.96451		1.24355	0.125707	1.11784	x
ILMN_2683811	GALE	0.34188	0.50073	0.66313	0.56941		7.13681	6.61802	0.518787		1.38297	0.284748	1.09822	x		x
ILMN_3132050	RASGRF1	0.97652	0.57174	1.73467	2.01414		9.31701	7.99274	1.32427		0.609432	-0.480277	1.08971
ILMN_2647553	SAPS2	0.78901	0.20901	1.27934	1.60942		7.19591	6.22422	0.971695		1.08822	0.038165	1.05006	x
ILMN_1214593	FAHD2A	0.91334	0.22847	0.96063	0.59017		7.1441	6.47094	0.673152		1.4755	0.429878	1.04562	x
ILMN_2653395	TMEM150	0.23776	0.53519	1.79715	0.85114		6.55175	5.69644	0.85531		0.866022	-0.175505	1.04153
ILMN_1228145	GPR45	-0.2894	-0.27223	0.15688	0.44353		6.24487	6.23518	0.009695		1.00635	-0.0332025	1.03955	x
ILMN_2727920	TSPO	0.68813	0.37395	1.10697	0.21264		7.83879	7.24337	0.595422		1.89549	0.856173	1.03932	x
ILMN_1244161	NME4	1.38027	1.20677	2.09415	2.17282		8.86533	7.15183	1.7135		0.312117	-0.698773	1.01089		x
ILMN_2463181	TNC	-2.08407	-2.43518	-2.4958	-3.05734		7.24883	9.76693	-2.5181		-0.25683	-1.26299	1.00616		x
ILMN_3000703	STXBP5L	-0.00859	0.12529	0.64858	0.11361		6.42927	6.20955	0.219722		1.54621	0.54309	1.00312	x	x
ILMN_2691192	RBBP7	-1.62679	-1.46155	-0.54885	-0.96481		8.2535	9.404	-1.1505		1.50632	0.512177	0.99414	x
ILMN_2918479	HSPA8	-1.142	-1.3231	-1.3773	-1.5008		11.1959	12.5316	-1.3358		1.14466	0.16315	0.981508	x
ILMN_1256281	GTPBP8	0.94622	0.74517	1.7942	1.33278		6.47676	5.27217	1.20459		0.377813	-0.601	0.978813
ILMN_1232240	NARFL	0.55968	0.37686	0.43482	0.40573		6.07866	5.63439	0.444273		1.30048	0.32928	0.971195	x		x
ILMN_1248028	EMP3	1.15733	1.09096	1.73609	1.65935		9.47499	8.06406	1.41093		1.06396	0.0951825	0.968775	x
ILMN_2766867	SLC22A7	0.20589	0.45995	0.59675	0.87825		6.69007	6.15486	0.53521		1.46314	0.509345	0.953792	x	x
ILMN_2435521	WDR13	0.14651	0.60199	0.40643	0.61563		7.01042	6.56778	0.44264		1.61225	0.658605	0.953647	x	x
ILMN_2733793	CORO1A	0.00661	-0.08062	0.50001	-0.25718		6.13559	6.09339	0.042205		0.610248	-0.34148	0.951728
ILMN_2725617	KHK	1.0703	1.06843	1.11022	0.56322		6.72221	5.76916	0.953043		0.895168	-0.050675	0.945843	x		x
ILMN_2617433	ACTB	-1.0521	-1.0412	-0.2913	-0.935		11.6865	12.5164	-0.8299		0.74145	-0.199875	0.941325	x
ILMN_2674533	RENBP	0.38609	0.95152	0.47493	0.71067		7.37755	6.74675	0.630803		1.50879	0.568702	0.940088	x
ILMN_2891245	RHBDL2	-2.80208	-2.98275	-3.21684	-3.82931		7.12922	10.337	-3.20774		0.213398	-0.725688	0.939085
ILMN_2785350	IL17RC	1.51006	0.66878	1.43251	1.10218		7.78745	6.60907	1.17838		1.02805	0.091925	0.936123	x
ILMN_2471045	WDR4	0.52064	0.92983	1.20091	1.1426		6.5228	5.5743	0.948495		0.93843	0.0055975	0.932833	x
ILMN_2625601	STARD10	1.55181	0.94477	2.03506	0.54805		6.00061	4.73068	1.26992		0.386725	-0.540195	0.92692
ILMN_2785353	IL17RC	1.58811	0.64975	1.52257	1.25302		6.18991	4.93655	1.25336		0.536355	-0.381623	0.917978
ILMN_2736847	CSDC2	2.0947	1.49726	1.30876	1.63711		6.96161	5.32715	1.63446		0.77543	-0.141857	0.917287	x
ILMN_2663130	P2RY6	0.84256	0.06358	0.56493	-0.22807		6.63933	6.32858	0.31075		1.17653	0.26152	0.915005	x
ILMN_1220874	5330401P04RIK	-0.34277	-1.02781	-0.55222	-0.58423		7.3185	7.94526	-0.626758		1.26658	0.352815	0.913762	x
ILMN_1220360	UNC13B	-0.31816	-0.41469	-0.28226	0.14907		7.7988	8.01531	-0.21651		1.52988	0.623538	0.90634	x	x
ILMN_2925923	VGF	-0.52729	-0.37237	-0.73631	-0.89837		9.39057	10.0242	-0.633585		-1.39104	-2.29292	0.90189	x	x	x
ILMN_3007862	ABHD14B	-0.16511	0.57035	-0.90453	-0.66346		6.63245	6.92314	-0.290688		1.07688	0.177313	0.899567	x
ILMN_1244908	APIP	0.49217	0.54773	0.77137	0.91996		9.45401	8.77121	0.682808		1.83208	0.93269	0.899393	x	x
ILMN_2659503	CDH13	-0.62256	-2.0296	-0.79311	-0.69766		6.22877	7.2645	-1.03573		0.638645	-0.259288	0.897933
ILMN_2733957	RBPJL	0.32443	0.26353	0.08179	-0.26202		8.95245	8.85052	0.101933		1.26793	0.377073	0.890855	x
ILMN_2670959	SNRP70	-0.65796	-0.63182	-0.42999	-0.82935		8.5255	9.16278	-0.63728		0.6216	-0.26732	0.88892	x
ILMN_2600747	MPG	0.79854	0.99105	1.27305	1.50145		7.96947	6.82845	1.14102		0.68453	-0.203642	0.888173	x
ILMN_2959292	UPP1	1.56975	0.67786	1.08926	1.08222		8.27607	7.1713	1.10477		0.769037	-0.110572	0.87961	x
ILMN_2755224	CDCA4	0.08642	0.20533	0.95207	0.79013		7.20176	6.69327	0.508487		0.969047	0.089655	0.879392	x
ILMN_2674655	1110018J18RIK	2.2256	0.8139	1.86258	1.86098		6.86167	5.17091	1.69076		0.397695	-0.47683	0.874525
ILMN_2644480	MFSD3	0.64489	0.21118	-0.22989	-0.30243		5.7571	5.67616	0.0809375		1.17731	0.308808	0.868502	x
ILMN_2651715	AXL	-0.5948	-0.9078	-0.05919	-0.23288		10.2473	10.696	-0.448668		-0.379875	-1.24723	0.867357		x	x
ILMN_2599360	POFUT1	-0.10868	-0.27128	-0.28694	-0.92247		5.70084	6.09818	-0.397342		0.677338	-0.189813	0.86715	x
ILMN_1224780	ELOVL1	0.04021	-0.35644	-0.58009	-0.20462		8.45389	8.72912	-0.275235		1.66411	0.798802	0.865312	x	x
ILMN_2696537	TM2D3	0.85682	-0.02476	1.04688	0.54822		6.98956	6.38277	0.60679		1.11876	0.255228	0.86353	x
ILMN_3149218	5930434B04RIK	1.06139	0.98789	1.33614	1.68661		7.96833	6.70032	1.26801		0.984185	0.120668	0.863517	x
ILMN_1229661	MZF1	0.29749	0.33676	0.49956	0.0571		6.91435	6.61662	0.297727		1.49716	0.63465	0.86251	x
ILMN_1244618	DLK1	0.45381	-0.00581	0.78254	0.22679		8.17195	7.80762	0.364333		-1.51029	-2.36772	0.857433	x	x
ILMN_2687195	ZFP324	0.93814	0.78215	0.0363	0.73538		5.63688	5.01389	0.622992		-0.0029375	-0.85935	0.856412		x
ILMN_2723066	FXYD7	1.97199	1.94374	2.76252	1.97243		8.58038	6.41771	2.16267		0.235735	-0.61915	0.854885
ILMN_1255263	SCAMP5	-0.1448	0.05352	-0.08303	0.62181		7.88643	7.77455	0.111875		0.790815	-0.0615975	0.852413	x
ILMN_1231447	TPI1	0.01458	0.50897	1.51844	0.83717		7.93603	7.21624	0.71979		1.37056	0.522123	0.848438	x
ILMN_2712668	PFKFB4	-0.13521	-0.22606	-0.28497	-0.45262		7.72375	7.99846	-0.274715		0.730873	-0.117403	0.848275	x
ILMN_2663015	ABCB8	0.24178	0.33861	1.28099	1.00939		6.89584	6.17815	0.717693		0.662573	-0.184553	0.847125	x
ILMN_2670230	TBRG4	0.03191	0.35133	1.32607	0.47478		6.64643	6.10041	0.546022		1.55186	0.7049	0.84696	x	x
ILMN_1237206	RALY	0.69317	0.61687	0.66405	0.27764		8.58265	8.01972	0.562933		1.08707	0.240547	0.846523	x
ILMN_2588737	RAB3D	0.84556	0.96072	1.06653	0.85842		6.95399	6.02119	0.932808		0.12633	-0.719855	0.846185
ILMN_1221835	TUBB2B	-0.2751	-0.3336	0.0554	-0.0406		11.3018	11.4503	-0.148475		0.923677	0.080125	0.843552	x
ILMN_2698738	LMBR1L	-0.02603	0.24741	-0.24776	0.08124		7.09809	7.08438	0.013715		0.87627	0.0331825	0.843087	x
ILMN_2886162	SLC45A4	-0.46384	-0.77058	-0.1992	-0.26082		8.02227	8.44589	-0.42361		1.16582	0.323317	0.842507	x
ILMN_2729743	SLC38A10	-0.70378	-1.00814	0.06397	-0.80569		6.63695	7.25036	-0.61341		1.82456	0.98429	0.840273	x	x
ILMN_2765407	LUC7L2	-0.6904	-0.311	-0.64274	-0.86371		7.48453	8.11149	-0.626962		0.537105	-0.301603	0.838708	x
ILMN_1257788	A430005L14RIK	1.29048	0.99404	1.89946	2.20908		8.77993	7.18166	1.59827		1.23095	0.395195	0.83575	x
ILMN_2503052	TNNC1	0.15121	1.7003	1.28502	2.34698		6.12303	4.75216	1.37088		0.468187	-0.366747	0.834935
ILMN_2751492	FRAG1	-0.09696	-0.13368	1.22425	1.45705		6.33123	5.71856	0.612665		0.803735	-0.030845	0.83458	x
ILMN_1258159	SLC2A1	-0.9235	-1.3562	-0.9235	-1.0087		11.3752	12.4282	-1.05297		1.29863	0.46545	0.833177	x
ILMN_3004151	1600002K03RIK	0.55333	0.50347	0.21036	0.7344		9.19494	8.69454	0.50039		1.39238	0.56146	0.830923	x	x	x
ILMN_2737090	RPS4Y2	-0.04221	0.64025	0.17605	0.63957		8.43564	8.08223	0.353415		1.44522	0.615235	0.829983	x
ILMN_1232235	THADA	-0.28209	-0.40982	-1.63486	-0.55082		6.35571	7.07511	-0.719398		0.65448	-0.16949	0.82397	x
ILMN_3055230	RASGRF1	0.9157	0.4827	1.71912	1.4688		9.20296	8.05638	1.14658		-0.139002	-0.962918	0.823915		x
ILMN_2727921	TSPO	0.00536	0.75856	1.11795	-0.28291		7.81293	7.41319	0.39974		1.74821	0.926815	0.821395	x
ILMN_2608574	TM2D3	0.52209	0.28535	0.37737	0.66816		9.09745	8.6342	0.463242		0.95966	0.139095	0.820565	x
ILMN_3132204	POFUT1	-0.87654	-0.3762	-0.98683	-1.05659		6.28215	7.10619	-0.82404		0.821615	0.0038825	0.817732	x		x
ILMN_1223317	LGALS3	0.36913	1.39006	1.18438	0.46118		9.61027	8.75908	0.851188		1.08195	0.27066	0.81129	x
ILMN_1218915	CYB5D2	-0.36605	0.43368	0.76055	1.73498		5.80837	5.16758	0.64079		0.51443	-0.296055	0.810485
ILMN_1252389	LOC100046136	-0.27988	-0.36912	-0.11313	-0.2535		8.81054	9.06445	-0.253908		1.18133	0.373212	0.80812	x
ILMN_2806700	CYBA	-0.55134	0.14198	-0.24647	-0.12031		6.16561	6.35964	-0.194035		0.81894	0.0116825	0.807257
ILMN_2598074	FBXO16	0.73812	1.19684	1.50871	1.37861		6.86343	5.65787	1.20557		1.16375	0.357293	0.80646	x
ILMN_2492161	TSSC1	-0.05402	-0.31194	0.44008	0.90166		7.922	7.67805	0.243945		1.29796	0.501682	0.796278	x
ILMN_2735184	COL18A1	-1.7417	-1.5007	-1.7117	-1.8687		11.3709	13.0766	-1.7057		0.46615	-0.329575	0.795725
ILMN_3026397	CHKA	-2.13408	-2.37444	-2.46244	-3.08954		8.94605	11.4612	-2.51513		0.226122	-0.567275	0.793397
ILMN_1256335	RAPGEF3	-0.06963	-0.01995	0.23256	0.27368		7.2625	7.15834	0.104165		1.62993	0.838465	0.791465	x	x
ILMN_2620365	ALKBH2	1.54574	1.17806	1.75588	1.57432		7.51453	6.00103	1.5135		0.847465	0.05629	0.791175
ILMN_3062470	CRLS1	0.63826	0.3373	1.08775	0.77177		7.96572	7.25695	0.70877		1.58595	0.796107	0.78984	x
ILMN_2642913	EMP1	-1.36415	-1.42403	-0.66343	-0.30183		9.06874	10.0071	-0.93836		0.01675	-0.77165	0.7884
ILMN_2612096	ZC3HC1	-0.10373	-0.12559	-0.04098	0.40402		7.03246	6.99903	0.03343		0.795867	0.007485	0.788382
ILMN_2784272	IFNGR2	-1.09025	-1.46612	-0.85392	-1.90324		7.89165	9.22003	-1.32838		0.530372	-0.257733	0.788105
ILMN_1244874	SYNGR2	0.6565	0.5956	-0.37623	0.53201		6.98839	6.63643	0.35197		1.43164	0.645528	0.786112	x
ILMN_3087004	HOXA13	0.87087	0.39006	0.26241	0.17925		6.00913	5.58348	0.425647		1.20769	0.422822	0.784867	x
ILMN_1238081	OPRS1	0.01037	0.14965	0.47895	0.31841		8.73439	8.49505	0.239345		0.97437	0.190492	0.783877	x
ILMN_2763602	MAEA	0.05416	0.39752	0.19854	0.27561		7.93475	7.70329	0.231458		1.32803	0.544345	0.783685	x
ILMN_2706129	E130303B06RIK	0.46853	0.37748	0.71741	0.52826		6.36533	5.84241	0.52292		1.0479	0.264428	0.783468	x
ILMN_3009400	RAVER2	1.22226	0.25193	2.03698	0.3437		5.55383	4.59012	0.963717		0.13241	-0.648097	0.780508
ILMN_2859917	TMEM53	1.3747	1.01423	0.70687	0.65311		7.56947	6.63225	0.937227		1.08583	0.307958	0.77787	x
ILMN_2706231	SYNGR2	0.75432	0.48081	0.60671	1.01625		7.72795	7.01343	0.714522		1.32189	0.544978	0.776915	x
ILMN_2754954	MPP3	-1.28033	-0.69444	-1.23692	-1.58976		5.28319	6.48355	-1.20036		0.441465	-0.335408	0.776873
ILMN_2684987	HNRNPH1	-1.15881	-0.93473	-1.17335	-0.90813		6.89882	7.94258	-1.04376		1.01858	0.24289	0.77569	x
ILMN_2635105	NME7	-0.43391	-0.36641	0.83384	0.0548		7.29088	7.2688	0.02208		0.839013	0.064225	0.774788	x
ILMN_1237695	PFKP	-0.55212	-0.35674	0.09379	-0.55908		9.04852	9.39206	-0.343538		0.818207	0.0439775	0.77423	x
ILMN_3146018	CCL27	1.87138	1.84876	1.39419	1.7079		8.97865	7.2731	1.70556		0.202982	-0.571145	0.774127			x
ILMN_2598715	TUBB2B	-0.1714	-0.3146	0.1685	0.0438		10.4249	10.4933	-0.068425		1.10219	0.329078	0.77311	x
ILMN_2678547	LYPLA1	-0.72775	-0.19845	0.86414	0.15198		7.20958	7.1871	0.02248		1.25607	0.483255	0.772818	x
ILMN_2646230	DAP3	-0.44023	-0.07248	0.01885	-0.00236		9.29215	9.4162	-0.124055		0.996607	0.22706	0.769547	x		x
ILMN_1214974	IL1RL1L	0.80137	0.61177	1.20109	1.33678		9.44666	8.4589	0.987753		0.747188	-0.0213	0.768488	x
ILMN_2812645	PTRH1	1.22426	1.37906	1.68682	1.92234		6.97857	5.42545	1.55312		1.37008	0.602377	0.767703	x
ILMN_1259418	AIFM2	0.78629	0.90834	0.82435	0.69911		8.91571	8.11119	0.804523		0.707747	-0.05634	0.764088	x		x
ILMN_2695047	PNPLA7	-0.13106	-0.33992	-0.17289	-0.75648		5.29445	5.64454	-0.350087		0.353167	-0.410538	0.763705
ILMN_2686603	LOC100046406	-0.62397	-0.57844	-0.79399	-0.3384		6.00053	6.58423	-0.5837		0.263508	-0.499615	0.763123
ILMN_2600078	ANKRD54	0.82504	1.00707	1.67913	1.80086		6.92074	5.59272	1.32803		0.83182	0.06883	0.76299	x
ILMN_3049455	FXN	1.47809	1.92685	1.92062	1.78321		7.64159	5.8644	1.77719		1.13549	0.37385	0.761637	x
ILMN_2643455	TRABD	1.16331	0.72591	1.02315	1.65013		6.8236	5.68297	1.14062		0.953445	0.193912	0.759532	x
ILMN_1217864	ZFP692	-2.00108	-1.63842	-2.95278	-2.57498		5.67315	7.96496	-2.29181		0.6156	-0.143895	0.759495
ILMN_1252105	ANKRD24	1.46278	1.81919	2.32593	2.50412		7.1625	5.1345	2.02801		0.546325	-0.212305	0.75863
ILMN_2693594	ABCF1	0.64283	0.60728	1.09289	1.32203		7.64794	6.73168	0.916258		0.791365	0.0333725	0.757993	x
ILMN_2645171	EEF1A2	0.76279	0.67522	0.49706	0.40817		8.08581	7.5	0.58581		0.0135875	-0.741025	0.754612		x
ILMN_2747792	6530418L21RIK	0.52305	0.25294	1.33801	0.61158		8.26489	7.5835	0.681395		0.160068	-0.59346	0.753527
ILMN_2963754	9430015G10RIK	-1.0261	-1.00619	-0.47309	-0.36855		6.74791	7.4664	-0.718483		0.551905	-0.19953	0.751435
ILMN_3134632	ADAM22	0.06655	-1.22111	-0.8792	-0.89909		5.73141	6.46462	-0.733212		0.529483	-0.22017	0.749653	x
ILMN_1231901	RASGEF1C	1.60954	0.9132	1.58041	1.60508		10.5511	9.12399	1.42706		1.06244	0.31683	0.745605	x
ILMN_2813186	AVPI1	1.90055	1.51178	2.62566	2.37135		7.43673	5.33439	2.10234		0.785855	0.04312	0.742735	x
ILMN_2757087	1810009O10RIK	0.839	0.22243	1.15449	0.97326		8.35363	7.55634	0.797295		1.05923	0.3179	0.741332	x
ILMN_2678521	GPR146	0.60803	-0.09433	0.41069	-0.09682		6.73832	6.53142	0.206893		1.62097	0.88039	0.740583	x
ILMN_1233455	OLFML3	0.42263	0.327	0.16054	0.21056		8.6216	8.34142	0.280182		0.68521	-0.055115	0.740325	x
ILMN_1214991	LRRC45	0.2863	-0.27182	-1.07441	-0.38018		5.56779	5.92781	-0.360027		0.23992	-0.499065	0.738985
ILMN_1240458	MFAP2	0.47347	0.30455	0.34843	0.51975		8.2507	7.83915	0.41155		0.388953	-0.34543	0.734383
ILMN_1245093	NPHP1	0.58898	0.77923	0.48373	0.87291		8.26623	7.58502	0.681212		0.815747	0.0819925	0.733755	x
ILMN_2660182	ACOT7	0.47615	0.90358	0.04014	0.23388		8.57719	8.16376	0.413438		1.31331	0.583407	0.729898	x
ILMN_1232884	SPHK1	1.11661	0.75467	2.05676	1.54882		9.61859	8.24938	1.36922		0.464445	-0.264715	0.72916
ILMN_1240857	COX7A1	1.82349	1.18046	1.76332	1.87775		6.60331	4.94205	1.66125		0.23793	-0.489165	0.727095
ILMN_2636832	CYB5R3	-0.24617	0.39288	-0.03643	1.05319		6.90433	6.61346	0.290867		0.419455	-0.306937	0.726392
ILMN_2701035	MAK16	-0.0705	0.0949	-0.0507	0.5026		8.47936	8.36028	0.119075		0.622332	-0.104045	0.726377	x
ILMN_2599751	RABEP2	-0.48697	-0.22868	0.31314	-0.3542		6.20768	6.39686	-0.189178		1.07179	0.345833	0.725957	x
ILMN_2615741	EIF3S8	-0.63393	-0.90383	-0.38212	-0.86198		8.85133	9.54679	-0.695465		0.580775	-0.145153	0.725927
ILMN_3138222	9030025P20RIK	-1.82851	-1.84734	-2.60035	-3.34989		7.96204	10.3686	-2.40652		0.273282	-0.452313	0.725595
ILMN_2642922	MTMR11	1.10268	0.85966	0.96995	1.26702		8.71816	7.66833	1.04983		-0.538645	-1.26385	0.725208	x	x
ILMN_2622915	SLC14A1	-0.54257	-0.01186	-0.76071	0.03613		6.02205	6.3418	-0.319753		0.343332	-0.381722	0.725055
ILMN_2590034	LTBP4	-0.30655	-0.55681	-0.6682	-0.52607		7.65001	8.16442	-0.514408		-0.307293	-1.03191	0.724622		x
ILMN_2722778	CPSF4	-0.45289	1.51258	2.06587	1.37947		6.4181	5.29184	1.12626		0.711322	-0.01292	0.724242
ILMN_2708357	NT5C3L	0.42222	0.66216	1.36061	1.19845		9.89205	8.98119	0.91086		1.17289	0.449115	0.72378	x
ILMN_1239221	2310016C08RIK	0.24765	0.54105	0.5391	1.09227		8.37897	7.77395	0.605017		1.2464	0.523458	0.722945	x
ILMN_3124547	RFFL	0.66861	0.09523	0.11886	0.29702		6.28916	5.99423	0.29493		0.91985	0.19697	0.72288	x
ILMN_2866099	MMP24	0.19644	0	0.56208	0.41796		7.44987	7.15575	0.29412		-0.596357	-1.31846	0.722103	x	x
ILMN_2768026	GUSB	-0.42183	-0.09969	0.46894	-0.13638		7.21815	7.26539	-0.04724		0.8856	0.164455	0.721145	x
ILMN_1233339	NME4	1.60112	1.39891	1.98644	1.94403		9.8564	8.12378	1.73263		-0.06808	-0.788035	0.719955		x
ILMN_1221624	SLC35B3	-1.05	-1.0057	-1.66323	-1.1538		10.1401	11.3583	-1.21818		0.963515	0.245075	0.71844	x
ILMN_2643057	TRAPPC6A	1.78637	1.98002	2.30742	2.5703		8.22838	6.06736	2.16103		0.41311	-0.30513	0.71824
ILMN_2648669	GPNMB	-0.064	-0.1467	-0.7116	-0.5754		12.0893	12.4637	-0.374425		1.7646	1.04655	0.718047	x	x
ILMN_2742426	LOC100044204	0.08531	0.29241	0.29314	0.25477		7.38672	7.15531	0.231408		0.55599	-0.16196	0.71795
ILMN_2589915	HAPLN4	-0.39318	-0.30914	-0.36824	-0.33784		8.43308	8.78517	-0.3521		1.34505	0.627797	0.717253	x	x	x
ILMN_1222383	LOC100048083	0.78416	0.81128	0.7635	1.30503		7.47165	6.55566	0.915992		0.688735	-0.0276325	0.716367	x
ILMN_2955395	KATNB1	0.89803	-0.16933	0.40422	1.75268		5.84163	5.12023	0.7214		0.208358	-0.506317	0.714675
ILMN_1216046	C230052I12RIK	1.06326	0.5648	0.9609	1.65934		7.82941	6.76733	1.06208		1.18558	0.473995	0.711585	x
ILMN_2628672	MRPL49	1.43196	1.31041	1.82055	1.58847		8.6799	7.14205	1.53785		1.23869	0.528137	0.710555	x
ILMN_3034691	ARL6IP4	1.15312	1.23938	1.35089	1.18211		9.19767	7.96629	1.23137		0.878273	0.168343	0.70993	x
ILMN_1242769	AKAP8L	-1.28853	-1.15635	-1.63232	-1.86266		8.84754	10.3325	-1.48497		1.35319	0.64415	0.709037	x
ILMN_2639036	HSPD1	-2.00394	-1.65683	-1.67162	-1.24262		7.21995	8.8637	-1.64375		0.417925	-0.2907	0.708625
ILMN_2595469	CCDC65	0.1375	0.33408	0.74463	0.85102		7.75946	7.24266	0.516807		1.23335	0.52501	0.70834	x	x
ILMN_1249888	ADCY6	-1.47535	-1.12875	-0.88464	-0.82252		7.19462	8.27243	-1.07781		0.721173	0.0137775	0.707395	x
ILMN_1225587	ABCG4	-0.47136	-0.66574	-0.39799	-0.68262		8.21823	8.77266	-0.554427		0.421373	-0.284725	0.706098	x		x
ILMN_1259162	TRAF6	0.1091	-0.52786	0.36369	-0.03582		5.80061	5.82334	-0.0227225		0.580607	-0.125387	0.705995
ILMN_1231791	HAPLN3	0.21143	-0.03289	0.24524	-0.0633		8.33115	8.24103	0.09012		1.27341	0.567463	0.70595	x	x
ILMN_2750098	CHMP7	1.10868	0.64377	2.02572	1.43354		7.59387	6.29095	1.30293		0.57579	-0.127992	0.703782
ILMN_2892480	5330431N19RIK	0.90841	0.76013	0.68866	0.97878		6.35048	5.51648	0.833995		0.985535	0.281905	0.70363	x
ILMN_1218277	OLFR724	0.28575	0.47053	1.35316	0.67881		6.71976	6.02269	0.697063		1.15785	0.455572	0.702273	x	x
ILMN_2806676	ACADS	1.00358	0.64723	0.54405	0.58745		8.40393	7.70835	0.695578		0.671983	-0.0293475	0.70133	x
ILMN_2780125	RASGEF1C	1.91666	1.80808	2.30269	1.99161		8.20177	6.19701	2.00476		0.177037	-0.524168	0.701205
ILMN_2948971	SLC35B3	-1.0104	-0.8958	-1.80841	-1.38857		10.0457	11.3215	-1.2758		1.08276	0.382425	0.700337	x
ILMN_1252199	AUP1	0.45862	0.4957	0.85336	1.15063		8.83774	8.09816	0.739577		1.35512	0.65552	0.6996	x
ILMN_2975900	RNF123	-0.1074	0.31514	0.93001	0.53085		5.86724	5.45009	0.41715		0.257242	-0.440767	0.69801
ILMN_2759108	DCXR	1.80929	1.32325	1.15717	1.68396		8.46485	6.97143	1.49342		1.78437	1.08636	0.698005	x	x
ILMN_1223335	ANO10	0.15097	0.4025	-0.34773	-0.11166		8.00677	7.98325	0.02352		0.546655	-0.150957	0.697612	x
ILMN_2477962	IL18BP	0.57567	0.15422	1.03944	0.48678		6.56019	5.99617	0.564027		1.48897	0.791675	0.697297	x	x
ILMN_1221684	SCP2	-0.51471	-0.40539	-0.79432	-1.5129		5.73453	6.54136	-0.80683		0.905077	0.208045	0.697032	x
ILMN_2705078	CSDA	-0.54947	-0.05751	0.28938	-0.09586		7.92983	8.03319	-0.103365		0.241523	-0.45527	0.696792
ILMN_2646381	GABPB1	0.3532	0.48522	0.64381	0.37869		6.52235	6.05712	0.46523		0.826045	0.129255	0.69679	x
ILMN_2760415	ABCF1	0.65771	0.61144	1.57104	1.22147		7.67601	6.6606	1.01542		0.641175	-0.05479	0.695965
ILMN_2428963	XPNPEP1	0.0996	-0.10012	0.55738	0.69147		8.24406	7.93198	0.312082		1.09538	0.399678	0.6957	x
ILMN_2690061	HNRPDL	-2.46376	-2.02179	-2.89895	-3.70628		8.61923	11.3919	-2.7727		0.654388	-0.04005	0.694437
ILMN_1238130	RAI12	1.72557	1.0396	1.85296	1.75916		7.90442	6.3101	1.59432		1.37358	0.679715	0.693867	x	x
ILMN_2758896	2410019G02RIK	0.33311	0.18249	1.02351	0.36115		7.57212	7.09706	0.475065		0.257785	-0.43531	0.693095		x
ILMN_2699621	DLK2	0.09275	-0.04641	-0.0224	0.21987		7.77477	7.71382	0.0609525		1.94501	1.25228	0.69273	x	x
ILMN_2664884	TSPAN17	1.23143	1.74741	1.46869	1.46986		7.51543	6.03608	1.47935		1.63407	0.94234	0.691733	x
ILMN_1259566	ST6GALNAC4	0.72369	0.76913	2.14528	1.4881		6.9252	5.64365	1.28155		0.631668	-0.0592775	0.690945
ILMN_2776237	HTR4	0.15513	0.67125	1.01781	0.80968		6.08801	5.42455	0.663467		0.978505	0.287752	0.690753	x
ILMN_2939522	PHTF1	0.1937	0.1864	-0.23095	0.32179		7.90452	7.78679	0.117735		0.99983	0.309493	0.690337	x
ILMN_2419185	TUFT1	0.421	0.3483	0.78065	0.17712		7.11534	6.68357	0.431768		0.326968	-0.362143	0.68911
ILMN_2817714	TSPAN17	1.38169	1.10968	0.75596	1.44511		10.5865	9.41342	1.17311		1.77464	1.08567	0.688978	x	x
ILMN_3031099	COQ10B	-0.00731	-0.15368	0.34234	0.37666		8.97404	8.83454	0.139502		1.06263	0.374398	0.688232	x
ILMN_2963483	ANKRD47	0.96452	0.59824	0.87689	1.40068		8.16332	7.20324	0.960082		0.701572	0.014285	0.687287	x
ILMN_2615855	HNRNPA2B1	-1.2694	-0.8042	-1.12472	-1.14215		9.86331	10.9484	-1.08512		0.59126	-0.0953	0.68656
ILMN_2607313	FKRP	0.74661	0.04725	1.30381	0.82028		7.22047	6.49099	0.729488		0.471453	-0.214673	0.686125
ILMN_2702464	FLOT1	0.87144	0.39419	0.5692	1.31217		7.35755	6.5708	0.78675		0.687438	0.0045125	0.682925
ILMN_2679695	MTERFD2	0.31207	0.21962	0.33169	0.39996		7.5259	7.21007	0.315835		0.774202	0.091435	0.682767	x
ILMN_2711442	GALT	1.46951	1.48643	1.57713	1.67003		7.3351	5.78433	1.55077		0.82874	0.147197	0.681542	x
ILMN_1212720	PRNPIP1	0.74855	0.34749	0.94818	0.8222		9.21041	8.49381	0.716605		0.865405	0.1845	0.680905	x
ILMN_2687854	1300018J18RIK	0.20959	-0.16844	0.01901	0.32136		7.35458	7.2592	0.09538		0.830007	0.149853	0.680155	x
ILMN_2846194	ECHDC2	0.90799	0.95923	0.35263	0.12326		8.26153	7.67575	0.585777		-0.127495	-0.80649	0.678995		x
ILMN_1242889	RELT	0.7129	0.35156	0.44301	0.26861		6.67057	6.22654	0.44402		1.3174	0.638948	0.67845	x	x
ILMN_2755585	AVPI1	1.72534	1.53353	1.95764	2.16856		9.00574	7.15947	1.84627		0.871245	0.193127	0.678118	x
ILMN_1246849	TSSC1	0.2489	-0.20769	0.94171	0.15522		6.53574	6.25121	0.284535		0.777808	0.0997025	0.678105	x
ILMN_2697615	MAPK12	0.48194	1.01494	1.29169	0.5399		7.59955	6.76743	0.832117		1.1746	0.497547	0.677058	x
ILMN_2819380	BC030476	-3.90023	-3.83065	-4.96525	-6.01741		6.42257	11.101	-4.67839		0.28038	-0.39595	0.67633
ILMN_2766616	EIF4E2	1.47172	1.09866	1.15272	1.70359		9.01764	7.66097	1.35667		0.95951	0.2832	0.67631	x
ILMN_2590520	H2-BL	1.33738	1.07468	1.53557	1.57722		6.70264	5.32143	1.38121		0.66135	-0.0145925	0.675943
ILMN_2689731	DUSP4	0.35459	-0.1863	0.17272	0.37514		7.17678	6.99774	0.179037		0.399562	-0.2757	0.675262	x
ILMN_2699624	2310008H09RIK	1.11612	1.23219	1.48417	1.34678		8.00178	6.70697	1.29481		0.765833	0.09161	0.674222	x		x
ILMN_1214631	ADCK4	1.48833	0.45602	0.67722	0.70751		6.99538	6.1631	0.83227		0.151772	-0.522318	0.67409
ILMN_3029727	SHF	0.75841	0.61792	1.15234	1.25329		9.85271	8.90722	0.94549		1.12608	0.453218	0.672865	x
ILMN_2596970	TMEM39A	-0.5948	-0.91706	-0.46032	-0.61967		8.50148	9.14944	-0.647963		0.588792	-0.0836425	0.672435	x
ILMN_2666018	MGP	0.35087	-0.08195	1.61279	0.61504		8.31772	7.69353	0.624188		0.14834	-0.52394	0.67228
ILMN_2655058	FSTL4	-0.8018	-0.58683	-1.15744	-1.55142		7.3754	8.39977	-1.02437		-0.00386	-0.675627	0.671767		x
ILMN_1245272	INSIG1	0.28455	-0.22834	0.6838	0.34393		7.54263	7.27165	0.270985		1.77666	1.10674	0.669917	x	x
ILMN_2698757	PPM1L	-1.08186	-1.55341	-1.26427	-1.33172		8.14584	9.45365	-1.30782		0.102727	-0.56677	0.669497		x	x
ILMN_2846776	CDKN1A	0.31884	0.79459	0.84587	0.56542		9.36295	8.73177	0.63118		1.20517	0.538115	0.667058	x
ILMN_2651137	LCK	1.46817	1.45828	1.80047	1.3651		6.71252	5.18952	1.523		0.497877	-0.16916	0.667037
ILMN_2765047	CHRD	-0.63486	-1.10357	-0.90221	-1.02511		7.29729	8.21373	-0.916438		1.11459	0.447905	0.666682	x
ILMN_2672997	RABIF	1.44606	0.87903	1.71	1.53275		8.80801	7.41605	1.39196		1.1963	0.530345	0.665952	x	x
ILMN_2730005	RPL29	1.3405	1.0786	1.4402	1.4785		11.9752	10.6408	1.33445		0.832175	0.16645	0.665725	x
ILMN_1222000	STOML1	0.28179	1.47568	1.17874	0.53838		5.59141	4.72276	0.868647		0.279747	-0.385833	0.66558
ILMN_2767539	SPIRE1	-0.71204	-0.46434	-0.40741	-0.55302		5.61545	6.14965	-0.534202		0.123033	-0.54047	0.663503
ILMN_3018758	BECN1	0.53796	0.81256	1.29733	1.58483		9.09058	8.03242	1.05817		1.21702	0.55563	0.66139	x
ILMN_3140473	KCNQ2	0.18883	-1.05497	1.17387	1.01467		5.37528	5.04468	0.3306		0.29012	-0.370775	0.660895
ILMN_1259463	ANKZF1	0.01859	-0.35774	-0.32058	-1.18634		6.58707	7.04859	-0.461518		0.340603	-0.319542	0.660145
ILMN_1249976	CFL2	0.3354	-0.09773	0.3742	0.20651		7.46794	7.26335	0.204595		0.29505	-0.364947	0.659997
ILMN_2940446	DGKA	0.10916	0.1941	-0.09158	-0.47239		7.4469	7.51208	-0.0651775		0.37373	-0.28565	0.65938
ILMN_2594419	GIPC1	1.41589	1.32925	1.72397	1.8037		8.24174	6.67354	1.5682		1.04824	0.38931	0.658925	x
ILMN_2687905	MSI2	0.876	0.72942	0.80831	1.15756		8.66535	7.77252	0.892823		0.535097	-0.122715	0.657812	x
ILMN_2959976	TOM1	-0.03027	-0.34577	0.3547	0.64191		7.64439	7.48924	0.155143		1.08167	0.424385	0.657282	x
ILMN_2693535	NUP107	-0.27111	-0.50339	-0.56157	-0.22865		7.04478	7.43595	-0.39118		0.844155	0.18705	0.657105	x
ILMN_2994631	C230052I12RIK	1.23321	1.39529	1.00339	1.44056		7.27332	6.0052	1.26811		0.977005	0.321073	0.655932	x
ILMN_2608429	ATP6V0D1	0.2693	0.2877	0.79062	0.42999		10.4591	10.0147	0.444403		0.643107	-0.0124225	0.65553
ILMN_2723108	TSC22D1	-0.2044	-0.5498	0.58781	0.1376		10.1863	10.1935	-0.0071975		0.799902	0.145202	0.6547	x
ILMN_2680852	WDR59	-0.162	-0.90366	-0.64197	-0.58526		6.73115	7.30438	-0.573222		1.54282	0.88826	0.654555	x	x
ILMN_2776911	PREI3	-0.47864	-0.6271	-0.27734	-0.05569		6.80854	7.16823	-0.359692		1.2435	0.589255	0.654248	x
ILMN_3121255	VEGFA	-1.1318	-1.93436	-1.55605	-2.39378		9.32568	11.0797	-1.754		1.32152	0.66733	0.65419	x
ILMN_1214700	NMNAT2	0.11596	-0.86998	0.77661	0.84607		7.07999	6.86282	0.217165		0.829408	0.175998	0.65341	x
ILMN_2757092	HINT3	1.72408	1.45403	2.04898	1.95779		9.34726	7.55104	1.79622		0.885582	0.232528	0.653055	x
ILMN_2444316	TPM3	-0.41038	-0.1302	0.21754	-0.14365		9.20262	9.3193	-0.116672		0.3745	-0.278355	0.652855
ILMN_2789692	WNT7B	-0.3363	-0.2206	0.3261	0.4583		10.7495	10.6926	0.056875		0.66314	0.010325	0.652815	x
ILMN_1240038	BC046331	0.40081	0.16758	0.85415	0.75448		8.98406	8.43981	0.544255		1.65549	1.00268	0.652807	x	x
ILMN_1245338	HIP1	-1.25621	-1.44591	-1.32177	-1.29964		8.45577	9.78666	-1.33088		0.0981675	-0.554043	0.65221		x
ILMN_1230893	LOC100045542	-0.4208	-0.5555	-0.5652	-0.6692		10.8354	11.3881	-0.552675		0.564737	-0.08625	0.650987	x
ILMN_2676634	ZFAND2B	1.45296	1.13706	2.37401	1.8701		7.8112	6.10266	1.70853		1.02316	0.37314	0.650015	x
ILMN_2789294	TMEM25	-0.02755	0.14468	-0.19958	-0.13533		8.51786	8.57231	-0.054445		0.470427	-0.178838	0.649265	x
ILMN_2976821	FZD10	0.51465	-0.56999	0.60706	-0.56591		7.59019	7.59374	-0.0035475		1.10268	0.453665	0.649017	x
ILMN_2591056	PIGL	0.35026	0.20878	0.65699	0.08799		8.11882	7.79281	0.326005		0.674818	0.0260075	0.64881	x
ILMN_2607331	CLDN9	0.05043	0.57176	0.62677	0.93159		6.49704	5.95191	0.545138		1.1781	0.530018	0.64808	x	x
ILMN_2675000	4930511J11RIK	1.06842	1.07862	0.94374	1.01708		9.65532	8.62835	1.02696		0.48176	-0.166065	0.647825
ILMN_2662192	GRAMD3	1.38744	1.16239	0.86177	1.39508		7.26716	6.06549	1.20167		1.38619	0.738825	0.647362	x
ILMN_2771219	LOC669660	-1.45748	-1.21107	-1.02666	-0.8003		7.36497	8.48885	-1.12388		0.69215	0.0448	0.64735
ILMN_3147331	THNSL2	1.11661	0.72283	1.19351	1.44658		7.23812	6.11824	1.11988		-0.0814275	-0.727697	0.64627
ILMN_1232821	APH1A	-0.4085	-0.23792	0.064	-0.21024		7.64462	7.84278	-0.198165		0.430955	-0.215222	0.646177
ILMN_2616422	2310005E10RIK	-0.62743	-0.32149	-0.12674	-0.2516		7.36105	7.69286	-0.331815		0.777365	0.1313	0.646065
ILMN_1228583	ZFP428	1.34155	1.1707	0.76454	0.69331		6.05923	5.0667	0.992525		0.87809	0.234545	0.643545	x
ILMN_2800675	ZFAND2B	1.68261	1.51079	1.69015	1.57895		9.64623	8.0306	1.61562		0.509825	-0.13321	0.643035	x
ILMN_2626980	AW540478	-0.31913	-0.47586	0.10256	-0.28533		7.15348	7.39792	-0.24444		0.400745	-0.24194	0.642685
ILMN_2942117	RAP1GAP	-0.59767	-0.09275	-0.32442	-0.18558		6.28216	6.58226	-0.300105		0.307375	-0.335225	0.6426
ILMN_2618549	RAB7	0.54849	0.09669	0.59943	0.06276		8.0416	7.71476	0.326843		1.04158	0.399087	0.64249	x
ILMN_2595973	GRN	-0.20126	-0.38496	-0.51651	-0.7201		9.51465	9.97036	-0.455708		0.0997425	-0.542365	0.642107
ILMN_1247582	SNRPA	-0.09209	-0.3133	0.0518	-0.21361		9.13627	9.27808	-0.1418		0.716122	0.0744875	0.641635
ILMN_3063644	SYT11	-1.04298	-0.93524	-0.61094	-0.62114		8.41505	9.21762	-0.802575		0.442075	-0.19826	0.640335
ILMN_2589477	DARS	-1.53038	-1.50275	-1.42866	-1.41042		7.82214	9.29019	-1.46805		1.02086	0.381882	0.63898	x
ILMN_2641069	PLEKHJ1	0.53391	0.67208	2.24911	1.31568		7.15977	5.96708	1.19269		0.35072	-0.28777	0.63849
ILMN_2877069	TSPO	0.93476	0.79914	1.22612	0.42904		9.1878	8.34053	0.847265		1.14878	0.510835	0.63794	x
ILMN_1255332	LSAMP	-0.50082	-0.50327	-0.72702	-0.31204		8.9483	9.45909	-0.510788		0.328835	-0.308612	0.637447
ILMN_2836173	ARV1	0.02425	-0.11766	-0.14055	-0.08493		8.18439	8.26411	-0.0797225		0.760545	0.123205	0.63734	x
ILMN_1213911	CCDC84	-1.2699	-1.72525	-1.05253	-1.1892		6.98666	8.29588	-1.30922		0.85106	0.214273	0.636787	x
ILMN_1256695	ZFP641	-0.8056	-0.60402	-0.94282	-1.81043		5.55577	6.59649	-1.04072		0.279492	-0.357242	0.636735
ILMN_2944272	5830404H04RIK	-0.20249	-0.26728	0.0056	-0.09413		7.59535	7.73492	-0.139575		0.547673	-0.0886	0.636273	x
ILMN_3160556	SMG6	-0.80325	-0.77467	-0.61681	-1.18136		6.42465	7.26867	-0.844022		0.775063	0.13893	0.636133	x
ILMN_2868280	DCXR	2.21963	1.89382	1.37399	1.86499		8.88859	7.05049	1.83811		1.77228	1.14225	0.630032	x	x
ILMN_3150996	BLM	-1.11673	-0.7291	-1.3547	-1.35738		7.65411	8.79359	-1.13948		0.53033	-0.09872	0.62905
ILMN_2421299	ZFP191	-1.20085	-0.60979	-1.50228	-1.02193		6.2927	7.37641	-1.08371		-0.0858725	-0.713413	0.62754
ILMN_3065779	MIER1	1.05378	0.87141	0.65986	0.5515		7.15291	6.36877	0.784137		-0.0006025	-0.627892	0.62729		x
ILMN_2706915	MEGF11	-0.04083	-0.6365	-0.91771	-1.99536		5.5208	6.41839	-0.8976		-0.253205	-0.880245	0.62704		x
ILMN_1244619	STXBP1	0.637	1.65744	0.4904	0.4884		5.78545	4.96714	0.81831		0.119973	-0.506882	0.626855
ILMN_1227712	WDR74	0.7654	0.7481	1.47785	1.13546		10.1793	9.14757	1.0317		0.56639	-0.0598225	0.626212	x
ILMN_2977492	MOXD1	-1.1262	-0.8658	-1.2793	-0.9896		11.8085	12.8737	-1.06522		1.31386	0.687725	0.62613	x
ILMN_1253746	9430077A04RIK	0.37316	-0.29464	0.87562	0.54609		5.467	5.09195	0.375057		0.702772	0.07691	0.625862	x
ILMN_2979430	THG1L	0.95845	1.02395	1.75208	1.92137		9.50824	8.09428	1.41396		1.41666	0.790902	0.625757	x	x
ILMN_2704690	AI450540	-1.36699	-1.11472	-1.38966	-1.36542		8.11195	9.42114	-1.3092		0.425702	-0.199865	0.625568	x
ILMN_1237761	STRA13	1.71693	1.48071	2.50073	2.42845		7.53185	5.50014	2.0317		0.696	0.07128	0.62472	x
ILMN_2839886	MXD4	1.08503	0.63555	1.68334	1.7409		8.78282	7.49662	1.2862		0.488227	-0.13559	0.623817
ILMN_3155626	EG245297	0.98048	0.72689	1.68326	1.06504		7.09611	5.98219	1.11392		0.45111	-0.172187	0.623298	x
ILMN_2825848	MFSD9	-0.17371	-0.48967	-0.09315	0.12979		6.86981	7.02649	-0.156685		1.63507	1.0127	0.62237	x	x
ILMN_2686097	FAM110A	0.29136	0.51163	1.3027	0.70161		7.00499	6.30317	0.701825		1.16599	0.544345	0.621645	x
ILMN_2673233	PFKP	-1.15496	-1.01931	-0.8402	-0.86243		5.99175	6.96098	-0.969225		0.262373	-0.35911	0.621483
ILMN_1256705	9030607L17RIK	1.74978	1.47958	1.68596	1.43977		7.41132	5.82255	1.58877		0.905747	0.284278	0.62147	x
ILMN_2492716	UACA	-0.6394	-0.7277	-0.14347	-0.31758		9.89279	10.3498	-0.457038		1.0337	0.41253	0.621175	x
ILMN_2600053	SLC25A11	0.68403	0.78232	1.16391	0.96922		7.49993	6.60006	0.89987		1.07737	0.456488	0.620882	x
ILMN_2729153	NOS3	1.57475	0.86574	2.57611	1.80578		7.29119	5.5856	1.70559		0.551305	-0.0677625	0.619067
ILMN_2716783	9030025P20RIK	-1.36005	-1.22092	-2.27927	-2.6843		9.10234	10.9885	-1.88613		0.127113	-0.49	0.617113
ILMN_2674184	KCNB1	-0.6398	-1.25325	-0.82279	-0.68378		7.00325	7.85316	-0.849905		-0.109922	-0.725858	0.615935		x
ILMN_2981801	HIST1H2AG	0.9796	0.8604	1.6124	1.5912		12.3292	11.0683	1.2609		1.37135	0.756305	0.615045	x
ILMN_3086899	TCTE3	1.02347	1.1508	1.03346	1.72301		7.04005	5.80737	1.23268		0.577832	-0.0364275	0.61426
ILMN_2695085	SORCS2	-0.86635	-0.95452	-1.15698	-1.35		6.65178	7.73374	-1.08196		-0.10863	-0.721252	0.612622		x
ILMN_1246201	CACNA1H	-1.73774	-1.50788	-1.64174	-1.91385		8.58507	10.2854	-1.7003		-0.107008	-0.7194	0.612392		x
ILMN_2755692	WDR54	0.00217	0.49986	0.8883	0.58529		7.38567	6.89176	0.493905		0.61773	0.005855	0.611875	x
ILMN_2470799	LOC100047579	-0.55691	-0.49467	-1.03996	-0.81253		6.32387	7.04989	-0.726018		0.759117	0.147525	0.611592	x
ILMN_2654635	NAGPA	0.1629	0.66618	-0.07695	0.01524		5.97652	5.78467	0.191843		0.366227	-0.244775	0.611003
ILMN_1250076	TBC1D10A	1.25378	1.35376	-0.24169	0.88825		6.40219	5.58867	0.813525		0.766813	0.155812	0.611
ILMN_1233693	SLC30A7	-0.36329	-0.23839	-0.22871	-0.39487		8.37294	8.67925	-0.306315		0.749627	0.139083	0.610545	x		x
ILMN_2742455	GTF2F1	0.36925	0.34726	0.04188	0.42734		8.60291	8.30648	0.296432		0.972222	0.36172	0.610502	x
ILMN_2801652	TRAF4	-0.21108	-0.33505	0.30331	0.1167		8.9482	8.97973	-0.03153		0.68948	0.0795775	0.609903	x
ILMN_1240728	SH3TC2	-0.32518	-0.22491	-0.37593	0.01712		7.37416	7.60139	-0.227225		0.79621	0.186467	0.609743	x
ILMN_2694175	CD97	-0.34043	-0.15814	-0.628	-0.29797		7.24732	7.60346	-0.356135		0.704347	0.0950075	0.60934	x
ILMN_2970691	PPIE	0.55438	1.01805	0.92353	1.37138		8.87789	7.91106	0.966835		0.791578	0.183503	0.608075	x
ILMN_1217378	PTS	0.99931	1.06322	2.16743	2.11141		8.53183	6.94649	1.58534		1.56102	0.953148	0.607867	x	x
ILMN_2676217	BARX2	0.67904	1.07661	1.35613	2.08411		7.77226	6.47329	1.29897		1.26841	0.660775	0.607637	x
ILMN_1232593	TUT1	-0.21451	-0.52077	-0.32632	-0.33596		8.43397	8.78336	-0.34939		1.06411	0.45777	0.60634	x	x
ILMN_2963700	SFXN3	2.04968	1.6	2.2033	2.69008		7.54298	5.40721	2.13577		-0.0127125	-0.61838	0.605668		x
ILMN_2658961	DGKA	0.30471	-0.12587	0.23195	-0.18102		8.0568	7.99936	0.0574425		0.138513	-0.465337	0.60385
ILMN_2696232	NME5	1.23734	1.81792	1.70059	2.35833		7.41713	5.63859	1.77855		-0.23496	-0.83769	0.60273		x
ILMN_1216493	SUCLG1	-0.0808	0.0752	0.0012	-0.0966		10.6945	10.7198	-0.02525		0.917148	0.314625	0.602523	x
ILMN_1235499	PROS1	-1.2417	-0.8377	-1.80595	-1.39263		9.70998	11.0295	-1.31949		0.39533	-0.20665	0.60198
ILMN_2955806	ARFIP2	0.75328	0.51689	0.56884	0.8437		8.89177	8.22109	0.670678		1.22888	0.626902	0.601978	x	x
ILMN_2747060	CORO1A	0.65116	0.38171	0.78394	-0.02835		5.90962	5.4625	0.447115		-0.0033425	-0.604835	0.601493		x
ILMN_1223546	6430571L13RIK	0.50489	0.13548	0.50548	-0.33603		6.03388	5.83142	0.202455		0.91249	0.311163	0.601328	x
ILMN_2451022	VIM	-0.4058	-0.1388	-0.9245	-0.5672		11.5487	12.0578	-0.509075		0.94285	0.343575	0.599275	x
ILMN_2660837	ST6GALNAC4	1.36088	0.949	1.50947	1.77889		8.50495	7.10539	1.39956		0.590747	-0.0080525	0.5988	x
ILMN_1223437	GNAS	0.53127	0.23914	0.44373	0.25346		8.99883	8.63194	0.3669		0.29523	-0.303538	0.598768
ILMN_2737517	CLK4	-1.81482	-1.74218	-2.28468	-1.83707		6.77343	8.69312	-1.91969		0.424553	-0.173937	0.59849
ILMN_1246609	RASGRP1	1.4819	1.66827	1.19484	2.40953		7.10405	5.41541	1.68863		0.301365	-0.295263	0.596627
ILMN_2946482	RPL23	-2.0199	-2.0954	-2.2431	-2.3102		13.1212	15.2883	-2.16715		0.569575	-0.0269	0.596475	x
ILMN_1213014	UMPS	-0.67434	-0.26748	0.52726	0.33509		7.95192	7.97179	-0.0198675		0.870985	0.274648	0.596337
ILMN_1241675	ASCC2	0.39141	0.29	0.10568	-0.13041		9.60162	9.43745	0.16417		1.12114	0.52487	0.596272	x
ILMN_2660663	AK2	0.33631	0.6602	0.84871	0.37462		7.99758	7.44262	0.55496		0.794458	0.199015	0.595443	x
ILMN_1252963	ATP2C1	0.34817	0.38521	0.57879	0.88863		7.4598	6.9096	0.5502		0.736022	0.142307	0.593715	x
ILMN_2771824	ELOVL1	-0.46967	-0.16826	-0.74187	-0.29163		7.11078	7.52864	-0.417858		1.1219	0.52898	0.592923	x
ILMN_1239397	LOC100047934	-1.538	-1.5155	-1.2028	-1.4891		9.93518	11.3715	-1.43635		1.3239	0.7311	0.592798	x
ILMN_1255741	CDK10	0.67799	0.76546	0.989	1.37996		7.93138	6.97828	0.953102		0.892123	0.300635	0.591488	x
ILMN_1222870	BAALC	1.7749	1.15591	2.24773	2.49072		7.87504	5.95772	1.91732		0.141307	-0.450123	0.59143
ILMN_1213858	ITGB3BP	0.72994	1.07445	0.71275	1.20249		9.27009	8.34018	0.929907		0.78052	0.189608	0.590912	x
ILMN_2729706	B3GAT3	0.91203	0.76392	1.63146	1.12278		7.8429	6.73535	1.10755		0.655992	0.0651675	0.590825	x
ILMN_3047301	AATF	0.15842	0.28582	-0.44851	-0.28164		7.96419	8.03567	-0.0714775		0.871715	0.281015	0.5907	x
ILMN_2778789	SGIP1	-0.44087	-0.85377	-0.1464	-0.36485		6.35136	6.80283	-0.451472		0.43771	-0.152862	0.590572
ILMN_2833596	ABCB6	-0.40081	-0.22189	-0.36714	-0.48702		7.96534	8.33455	-0.369215		0.70244	0.112805	0.589635	x
ILMN_1250947	TXNDC5	-0.3111	-0.51073	-0.28906	-0.1259		9.95523	10.2644	-0.309197		0.747412	0.158427	0.588985	x
ILMN_2719322	1810007P19RIK	0.55872	0.7083	0.66255	0.714		8.3168	7.65591	0.660893		0.570213	-0.0181575	0.58837
ILMN_1259277	DDX28	0.25264	0.75103	0.36124	1.38246		7.77294	7.0861	0.686842		0.655695	0.0674375	0.588258	x
ILMN_2852380	SRP54	-1.38033	-1.66057	-0.51526	-0.83097		6.45491	7.55169	-1.09678		1.12882	0.541853	0.586963	x
ILMN_2847834	UNC119	1.52401	1.81253	2.26032	2.42097		7.50505	5.50059	2.00446		0.400615	-0.186275	0.58689
ILMN_2737738	FBXO27	0.84397	0.73556	1.08841	1.41204		7.52835	6.50835	1.02		0.477388	-0.108503	0.58589
ILMN_2589615	PTRH1	1.41398	0.86981	1.2413	1.69751		7.84633	6.54068	1.30565		1.08549	0.5003	0.585192	x
ILMN_3001616	PLP2	0.57628	0.89157	0.52933	1.16057		9.57587	8.78643	0.789438		0.861588	0.277057	0.58453	x
ILMN_2964728	2810410C14RIK	1.00775	1.64726	1.75238	1.38909		7.40153	5.95242	1.44912		1.08215	0.498443	0.58371	x
ILMN_1259595	AI595406	2.29951	1.83339	1.95251	1.74835		7.74216	5.78372	1.95844		-0.505503	-1.0892	0.583695		x
ILMN_2706567	SPOP	-1.046	-0.8961	-1.3644	-1.0485		10.497	11.5858	-1.08875		0.493988	-0.089375	0.583362	x
ILMN_2718090	DOLPP1	-0.26939	-0.22521	1.0064	0.7274		7.13857	6.82877	0.3098		1.08277	0.49955	0.58322	x
ILMN_2780876	GPR137	0.64844	0.47548	0.7517	0.8683		9.14728	8.4613	0.68598		1.02394	0.441047	0.582895	x
ILMN_2859518	KRTCAP3	0.06093	-0.51718	-0.39008	-0.08377		7.35028	7.58281	-0.232525		0.90972	0.327323	0.582397	x
ILMN_2634750	BRCA2	-1.34244	-0.64873	-1.58685	-1.23635		5.82142	7.02502	-1.20359		0.7653	0.183083	0.582217
ILMN_2684397	LRRC24	-0.23815	0.11291	-0.14941	0.11584		6.87385	6.91355	-0.0397025		-0.230025	-0.812203	0.582178		x
ILMN_2602938	SMPDL3B	-0.43703	-0.02518	-0.51306	-0.37117		8.70789	9.0445	-0.33661		1.38436	0.803257	0.581107	x	x
ILMN_1257019	BC037034	-0.95639	-0.61243	-0.9822	-1.09565		9.64226	10.5539	-0.911668		0.997485	0.41688	0.580605	x	x
ILMN_2989955	BMP1	-0.8829	-1.1167	-1.4492	-1.4091		11.41	12.6245	-1.21447		0.91015	0.329725	0.580425	x
ILMN_3024068	HNRPA1	0.05541	0.36422	-1.06712	0.59236		6.38758	6.40136	-0.0137825		1.48319	0.902965	0.580225	x	x
ILMN_1244214	NUDT13	-0.2012	-0.26367	0.46428	0.25077		5.88546	5.82292	0.062545		1.09157	0.511465	0.580103	x
ILMN_1215885	STARD6	1.28158	-0.58351	-1.27846	0.97369		6.25854	6.16022	0.098325		0.39068	-0.189287	0.579967
ILMN_2680665	1810049H13RIK	2.05992	1.77428	1.83591	1.81131		8.72417	6.85382	1.87035		0.110215	-0.46723	0.577445
ILMN_2869182	ALG12	-0.48632	-0.4673	-0.40858	-0.59794		8.97209	9.46212	-0.490035		0.782315	0.20614	0.576175	x	x	x
ILMN_2909238	SPNB1	-1.60252	-1.01854	-0.03409	-0.26212		7.27165	8.00096	-0.729317		0.155452	-0.420705	0.576157
ILMN_1247317	CCT3	-0.8106	-0.6148	-1.04564	-0.68139		10.0907	10.8788	-0.788108		0.691662	0.115575	0.576087	x
ILMN_2705578	SNX30	-0.66359	-1.05813	-1.60578	-1.16836		7.6801	8.80406	-1.12397		1.41581	0.839927	0.57588	x	x
ILMN_2845991	MKNK1	0.3259	0.04047	-0.04275	0.18764		9.42927	9.30145	0.127815		0.609745	0.03506	0.574685	x
ILMN_2936118	RPL24	0.5652	0.5723	0.5661	0.8407		13.7232	13.0871	0.636075		0.262225	-0.312025	0.57425	x	x	x
ILMN_2612090	2610034E13RIK	0.782	0.37743	1.76062	1.62706		6.88571	5.74893	1.13678		0.23407	-0.339175	0.573245
ILMN_1235488	GARNL3	0.58213	0.35631	0.15888	0.62715		7.70199	7.27087	0.431118		0.743605	0.171283	0.572323
ILMN_1247681	TEX264	0.78446	0.91667	0.68246	0.43453		6.96654	6.26201	0.70453		0.757173	0.185205	0.571967	x
ILMN_1219701	TRAF4	-0.12125	-0.26345	0.18085	0.43748		8.88028	8.82188	0.0584075		0.923718	0.352275	0.571443	x
ILMN_1231810	UBE2E1	0.2416	-0.16	0.57497	0.10217		7.55406	7.36437	0.189685		0.701455	0.13003	0.571425
ILMN_2650868	INO80C	0.74369	0.90467	1.28171	1.51398		7.39567	6.28466	1.11101		0.847747	0.27706	0.570688	x
ILMN_2424268	WTIP	-0.1768	-0.4133	0.4329	0.1905		10.6228	10.6145	0.008325		1.04592	0.475802	0.570123	x	x
ILMN_1231952	LOC100044101	0.44768	0.21362	0.32827	0.42512		8.29343	7.93975	0.353673		0.925225	0.35518	0.570045	x
ILMN_2742937	SLC4A8	-0.03648	-0.19364	-0.14277	-0.11907		7.40911	7.5321	-0.12299		0.913552	0.343795	0.569757	x
ILMN_2665754	CHST5	0.11064	0.11631	1.50651	0.11994		6.64569	6.18234	0.46335		0.304065	-0.2656	0.569665
ILMN_2649083	CLNS1A	0.11484	-0.18187	0.87812	0.40794		8.49004	8.18528	0.304758		1.49579	0.926197	0.56959	x	x
ILMN_2670727	GTF3A	1.40067	1.43441	1.78875	1.81903		10.758	9.14724	1.61072		0.618133	0.0485875	0.569545	x
ILMN_2649955	TARBP2	0.08491	0.8384	1.28233	1.24901		7.01153	6.14787	0.863662		1.02975	0.46025	0.569505	x
ILMN_1226334	MRPS18B	0.04246	0.3627	0.62075	1.25035		8.48175	7.91269	0.569065		0.908798	0.34077	0.568028	x
ILMN_2927635	MCAT	0.30379	0.353	0.53971	0.62851		6.37922	5.92297	0.456252		1.06005	0.492335	0.567713	x
ILMN_2730329	HIST1H2AH	0.4011	0.1852	1.0779	0.7373		14.2476	13.6472	0.600375		1.18753	0.619925	0.5676	x
ILMN_1248439	ST6GALNAC4	-0.25685	-0.20033	0.93072	0.06313		7.08133	6.94716	0.134167		1.068	0.500555	0.567442	x
ILMN_2607926	KDELR2	-0.04903	-0.0331	-0.19975	-0.32931		9.78053	9.93332	-0.152797		0.611768	0.0448525	0.566915	x
ILMN_2733380	SNX17	0.38172	-0.23335	0.79563	1.03095		8.55745	8.06371	0.493737		1.08921	0.523798	0.565415	x
ILMN_2965669	XLR4A	1.65555	1.58811	0.09501	1.67083		7.33249	6.08012	1.25237		-0.333225	-0.898555	0.56533
ILMN_3098718	HECW2	1.24487	1.52508	1.85382	2.3481		8.54612	6.80315	1.74297		0.935773	0.370515	0.565258	x
ILMN_2792362	HELB	-0.68363	-0.18728	-1.12281	-0.90717		7.02951	7.75474	-0.725223		0.386873	-0.17816	0.565032
ILMN_2787257	CORO1A	0.59796	0.72394	0.67743	0.11689		8.45682	7.92776	0.529055		0.348018	-0.216505	0.564522
ILMN_2622255	EPHB2	-0.80217	-0.54079	-0.38819	-0.70092		8.73599	9.34401	-0.608018		0.51832	-0.0455475	0.563867
ILMN_2764551	COX6B2	2.40777	2.06796	2.10021	2.60919		7.7354	5.43912	2.29628		0.412063	-0.151665	0.563728
ILMN_1256369	LYNX1	1.24895	1.35201	1.45429	1.35042		8.12344	6.77202	1.35142		0.295108	-0.268542	0.56365
ILMN_1222228	PARP1	-0.55493	-0.39402	0.55012	0.01998		5.98904	6.08375	-0.0947125		0.914633	0.351247	0.563385	x
ILMN_2598520	2410091C18RIK	0.31846	0.55588	0.62049	0.86991		8.79956	8.20837	0.591185		1.01778	0.454605	0.56317	x	x
ILMN_2845312	IFNA6	0.63131	0.7159	0.79552	0.35907		6.58068	5.95523	0.62545		0.912227	0.349265	0.562962	x
ILMN_3162431	AI846148	1.11159	0.69712	0.92325	1.0829		8.04929	7.09557	0.953715		-0.144388	-0.707208	0.56282		x
ILMN_2667404	KPNA6	0.37125	-0.09718	0.71337	0.55997		6.23983	5.85298	0.386852		0.987475	0.42483	0.562645	x
ILMN_1243799	ADCYAP1R1	-0.44392	-0.5482	-0.13254	0.3223		5.37244	5.57303	-0.20059		0.227523	-0.334675	0.562198
ILMN_2464061	TUBD1	0.09555	-0.0184	0.50284	0.67819		6.65382	6.33927	0.314545		1.56232	1.00022	0.562095	x	x
ILMN_2589181	EEF2	-0.0856	0.0159	0.18677	0.02768		10.1812	10.145	0.0361875		0.557327	-0.0047575	0.562085
ILMN_2424299	TNFRSF12A	0.6391	0.5446	0.5401	0.7347		11.1343	10.5197	0.614625		0.376575	-0.184825	0.5614
ILMN_2793260	MICALL2	0.70231	0.87573	1.08913	0.1844		7.66378	6.95089	0.712892		0.0692125	-0.492032	0.561245
ILMN_2867158	3110007F17RIK	-0.36092	0.44731	0.78258	1.83796		7.50715	6.83041	0.676733		0.802793	0.24271	0.560083
ILMN_2616461	NAGK	1.36129	1.19794	1.45725	1.98261		8.64721	7.14744	1.49977		0.84804	0.288415	0.559625	x
ILMN_1240891	TRP53RK	1.92216	1.18397	1.7153	1.80016		7.28211	5.62671	1.6554		0.746832	0.187253	0.55958	x
ILMN_2677144	9030607L17RIK	0.97679	1.29893	1.19382	1.4053		7.68859	6.46988	1.21871		1.08277	0.523532	0.55924	x
ILMN_2881024	1700040I03RIK	0.94085	0.66444	1.55406	1.48323		8.98207	7.82142	1.16065		1.27834	0.719155	0.559185	x	x
ILMN_2713835	NOS3	1.61806	1.2889	1.69923	1.86013		7.34564	5.72906	1.61658		0.787558	0.228935	0.558623	x
ILMN_1258042	GTPBP3	0.24796	0.34023	1.10054	0.40228		9.00509	8.48234	0.522752		0.346532	-0.211432	0.557965	x
ILMN_1218940	LOH12CR1	1.33877	1.2803	1.48926	1.11254		9.20947	7.90426	1.30522		0.760302	0.202695	0.557607	x
ILMN_2798402	LCAT	1.74259	0.34255	0.34306	-1.01772		7.73479	7.38217	0.35262		1.19807	0.640512	0.557555	x
ILMN_2780420	RNF26	0.0282	0.46168	0.81207	-0.02889		7.34021	7.02195	0.318265		1.21247	0.655003	0.557467	x
ILMN_2991107	NHEJ1	1.87615	1.40295	1.32271	1.43974		7.00905	5.49866	1.51039		0.664683	0.10779	0.556893	x
ILMN_2629528	ATP9A	0.16657	0.1371	0.54131	0.97476		7.82876	7.37383	0.454935		0.55723	0.00069	0.55654	x
ILMN_1232170	CRELD1	-0.0218	-0.3192	-0.2143	-0.5667		10.1478	10.4283	-0.2805		1.37538	0.819135	0.556245	x	x
ILMN_2713969	B9D1	1.29519	1.27622	1.14911	1.619		9.7532	8.41832	1.33488		0.732765	0.176775	0.55599	x
ILMN_2824012	TIMM17B	0.26487	0.52281	1.27934	0.95261		7.36926	6.61435	0.754907		0.516822	-0.0386125	0.555435	x
ILMN_2675677	LOC100046068	0.01919	-0.2484	-0.04001	0.00413		8.14248	8.20876	-0.0662725		0.331015	-0.224312	0.555328
ILMN_2674979	FUS	-0.1755	-0.0377	0.75403	0.4914		9.52262	9.26457	0.258057		0.29567	-0.25861	0.55428
ILMN_1229042	EEF1B2	0.4789	0.6038	0.2585	0.7307		11.9179	11.4	0.517975		0.5324	-0.021675	0.554075	x
ILMN_1245860	NOL5A	-1.03099	-0.76913	-0.92736	-0.75049		8.48943	9.35892	-0.869492		0.4774	-0.0763825	0.553783	x		x
ILMN_2959272	RNU6	-1.9149	-1.83606	-2.5326	-1.7699		9.49993	11.5133	-2.01337		0.51739	-0.03615	0.55354
ILMN_2614304	POLA2	-0.02227	0.85022	0.52746	0.31759		7.84373	7.42549	0.41825		0.707645	0.154855	0.55279	x
ILMN_2704110	GPR162	0.43147	0.06291	1.40993	0.53455		7.70484	7.09512	0.609715		0.27663	-0.275887	0.552517
ILMN_2695819	DDIT4L	-0.06308	0.2528	-0.05513	0.07026		8.25804	8.20683	0.0512125		2.64595	2.09375	0.552207	x	x
ILMN_2909346	MAPKAPK3	1.13249	0.71214	0.85282	1.04503		8.78817	7.85255	0.93562		0.395442	-0.15672	0.552162	x
ILMN_2682173	MFSD11	-1.13288	-0.83495	-0.90342	-2.03665		6.23048	7.45745	-1.22698		0.27325	-0.278715	0.551965
ILMN_2673601	PCGF3	-0.16769	0.13997	-0.14996	-0.30728		7.63684	7.75808	-0.12124		0.389355	-0.162495	0.55185	x
ILMN_2647028	COPZ2	1.36648	1.38087	2.48352	1.95042		9.03335	7.23803	1.79532		1.01408	0.46257	0.551505	x
ILMN_2752618	SLC35E1	-0.46138	-0.44553	0.18791	0.05752		9.6071	9.77247	-0.16537		0.91061	0.35914	0.55147	x
ILMN_3116560	ST3GAL5	-0.00037	0.56114	0.54312	0.07535		8.46634	8.17153	0.29481		0.845232	0.293845	0.551387	x
ILMN_2589266	MRRF	0.2149	0.32806	1.2432	0.89195		8.07747	7.40794	0.669528		0.766953	0.21667	0.550283	x
ILMN_2667842	TBRG1	0.06193	-0.17664	0.23629	0.28262		9.76216	9.66111	0.10105		0.792283	0.242075	0.550208	x
ILMN_2603834	HTATIP2	1.01855	1.04914	0.76711	1.24276		9.14282	8.12343	1.01939		1.12258	0.573278	0.549298	x	x
ILMN_2635377	UBOX5	0.3425	0.1352	0.41122	0.46881		8.28308	7.94365	0.339432		1.52232	0.973472	0.548847	x	x
ILMN_3108203	MTVR2	1.48087	0.76548	1.78809	1.5119		7.85882	6.47224	1.38659		0.276563	-0.27212	0.548683
ILMN_1227386	AIG1	0.78169	0.55685	0.16106	0.8338		7.43412	6.85077	0.58335		0.616583	0.06793	0.548653	x
ILMN_2944301	ECE2	1.53132	1.7488	1.9114	2.23788		8.20744	6.35009	1.85735		0.091815	-0.456383	0.548198
ILMN_2755621	ZFP653	-0.01399	-0.07206	-0.12695	-0.16708		7.70256	7.79758	-0.09502		0.63324	0.085175	0.548065	x
ILMN_2790181	PHGDH	-0.77751	-0.46585	-0.42661	-0.24917		8.30457	8.78436	-0.479785		1.23325	0.685237	0.548012	x
ILMN_2672325	LOC100046163	1.50198	1.56686	1.71984	1.88598		9.35806	7.68939	1.66867		0.887213	0.339547	0.547665	x
ILMN_2695528	TMED4	-0.28161	-0.40879	0.28338	-0.11348		9.16863	9.29875	-0.130125		0.88776	0.34018	0.54758	x
ILMN_2911520	HEXDC	-0.03615	-0.21112	-0.14136	-0.38618		7.79559	7.98929	-0.193702		0.447893	-0.0994575	0.54735
ILMN_1218573	MAGI3	0.66634	0.12926	-0.01257	0.54736		7.53411	7.20151	0.332597		0.701415	0.155075	0.54634	x
ILMN_2616565	SLC2A3	-1.0413	-1.4465	-0.9423	-1.28145		10.323	11.5009	-1.17789		0.337363	-0.208325	0.545688
ILMN_2683326	EXOSC2	0.44783	0.82744	1.31168	1.442		7.40304	6.3958	1.00724		0.90545	0.35978	0.54567	x
ILMN_1215661	TRAF2	-0.50443	-0.08412	1.05264	0.79992		6.37139	6.05538	0.316002		-0.125045	-0.670407	0.545363
ILMN_2659132	SRA1	0.9483	1.09002	0.98166	1.55465		10.4642	9.32054	1.14366		1.07717	0.531948	0.545217	x	x
ILMN_2532865	GM166	0.93031	0.73963	0.69531	1.07326		8.00959	7.14996	0.859628		1.31179	0.7666	0.54519	x	x
ILMN_2685329	HSPG2	-2.39162	-1.99015	-2.01186	-2.47888		6.68583	8.90396	-2.21813		-0.447355	-0.992487	0.545132
ILMN_2662036	1700113I22RIK	0.89012	0.84063	1.59088	1.59791		7.62444	6.39455	1.22988		0.83625	0.291278	0.544972	x
ILMN_2700425	ATP9B	-0.96903	-0.74773	-1.06366	-1.08695		7.96171	8.92855	-0.966842		0.195683	-0.34858	0.544263		x
ILMN_3111744	LPIN1	-1.06106	-1.31456	-1.08807	-1.0517		7.44455	8.5734	-1.12885		0.742407	0.198828	0.54358	x
ILMN_3009738	1600012H06RIK	-0.26789	-0.01024	-0.80818	-0.2051		7.48154	7.80439	-0.322853		0.00283	-0.54064	0.54347		x
ILMN_1255745	TPRGL	1.48626	1.09376	1.89734	1.53414		8.58008	7.07721	1.50287		0.651497	0.109038	0.54246
ILMN_1244135	ARPC5	0.38194	0.48393	0.37366	0.71774		9.91322	9.4239	0.489318		1.32002	0.7778	0.54222	x	x
ILMN_2791769	DDB2	-0.31691	-0.55612	-0.92065	-0.95363		5.71996	6.40678	-0.686827		-0.508637	-1.05047	0.541835	x	x
ILMN_2734334	SHKBP1	0.89296	0.68359	1.50101	1.14279		7.8658	6.81071	1.05509		0.817153	0.275835	0.541318	x
ILMN_2651081	LRFN2	0.11234	-0.02432	0.48578	0.08023		7.94963	7.78612	0.163508		-0.0513975	-0.59254	0.541143		x
ILMN_2687744	RNF167	-0.5231	-0.26674	0.66165	-0.08752		7.28803	7.34196	-0.0539275		0.70732	0.166633	0.540687	x
ILMN_2431150	EEF2K	-0.85054	-0.36887	-0.232	-0.58151		7.06597	7.5742	-0.50823		-0.004075	-0.544275	0.5402
ILMN_2606295	GCH1	0.75903	0.71703	1.39554	0.97345		7.88898	6.92771	0.961263		1.7294	1.18996	0.539438	x	x
ILMN_3013874	EG434858	-0.7455	-0.1845	-0.552	-0.2225		10.4275	10.8536	-0.426125		0.171318	-0.367225	0.538543
ILMN_2729008	TSEN54	0.5851	0.32011	0.69859	0.25562		7.90937	7.44452	0.464855		0.768673	0.230978	0.537695	x
ILMN_2730926	LSM12	0.31931	0.14271	0.95168	0.89007		9.78313	9.20719	0.575943		0.135713	-0.401947	0.53766
ILMN_2615709	SPC24	0.89092	0.77209	1.48671	1.48496		9.33115	8.17248	1.15867		1.74806	1.2108	0.537257	x	x
ILMN_2848273	MANSC1	0.31611	-0.00236	-0.55112	-0.2853		6.94455	7.07522	-0.130667		0.999885	0.462652	0.537233	x
ILMN_3161718	MAPK8IP2	-0.59352	-0.70921	-0.77385	-1.18063		8.89587	9.71017	-0.814303		0.494063	-0.0429	0.536962	x
ILMN_2696610	SLC25A37	-1.08542	-0.83626	-0.73027	-0.94422		6.6671	7.56615	-0.899043		0.157655	-0.379293	0.536948
ILMN_1254231	UCK1	0.536	0.17055	1.50588	1.18698		8.34276	7.49291	0.849853		1.06064	0.523738	0.536903	x
ILMN_2717814	KCNC1	-0.55069	-0.74368	-0.68381	-0.56762		8.22851	8.86496	-0.63645		1.22867	0.692035	0.536635	x	x
ILMN_2633275	GOLT1B	0.68756	0.25741	1.18492	1.02915		7.96196	7.1722	0.78976		0.51627	-0.0203525	0.536623	x
ILMN_2603837	HTATIP2	0.82271	1.13526	0.5368	0.92605		9.05789	8.20269	0.855205		1.27827	0.741928	0.536345	x	x
ILMN_1224635	FKBP11	0.31165	0.17459	0.32503	0.49763		8.06441	7.73719	0.327225		0.195758	-0.340042	0.5358
ILMN_2622500	ZBTB7C	0.06816	-0.32074	0.80401	-0.02031		6.42781	6.29503	0.13278		0.385845	-0.149423	0.535268
ILMN_2704927	AI480653	-0.73109	-0.42982	0.06922	-0.34168		7.3994	7.75774	-0.358343		0.707528	0.172323	0.535205	x
ILMN_2957614	ADSS	-0.94712	-0.42547	-0.534	-0.73017		6.6828	7.34199	-0.65919		0.404388	-0.130642	0.53503
ILMN_2701271	PLSCR1	-0.07555	0.27362	0.61887	0.48144		8.18162	7.85702	0.324595		1.40155	0.867203	0.534352	x
ILMN_1239110	EEF2	0.0172	-0.0578	-0.1099	-0.1426		10.8052	10.8785	-0.073275		0.554972	0.020775	0.534197
ILMN_2773800	MMP17	-0.4939	-0.6355	-0.0584	-0.1318		10.7129	11.0428	-0.3299		0.850585	0.3166	0.533985	x
ILMN_2706269	HSPB1	1.08315	1.43549	0.25733	1.31474		8.47689	7.45421	1.02268		0.492878	-0.0409625	0.53384
ILMN_2706232	SYNGR2	0.52826	0.60926	0.10627	0.49109		7.09992	6.6662	0.43372		1.3856	0.851868	0.53373	x	x
ILMN_1227925	DCTN3	0.8161	0.6998	1.0016	1.2121		11.8789	10.9465	0.9324		0.87265	0.33895	0.5337	x
ILMN_2630641	SRM	0.485	0.3406	0.81081	0.89552		10.7496	10.1166	0.632983		0.773038	0.24019	0.532848	x
ILMN_3107690	1700047I17RIK1	0.83699	0.63852	0.53236	0.72766		8.70667	8.02279	0.683883		0.970415	0.437807	0.532608	x
ILMN_2432458	TOP3B	0.47621	0.76577	-0.08364	0.12418		7.57779	7.25716	0.32063		0.439935	-0.0918075	0.531743
ILMN_2705067	DDX47	0.58767	0.71008	0.74573	1.00453		8.43865	7.67664	0.762003		0.6933	0.162128	0.531173	x
ILMN_1240833	BAALC	1.95056	1.25296	2.4032	2.247		8.95464	6.99121	1.96343		0.0413175	-0.489848	0.531165
ILMN_2987404	PMEPA1	0.2659	0.05395	0.69943	0.4368		6.23222	5.8682	0.36402		-0.27258	-0.803673	0.531093		x
ILMN_2693839	TIMM13	1.87186	1.59362	1.84868	1.92222		7.94725	6.13816	1.80909		0.94229	0.41259	0.5297	x		x
ILMN_1221274	RAB32	0.90944	0.78451	0.70153	0.46104		7.9939	7.27977	0.71413		1.06507	0.53563	0.52944	x	x
ILMN_2690077	NDE1	0.43783	0.91429	0.73572	0.85309		7.78039	7.04516	0.735233		1.3151	0.78582	0.529283	x	x
ILMN_2454692	UBTD1	1.17212	0.85597	1.59429	1.4266		8.31021	7.04797	1.26225		1.07104	0.541812	0.529225	x
ILMN_2606711	LOC100046163	1.05807	1.50751	1.91182	2.1427		8.09794	6.44292	1.65503		0.80391	0.275053	0.528857	x
ILMN_1237644	P2RX4	0.60544	0.45805	-0.50025	0.88675		6.96507	6.60258	0.362497		0.494435	-0.03438	0.528815
ILMN_1235374	DECR1	0.55718	0.61929	-0.31053	0.61642		6.26247	5.89188	0.37059		1.14769	0.61895	0.528743	x
ILMN_2606540	D430041B17RIK	-0.85788	-1.12392	-1.06413	-1.25261		8.58763	9.66226	-1.07463		1.2889	0.761172	0.52773	x	x
ILMN_3011353	MBP	-0.13084	-0.72248	0.10842	-0.04705		8.64107	8.83906	-0.197987		0.181637	-0.345862	0.5275
ILMN_2848018	TYK2	-0.08407	-0.02379	0.09446	-0.50586		7.23724	7.36705	-0.129815		-0.266575	-0.793795	0.52722		x
ILMN_3163068	D17WSU92E	0.12713	0.87939	0.74597	1.28185		6.41037	5.65179	0.758585		-0.153272	-0.680195	0.526923		x
ILMN_2711772	MICALL2	0.77716	0.99461	0.90356	-0.01173		7.62526	6.95936	0.6659		0.0585275	-0.46839	0.526917
ILMN_2630593	EMD	0.61617	0.9017	0.94093	0.67998		9.81856	9.03387	0.784695		0.929205	0.40248	0.526725	x
ILMN_2959293	UPP1	0.83614	0.94011	0.97832	1.12817		7.70834	6.73766	0.970685		0.74722	0.22091	0.52631	x
ILMN_2766930	FAAH	-0.07085	-0.36981	-0.39678	0.01664		9.29245	9.49765	-0.2052		1.10959	0.583652	0.525935	x
ILMN_3044633	SRI	1.23253	0.67145	1.79237	1.58963		9.44798	8.12649	1.3215		0.919997	0.39425	0.525747	x
ILMN_2629289	HIST3H2A	0.19857	0.45016	1.10534	0.92814		5.76896	5.09841	0.670553		-0.271755	-0.795695	0.52394
ILMN_3159730	PABPC4	-0.12468	-0.03641	0.25741	-0.02986		8.14621	8.1296	0.016615		0.85484	0.33259	0.52225	x		x
ILMN_3108894	SGK3	1.13616	0.94316	1.28727	1.74687		9.85301	8.57464	1.27837		0.704362	0.182165	0.522197	x
ILMN_2851040	MCM3	-0.8324	-1.01813	-0.5977	-0.67761		7.76282	8.54428	-0.78146		1.44419	0.922645	0.52154	x
ILMN_2692615	TGM2	0.18474	-0.09005	0.58023	-0.2141		7.75489	7.63969	0.115205		0.117497	-0.402997	0.520495
ILMN_2637733	BC038925	1.26036	0.81564	1.31454	1.45284		8.02687	6.81602	1.21084		0.274517	-0.245815	0.520333
ILMN_2726714	D0H8S2298E	0.93881	0.77624	0.28188	1.02854		7.12134	6.36498	0.756367		0.850862	0.330985	0.519877	x
ILMN_2724570	MAPK12	0.77967	0.87524	0.99753	0.80938		8.03195	7.1665	0.865455		0.991268	0.471475	0.519793	x
ILMN_2706421	A430005L14RIK	1.46319	0.73457	1.57039	1.72384		7.51362	6.14062	1.373		1.05601	0.536227	0.519782	x
ILMN_2607543	GDAP1L1	1.21238	1.44685	2.08306	1.83506		7.48925	5.84491	1.64434		0.0829775	-0.436452	0.51943
ILMN_2641124	TMEM131	-1.11646	-0.86822	-0.88687	-1.64839		6.65332	7.78331	-1.12999		0.999095	0.48039	0.518705	x
ILMN_2599719	SLC44A2	-0.52261	-0.5202	-0.75512	-0.74982		9.75604	10.393	-0.636937		0.0996625	-0.4185	0.518163
ILMN_1257060	PLA2G15	-1.0998	-0.89679	-0.71266	-0.85921		8.71142	9.60353	-0.892115		0.479138	-0.0387625	0.5179	x
ILMN_1216295	RAD23A	0.96264	0.96957	1.33078	1.008		8.30237	7.23463	1.06775		0.529562	0.0120025	0.51756	x
ILMN_2656631	GTF2IRD1	-0.37423	-0.51601	0.23481	-0.11179		6.44993	6.64174	-0.191805		1.53269	1.01648	0.51621	x	x
ILMN_3065816	EIF4E2	0.89722	0.83531	1.90446	1.42027		8.11773	6.85342	1.26431		0.51832	0.002175	0.516145
ILMN_2755243	RAGE	0.95431	0.68595	0.90433	1.35011		8.22825	7.25457	0.973675		1.40602	0.890067	0.515955	x	x
ILMN_2620053	ALS2	-0.55872	-0.64134	0.14772	0.37325		6.36195	6.53172	-0.169772		0.813615	0.298517	0.515098	x
ILMN_3112837	HDHD2	0.74737	1.09671	0.92571	0.97953		8.55378	7.61645	0.93733		1.07493	0.560318	0.514607	x	x
ILMN_2620520	SMUG1	0.35475	0.41694	0.71005	0.51287		8.52147	8.02282	0.498653		0.186753	-0.327705	0.514458
ILMN_3161813	TUBE1	-0.6512	-0.48911	-0.22209	-0.75163		6.625	7.15351	-0.528507		0.830385	0.316138	0.514247	x
ILMN_1255510	LMNA	0.2461	0.036	-0.2573	0.0486		10.577	10.5586	0.01835		1.16678	0.65322	0.513563	x
ILMN_2711705	DUSP11	0.06893	0.25169	-1.04811	-0.21081		9.65686	9.89143	-0.234575		1.22006	0.706932	0.513128	x	x
ILMN_2701363	MRPL49	1.4066	1.36662	1.72378	1.52452		8.48094	6.97556	1.50538		0.886928	0.374153	0.512775	x
ILMN_3116614	TIMM9	0.91168	1.18141	0.73153	1.29083		8.36782	7.33896	1.02886		0.318233	-0.193403	0.511635
ILMN_2961282	SLITRK1	-1.123	-0.78233	-0.37491	-1.40128		5.87225	6.79263	-0.92038		-0.00646	-0.51794	0.51148
ILMN_1217849	LAPTM5	-1.28365	-0.75841	-0.62878	-2.00382		8.91673	10.0854	-1.16867		0.51072	-0.0006525	0.511373
ILMN_2965752	EG384814	0.19941	0.45364	0.8369	0.71663		6.57159	6.01994	0.551645		1.31552	0.80454	0.51098	x	x
ILMN_2600339	GOSR2	1.6046	1.18456	1.63399	2.16982		9.36716	7.71892	1.64824		0.651903	0.14118	0.510722	x
ILMN_2677921	VASN	-0.50325	-0.73866	-0.39864	-0.59353		8.36886	8.92739	-0.55852		-0.027555	-0.538257	0.510702
ILMN_1246058	PPP1CA	0.4893	0.177	0.8666	0.4379		13.1357	12.643	0.4927		0.9854	0.47525	0.51015	x
ILMN_1225133	NOSIP	0.6832	0.45379	0.80075	0.56663		8.77088	8.14479	0.626092		0.78597	0.276223	0.509747	x
ILMN_1243826	PLEKHA4	0.02846	-0.13189	0.53628	0.15907		9.51014	9.36216	0.14798		0.113943	-0.394925	0.508868
ILMN_2862379	RHOD	1.49963	1.07797	1.25853	1.07021		8.97239	7.7458	1.22659		1.32351	0.814725	0.508788	x	x
ILMN_2691815	G3BP2	-1.08477	-0.79575	-1.13882	-1.17223		7.62765	8.67555	-1.04789		0.577042	0.0686775	0.508365	x		x
ILMN_2524776	2400006N03RIK	1.16155	1.21707	1.3117	2.17086		9.30086	7.83556	1.4653		0.907515	0.39999	0.507525	x
ILMN_2826881	MYBL2	-0.17386	0.09959	0.60307	0.28356		9.85145	9.64836	0.20309		1.19637	0.688852	0.507515	x
ILMN_2847285	2700062C07RIK	0.96247	0.77639	0.78317	1.39299		9.44234	8.46358	0.978755		0.67174	0.165273	0.506468	x
ILMN_2427869	5133400G04RIK	1.32681	1.52778	1.42943	1.99684		10.5362	8.96603	1.57021		1.07617	0.569725	0.50645	x	x
ILMN_3163419	SHF	1.41193	1.16123	1.57987	1.27177		8.15538	6.79919	1.3562		0.33876	-0.16757	0.50633	x
ILMN_2700608	STX1A	-0.04633	-0.25055	0.05376	-0.08779		8.74049	8.82322	-0.0827275		1.10483	0.598992	0.50584	x	x
ILMN_2714397	CTDSP1	1.71982	0.76542	1.83575	1.22621		6.59805	5.21125	1.3868		0.140675	-0.364015	0.50469
ILMN_1248184	SENP1	-0.49165	-0.56426	0.41032	-0.0561		7.36809	7.54352	-0.175422		0.49283	-0.0114375	0.504268
ILMN_2847144	HIST1H2AK	0.1538	0.1778	0.8799	0.5623		14.4118	13.9683	0.44345		1.11397	0.610075	0.5039	x
ILMN_2628188	FGFR1OP2	0.61832	0.31332	0.92149	1.48757		8.34826	7.51309	0.835175		0.609365	0.10567	0.503695
ILMN_2625279	PACRG	1.51296	1.21549	1.25698	2.22654		9.18764	7.63465	1.55299		0.539517	0.0365775	0.50294
ILMN_2674367	AGRN	-1.7895	-1.6349	-1.9319	-2.0686		12.1611	14.0173	-1.85622		0.560525	0.057775	0.50275	x
ILMN_2943849	ZBTB45	0.34851	0.65238	0.30111	0.00163		7.26805	6.94214	0.325908		0.033585	-0.468393	0.501978		x
ILMN_2871174	HDAC8	1.1319	0.77298	1.19015	1.23944		7.35634	6.27272	1.08362		0.169652	-0.332013	0.501665
ILMN_2591469	RHEBL1	0.75721	0.74373	1.00277	0.87207		7.98115	7.1372	0.843945		0.417833	-0.083565	0.501398	x
ILMN_2650732	TAF15	-0.55389	0.19196	-1.15906	-1.03436		8.38939	9.02823	-0.638838		0.197757	-0.302602	0.50036
ILMN_2878274	COPZ2	1.65686	1.5085	2.85145	2.13682		8.8722	6.83379	2.03841		0.967685	0.467608	0.500078	x
ILMN_2772155	LOC100045780	-1.13269	-1.42702	-1.26137	-1.205		8.45798	9.7145	-1.25652		0.573685	0.073975	0.49971	x
ILMN_1222196	2310007A19RIK	1.60051	1.42194	1.90435	2.58582		9.03662	7.15847	1.87815		1.11639	0.616767	0.499623	x
ILMN_1246473	CCND3	0.64682	0.11894	1.07368	1.17218		8.01394	7.26104	0.752905		0.483083	-0.01631	0.499393
ILMN_1255596	RTEL1	-0.55957	-0.37651	-0.12629	-1.14494		7.19287	7.7447	-0.551827		0.55372	0.0544025	0.499318
ILMN_2628828	PPP1R12C	1.45062	1.31913	2.47178	1.27333		7.0648	5.43609	1.62871		0.185025	-0.314015	0.49904
ILMN_1221418	AASDH	-1.56117	-1.52365	-1.24076	-1.61432		7.226	8.71098	-1.48498		0.605965	0.106967	0.498998	x
ILMN_2880346	RRP1B	-0.23852	-0.09057	-0.42985	0.01357		8.148	8.33434	-0.186343		1.08295	0.58457	0.498382	x
ILMN_1237404	BOK	1.30396	0.4999	1.97616	1.50569		7.59877	6.27735	1.32143		1.39625	0.898338	0.49791	x	x
ILMN_3052430	CD63	-0.2476	-0.2351	-0.1719	-0.091		10.8235	11.0099	-0.1864		0.3359	-0.161725	0.497625	x
ILMN_2680066	POLR1D	0.9562	1.1244	1.0897	1.4554		11.9678	10.8114	1.15642		0.930925	0.433375	0.49755	x
ILMN_2885016	CLK2	-0.44478	-0.99746	0.03547	-0.30073		7.54426	7.97114	-0.426875		0.05861	-0.43835	0.49696
ILMN_3148550	GOLM1	-1.04076	-0.90204	-1.5298	-1.14304		8.86213	10.016	-1.15391		0.434355	-0.06233	0.496685
ILMN_2695158	KIFC2	-0.24103	1.25756	0.12171	0.07768		6.16735	5.86337	0.30398		-0.05081	-0.547018	0.496208
ILMN_2701570	ZC3HC1	0.28495	-0.24124	0.53719	0.49147		7.97375	7.70565	0.268093		1.01173	0.51563	0.496095	x	x
ILMN_1250253	STT3A	-1.10554	-1.1177	-1.46695	-1.38989		7.76896	9.03899	-1.27002		0.669252	0.17323	0.496022	x
ILMN_2716622	MAPK11	0.2473	0.37491	0.67121	0.36978		8.77896	8.36317	0.4158		0.844093	0.348833	0.49526	x
ILMN_2741114	GUSB	0.02184	0.11401	0.7509	-0.00062		7.2576	7.03606	0.221533		0.590645	0.095705	0.49494	x
ILMN_2606072	AGFG1	0.15287	-0.54817	-0.07583	0.28841		7.37663	7.42231	-0.04568		0.667805	0.17314	0.494665
ILMN_2612091	2610034E13RIK	0.94498	0.63384	0.1733	1.44877		6.25863	5.45841	0.800223		0.006925	-0.487708	0.494633
ILMN_2657980	FAAH	-0.85339	-0.88794	-1.23536	-1.05923		8.34536	9.35434	-1.00898		0.691293	0.19674	0.494553	x
ILMN_2613558	LASS5	-0.1341	-0.2448	-0.276	-0.2949		10.3989	10.6363	-0.23745		0.330008	-0.16375	0.493757	x
ILMN_2739517	MECR	0.58276	0.60706	0.84346	0.65682		8.93683	8.2643	0.672525		1.27794	0.784395	0.493542	x	x
ILMN_1227508	STARD5	0.3442	0.5592	1.28303	0.83486		7.6298	6.87448	0.755323		0.579525	0.08623	0.493295	x
ILMN_1260367	ORAI3	1.16125	1.30774	1.55346	1.34436		8.44055	7.09885	1.3417		0.230627	-0.262422	0.49305
ILMN_2519677	TRIOBP	0.1358	0.0452	0.3467	0.2866		11.4307	11.2271	0.203575		0.803525	0.310625	0.4929	x	x	x
ILMN_2955535	RMND1	-0.19926	0.04258	-0.49837	0.13768		8.90052	9.02986	-0.129342		0.624837	0.132455	0.492382	x
ILMN_1228253	TMEM111	-0.21411	-0.34252	-0.41588	-0.00508		7.90245	8.14685	-0.244397		0.806015	0.313847	0.492168	x
ILMN_2626318	ELF2	-0.1401	-0.88316	-0.0861	-0.54643		5.04113	5.45507	-0.413947		-0.42085	-0.913003	0.492153	x	x
ILMN_2907473	TBC1D10A	1.18472	1.0568	0.93089	0.76704		7.86444	6.87958	0.984862		0.756132	0.264535	0.491598	x
ILMN_2653284	CTNS	-0.40777	-0.55788	-0.64849	-0.53767		8.74079	9.27875	-0.537953		0.567005	0.075535	0.49147	x
ILMN_2864834	ABCB8	0.22609	0.04706	0.0592	-0.01847		7.81916	7.7407	0.07847		0.385665	-0.105598	0.491262	x
ILMN_1247613	POLE3	0.92995	0.63585	1.16693	1.48126		9.20449	8.15099	1.0535		0.99675	0.50643	0.49032	x
ILMN_2744592	CCDC53	1.81109	1.22988	1.59785	1.96841		9.35192	7.70012	1.65181		0.723703	0.23396	0.489743	x
ILMN_2593578	RABL2A	0.77908	0.58588	0.50054	0.5989		10.2401	9.62401	0.6161		0.788937	0.29923	0.489707	x		x
ILMN_2623967	PIP4K2B	-0.16175	0.14277	1.78118	0.54363		5.90522	5.32876	0.576458		0.0358325	-0.453683	0.489515
ILMN_2604056	NSUN5	0.70712	0.45907	0.57117	0.57849		7.29222	6.71326	0.578963		0.573833	0.0845725	0.48926	x
ILMN_2801380	DDX49	0.36462	0.43712	0.42222	0.69469		8.10612	7.62646	0.479663		1.01259	0.523465	0.48912	x	x
ILMN_2765304	ALG8	-0.60053	-0.49961	-0.64348	-0.89762		5.95932	6.61963	-0.66031		0.591522	0.102537	0.488985	x
ILMN_2479666	UCK1	0.73484	0.4651	1.52995	1.07437		8.20151	7.25044	0.951065		0.99341	0.504678	0.488732	x
ILMN_2669690	MPST	1.07484	1.24991	1.24247	1.09356		8.11924	6.95404	1.1652		0.72966	0.241	0.48866	x
ILMN_1225123	2610524H06RIK	0.54902	0.55514	1.0528	1.0152		9.64586	8.85281	0.79304		0.790485	0.301913	0.488573	x
ILMN_2599214	6430548M08RIK	-0.89076	-1.1163	-0.45714	-0.31299		7.41989	8.11419	-0.694297		0.195968	-0.29248	0.488448
ILMN_2703585	GBAS	0.51586	0.63721	0.79051	0.87885		8.63814	7.93253	0.705608		0.770497	0.28301	0.487488	x
ILMN_1252243	MFSD10	-0.67851	-0.93492	-1.22888	-0.88025		9.26276	10.1934	-0.93064		1.18687	0.699515	0.48736	x	x
ILMN_1218104	5630401D24RIK	0.02981	-0.19163	0.27634	0.02551		8.1861	8.15109	0.0350075		0.720368	0.234102	0.486265	x
ILMN_1221103	UHRF2	-0.95531	-1.25459	-1.96081	-0.65477		6.07693	7.2833	-1.20637		0.27625	-0.210008	0.486258
ILMN_2661287	AKP2	-0.37278	-0.4359	0.25525	-0.0313		6.14782	6.294	-0.146183		0.301325	-0.184808	0.486133
ILMN_2965660	APCDD1	0.43683	-0.22309	0.46013	0.42976		7.80219	7.52629	0.275907		0.161592	-0.324052	0.485645
ILMN_1218116	BMP1	-0.5061	-0.69743	-0.63997	-0.90409		9.56808	10.255	-0.686898		0.250995	-0.234175	0.48517
ILMN_2718401	HTRA3	1.19039	0.87298	2.68251	1.45785		8.00964	6.45871	1.55093		-1.1738	-1.65756	0.483758	x	x
ILMN_2713538	BMP1	-0.25056	-0.55581	-0.92214	-0.82301		9.42951	10.0674	-0.63788		0.265453	-0.21796	0.483413
ILMN_2657828	RHBDF1	-0.8763	-0.8475	-1.1491	-1.5401		10.9981	12.1013	-1.10325		0.985225	0.50185	0.483375	x	x
ILMN_3101385	CDIPT	0.24661	0.29518	0.79603	0.29972		5.50257	5.09319	0.409385		0.09449	-0.388695	0.483185
ILMN_2771034	MFGE8	-0.2929	-0.348	-0.43179	-0.5654		10.1621	10.5716	-0.409522		0.0001275	-0.48235	0.482477
ILMN_2715802	HMGA1	0.6752	1.1672	1.1282	0.6385		11.8017	10.8994	0.902275		-0.35495	-0.8369	0.48195		x
ILMN_1245330	MBTPS1	0.03754	0.09919	0.09187	-0.05415		8.5702	8.52658	0.0436125		0.703313	0.221438	0.481875	x
ILMN_2681592	ANKRD40	1.36132	0.7875	1.66714	1.76057		10.1201	8.72592	1.39413		0.348992	-0.1328	0.481792
ILMN_2596569	1700113I22RIK	1.20336	1.27421	1.61005	1.50896		8.49306	7.09392	1.39915		0.029835	-0.45171	0.481545
ILMN_2860242	KLHL24	-0.46476	0.57406	0.48692	0.42036		5.98111	5.72697	0.254145		-0.0989875	-0.579668	0.48068		x
ILMN_2687908	ALG9	0.14813	0.29625	0.55912	0.85981		7.38339	6.91756	0.465827		0.588945	0.10852	0.480425	x
ILMN_1237939	PRKRIR	-1.74461	-1.45211	-1.63425	-0.9084		9.37768	10.8125	-1.43484		1.28368	0.80404	0.479637	x	x
ILMN_1227627	RNF141	1.28387	1.1067	1.8202	2.19135		7.63587	6.03534	1.60053		0.541285	0.0617225	0.479563
ILMN_2722623	SLC25A28	0.6188	0.0539	0.6441	0.4778		11.5294	11.0808	0.44865		0.64385	0.164375	0.479475	x
ILMN_3143069	KLHL15	1.11082	0.5362	1.40272	1.23957		7.2689	6.19657	1.07233		0.399598	-0.0797575	0.479355
ILMN_1232972	STK19	1.21291	0.7961	1.93219	1.93272		8.2362	6.76773	1.46848		0.724197	0.245065	0.479132	x
ILMN_2932662	RASL11A	0.567	0.3746	0.7342	0.3682		12.8879	12.3769	0.511		0.732375	0.25375	0.478625	x
ILMN_2837888	NRBF2	0.3859	0.60625	0.14013	0.64548		8.11727	7.67283	0.44444		0.748885	0.27031	0.478575	x	x
ILMN_1237886	ENC1	-0.9159	-0.8992	-0.6489	-0.7475		10.3448	11.1477	-0.802875		-0.0609175	-0.538275	0.477358
ILMN_2494397	UBE2J2	0.71494	0.6034	1.13246	0.81338		7.68617	6.87012	0.816045		1.07994	0.60329	0.47665	x
ILMN_2986172	CHD1L	0.16305	0.25562	0.52473	-0.24048		6.18293	6.0072	0.17573		0.58415	0.107655	0.476495
ILMN_1227672	DBNDD1	0.94091	1.46312	2.80925	2.23039		7.34923	5.48832	1.86092		-0.595143	-1.07152	0.47638		x
ILMN_2619107	LGALS1	0.8469	1.1212	1.9579	2.44845		12.5388	10.9452	1.59361		0.5087	0.0323375	0.476362
ILMN_2708203	CDKN1C	0.66574	0.46166	-0.30218	0.46203		9.62583	9.30401	0.321813		2.37631	1.90045	0.47586	x	x
ILMN_2697127	ZDHHC24	-0.25268	-0.07091	0.60047	0.24597		6.08678	5.95607	0.130713		0.49925	0.0234275	0.475822	x
ILMN_2887065	MVP	0.40882	0.53584	-0.46712	-0.81999		6.14419	6.2298	-0.0856125		0.0530625	-0.421845	0.474908
ILMN_2992047	RHOF	1.30245	1.54681	1.6725	1.9891		6.58744	4.95973	1.62771		-0.38837	-0.862617	0.474247		x
ILMN_3126277	PALMD	0.89676	0.07709	-0.52311	0.13248		5.9469	5.8011	0.145805		-0.357447	-0.831523	0.474075
ILMN_1256867	SLC25A26	1.59067	1.13957	1.18418	1.85404		8.96839	7.52627	1.44211		0.740582	0.26667	0.473912	x
ILMN_2754453	FOXJ1	1.00282	0.72612	0.62402	0.8193		6.41946	5.6264	0.793065		0.360867	-0.112662	0.47353	x
ILMN_1252870	RORB	-0.12063	-0.26975	-0.03918	-0.37799		8.12349	8.32538	-0.201887		-0.05218	-0.525515	0.473335
ILMN_1255177	PDIA5	-0.3377	0.05993	-0.51887	-0.32772		8.15072	8.43181	-0.28109		0.942775	0.469567	0.473208	x	x
ILMN_1245987	HNRNPK	-1.53985	-1.2118	-1.12213	-1.39219		9.37047	10.687	-1.31649		1.05518	0.582425	0.472753	x
ILMN_1219921	NSUN5	0.18277	0.13174	0.41492	0.1846		7.67982	7.45131	0.228508		0.79283	0.320222	0.472607	x
ILMN_2696749	RAC3	1.7818	1.73476	2.53623	2.43426		8.64203	6.52027	2.12176		-0.0519325	-0.522927	0.470995
ILMN_2613636	COL4A3BP	0.32188	-0.50677	-1.1916	-0.30052		5.96096	6.38022	-0.419253		0.54678	0.07581	0.47097	x
ILMN_2809571	TMEM136	-0.46153	-0.85262	-0.64008	-0.56274		8.0999	8.72914	-0.629243		0.12865	-0.342245	0.470895
ILMN_2675232	KLK8	1.82158	1.30056	1.53042	0.7931		9.93303	8.57162	1.36141		1.10476	0.634805	0.469955
ILMN_1251109	SLC25A45	0.08831	0.23327	0.32887	0.07207		8.00903	7.8284	0.18063		0.0249875	-0.443563	0.46855		x	x
ILMN_1238612	RNF114	0.64226	0.11082	1.64892	1.47994		8.53686	7.56637	0.970485		0.83728	0.36894	0.46834	x
ILMN_1221935	GLB1	-0.3044	-0.3763	-0.4037	-0.44277		10.1251	10.5069	-0.381793		1.00257	0.53482	0.467755	x	x
ILMN_3061070	SLC25A20	-0.06094	0.51844	0.19195	0.56433		6.68064	6.3772	0.303445		0.5828	0.11549	0.46731	x
ILMN_2592010	9530058B02RIK	1.78046	1.70267	1.74171	1.77042		8.17441	6.42559	1.74882		0.546475	0.0795625	0.466913	x
ILMN_1242391	TMEM8	0.63293	1.07998	1.01157	0.67579		6.15535	5.30528	0.850067		0.708425	0.241957	0.466468	x
ILMN_2787785	AKNA	-0.07199	0.13285	0.33219	0.15216		5.45018	5.31388	0.136302		-0.32107	-0.787385	0.466315		x
ILMN_3122081	5133401N09RIK	1.69627	1.3223	1.70912	2.03654		9.66532	7.97426	1.69106		0.316423	-0.149592	0.466015
ILMN_2683856	NOXO1	0.97292	0.71921	1.03633	0.89202		8.70716	7.80204	0.90512		1.44084	0.975205	0.46564	x	x
ILMN_2709690	RHBDL7	0.50433	0.58257	0.82488	0.40777		8.06933	7.48944	0.579888		0.588625	0.124212	0.464413	x
ILMN_1219918	2310011J03RIK	1.60493	2.12132	2.37865	1.85797		6.73202	4.7413	1.99072		-0.41434	-0.878658	0.464318
ILMN_2463447	TRAPPC3	0.56685	0.85939	0.80756	1.26892		8.4695	7.59382	0.87568		0.488762	0.0247175	0.464045
ILMN_1241696	FBXW4	1.71795	1.27413	2.10717	1.78648		7.86563	6.1442	1.72143		0.182485	-0.281223	0.463708
ILMN_2669259	UBTD2	-0.19547	-0.4188	0.40622	0.41332		6.64819	6.59687	0.0513175		0.183265	-0.280347	0.463612
ILMN_2633942	PAOX	0.78653	0.73743	1.72413	0.46999		6.31426	5.38474	0.92952		0.577183	0.11379	0.463392
ILMN_1237842	CLK2	0.6731	-0.28948	1.37791	-0.78303		5.38875	5.14412	0.244625		0.135487	-0.327895	0.463382
ILMN_2963009	D630003M21RIK	-0.02282	-0.12494	-0.31892	0.0239		6.33727	6.44797	-0.110695		0.479147	0.015825	0.463322
ILMN_2461668	UNC5C	-1.85197	-1.58695	-2.7838	-3.0278		7.31311	9.62574	-2.31263		0.107405	-0.355675	0.46308
ILMN_1235494	TMEM9	0.2694	0.2052	0.2454	0.1521		11.0457	10.8277	0.218025		0.0788	-0.38395	0.46275		x
ILMN_3066763	ARL4A	-0.87179	-2.08289	-0.38336	0.20191		6.8794	7.66343	-0.784033		0.842295	0.37968	0.462615
ILMN_2929518	CCHCR1	-0.51404	-0.25733	0.36591	-0.53036		7.1832	7.41715	-0.233955		0.934098	0.472053	0.462045
ILMN_2942628	RNF182	0.68621	0.69813	0.77827	0.80451		8.35432	7.61254	0.74178		0.0424025	-0.419505	0.461908
ILMN_2732877	1700034H14RIK	-0.22938	-0.24851	-0.0524	-0.28706		8.42143	8.62577	-0.204338		0.528435	0.066725	0.46171
ILMN_3142573	MAPK1IP1	-0.09205	-0.01293	-0.57614	-0.46175		7.25561	7.54133	-0.285717		-0.422415	-0.88412	0.461705	x	x
ILMN_2660862	SEPN1	-0.5447	-0.6723	-0.5757	-0.63		10.5329	11.1386	-0.605675		-0.010875	-0.472575	0.4617		x
ILMN_1253269	6430517E21RIK	-0.54314	-0.53623	-0.09805	0.05065		9.40491	9.68661	-0.281692		1.05092	0.589713	0.461205	x	x
ILMN_3157764	GOLGA7	0.20291	0.13517	0.94747	0.55121		9.33735	8.87816	0.45919		0.793045	0.33186	0.461185	x
ILMN_1227043	BTBD3	0.16937	-0.57494	-0.74643	-0.33572		7.39492	7.76685	-0.37193		0.273955	-0.187173	0.461128
ILMN_2670527	RBM9	0.16786	-0.14554	0.43137	0.49817		7.39678	7.15882	0.237965		0.797535	0.337092	0.460443	x
ILMN_1253387	KLF5	-0.75016	-0.99711	-0.85958	-0.53437		7.56534	8.35064	-0.785305		0.831583	0.371142	0.46044	x
ILMN_2456957	WNT7B	-0.11167	0.15487	1.55385	0.86508		7.88244	7.26691	0.615532		0.0530825	-0.40726	0.460342
ILMN_1228544	B4GALT3	0.58519	0.3322	1.40285	0.72786		9.29155	8.52952	0.762025		0.672182	0.211903	0.46028	x
ILMN_2879614	ZBP1	0.15471	0.27942	-0.03247	0.4293		6.3574	6.14966	0.20774		0.875955	0.41572	0.460235	x
ILMN_2534921	LOC386486	-0.64918	-0.56509	-0.56973	-0.69995		8.07011	8.6911	-0.620988		0.49695	0.037065	0.459885	x
ILMN_1215651	CDKN2C	0.86894	0.27442	0.83162	1.32226		7.67332	6.84901	0.82431		1.02072	0.560905	0.45981	x
ILMN_2641371	LGALS2	2.50209	1.62409	2.2653	2.3088		8.27222	6.09715	2.17507		-0.27433	-0.734125	0.459795		x
ILMN_2797642	NCAPH	-0.74899	-0.44202	-0.58739	-0.40294		9.41567	9.961	-0.545335		0.774628	0.31495	0.459677	x
ILMN_3092653	PALLD	-0.13099	0.19928	0.41792	0.78083		7.10698	6.79021	0.31676		0.561815	0.102435	0.45938	x
ILMN_2740494	PPCS	0.95245	1.2188	1.33142	1.2356		8.51513	7.33056	1.18457		0.723305	0.264088	0.459218	x
ILMN_1239569	LSG1	-0.26865	-0.04456	-0.60647	-0.7124		9.2507	9.65872	-0.40802		0.49796	0.0390775	0.458883
ILMN_2943972	CXX1C	0.52891	0.51027	1.0106	1.20037		10.1064	9.29387	0.812537		0.447345	-0.01145	0.458795
ILMN_2910596	POLD4	1.64444	1.50909	1.52804	1.75042		8.96051	7.35251	1.608		0.281755	-0.176795	0.45855
ILMN_2484527	VEGFA	-1.29	-1.6397	-1.9736	-2.4006		11.4219	13.2479	-1.82598		0.495175	0.03665	0.458525
ILMN_2599858	PBX2	-1.05105	0.17051	0.74411	-0.55384		5.97752	6.15009	-0.172567		0.001065	-0.456783	0.457848
ILMN_2913269	BC027231	-0.60184	-0.18617	-0.35636	-0.4884		7.23993	7.64812	-0.408193		1.07893	0.62111	0.45782	x	x
ILMN_2691566	YIPF2	0.61941	0.38948	0.72263	0.80642		6.34287	5.70838	0.634485		0.8807	0.423535	0.457165	x
ILMN_2599955	BTBD3	0.06531	-0.61	-0.82449	-0.41362		7.32785	7.77355	-0.4457		0.425965	-0.031155	0.45712
ILMN_3072957	MEX3A	-0.70408	-0.34352	-0.28111	-0.2441		7.27543	7.66864	-0.393203		0.21821	-0.23889	0.4571
ILMN_2997002	PIGO	-0.5517	-0.74699	-0.58987	-0.7067		8.36017	9.00898	-0.648815		0.505393	0.04846	0.456933	x
ILMN_2717199	SDF2	0.078	0.3166	-0.2434	0.0754		10.7531	10.6964	0.05665		0.768337	0.311625	0.456712	x
ILMN_3006911	CYP4F13	0.21194	-0.27596	-0.77184	-0.91141		7.88337	8.32019	-0.436818		0.931295	0.474857	0.456437	x
ILMN_2633872	CDK10	0.74722	0.33176	1.56834	1.28162		8.07644	7.09421	0.982235		0.791697	0.335535	0.456162	x
ILMN_2775402	SHISA4	1.32949	0.80552	0.84738	1.344		8.55635	7.47475	1.0816		1.19267	0.73671	0.45596	x	x
ILMN_2731057	PSME2	1.13593	1.13962	1.19976	1.40646		9.97483	8.75438	1.22044		0.791095	0.335418	0.455678	x
ILMN_2688863	RPL21	0.73208	0.91598	1.39607	1.23523		8.57916	7.50932	1.06984		0.560085	0.10458	0.455505	x
ILMN_2699989	RPS19BP1	1.41798	1.26883	1.96309	1.93254		9.2028	7.55719	1.64561		0.726835	0.27135	0.455485	x
ILMN_1258125	RAB9	0.26234	0.16865	0.69163	0.61373		7.74483	7.31074	0.434088		0.865475	0.41018	0.455295	x
ILMN_1236683	PTDSS2	0.35457	0.24191	0.06132	0.42192		9.90741	9.63748	0.26993		1.13352	0.678675	0.454845	x	x
ILMN_2870320	PRKD2	0.56432	0.27195	0.29372	0.21613		9.76473	9.4282	0.33653		1.00854	0.55373	0.454808	x	x
ILMN_2631144	TOR1A	0.50008	0.03334	0.5431	0.20487		8.29605	7.9757	0.320347		0.758535	0.303802	0.454732	x
ILMN_3102736	GM129	-0.02739	-0.04349	0.38232	0.14919		7.99261	7.87745	0.115157		1.30849	0.853795	0.454695	x
ILMN_2762514	2700087H15RIK	-0.3476	-0.3377	-0.1714	-0.318		10.7116	11.0053	-0.293675		0.954882	0.500325	0.454557	x	x
ILMN_2612738	COQ5	0.31902	0.30893	0.74136	0.97097		7.77831	7.19324	0.58507		0.343625	-0.110712	0.454337
ILMN_2896492	2610003J06RIK	0.38031	0.24001	0.31126	0.36571		10.2271	9.90275	0.324322		0.70508	0.250768	0.454312	x
ILMN_2940802	RIOK1	-0.44531	-0.00703	-1.19472	-0.48294		7.19192	7.72442	-0.5325		0.51752	0.0635225	0.453997	x
ILMN_3133448	MFGE8	-0.5378	-0.6206	-0.7991	-0.8302		12.7513	13.4482	-0.696925		0.6357	0.181725	0.453975
ILMN_2672544	GPR89	0.50123	0.6132	0.73181	0.74536		9.16569	8.51779	0.6479		0.467567	0.013835	0.453732	x
ILMN_2471359	TMPO	-0.42467	-0.66884	0.4551	0.02494		8.59375	8.74712	-0.153367		0.707298	0.253787	0.45351	x
ILMN_1249131	BC017158	-0.53529	-0.58692	-0.13047	-0.48827		8.17318	8.60842	-0.435238		0.71393	0.26043	0.4535	x
ILMN_2899788	RGL2	0.11654	0.239	0.179	-0.12951		10.154	10.0527	0.101257		-0.0803525	-0.53381	0.453458		x
ILMN_1244188	H6PD	-0.55511	-1.61596	-0.75581	-0.81223		5.6391	6.57388	-0.934778		0.262035	-0.19125	0.453285
ILMN_2905386	EG433923	-0.5061	-0.1769	-0.4934	-0.1936		11.7729	12.1154	-0.3425		0.955075	0.502	0.453075	x
ILMN_1224487	DDX26B	-1.70482	-1.55635	-2.42396	-3.03936		6.69719	8.87832	-2.18112		0.024555	-0.428497	0.453052
ILMN_2734882	CENPM	1.01544	1.23058	1.94125	1.6839		10.0302	8.56242	1.46779		1.45637	1.00398	0.45239	x
ILMN_2499058	UBE2I	0.15521	0.32577	0.57867	0.15595		7.12213	6.81823	0.3039		1.22967	0.777515	0.45216	x
ILMN_2429970	IFT122	0.31956	0.55204	0.06496	-0.07353		6.75736	6.5416	0.215758		-0.19415	-0.646265	0.452115
ILMN_1249986	GEMIN7	1.49924	1.40698	1.75147	2.13976		7.9211	6.22174	1.69936		0.581758	0.130187	0.45157
ILMN_1240471	RETSAT	0.08957	-0.11017	-0.58614	-0.00527		8.45624	8.60924	-0.153002		1.6332	1.18171	0.45149	x	x
ILMN_1216764	IER3	-0.1204	-0.1986	0.0596	-0.3111		12.3518	12.4944	-0.142625		0.973175	0.521825	0.45135	x
ILMN_3033922	0610007C21RIK	0.2928	0.0558	0.2783	0.5444		11.6567	11.3638	0.292825		0.86285	0.411525	0.451325	x
ILMN_3008733	AA960436	0.82523	0.73325	1.18731	1.25171		10.7168	9.7174	0.999375		0.474537	0.023425	0.451112	x
ILMN_2851710	CLK4	-1.0053	-0.9564	-1.9219	-1.4021		10.4413	11.7628	-1.32142		0.037	-0.413725	0.450725
ILMN_2705097	DEADC1	0.98996	1.18223	0.97084	1.51261		10.2363	9.07241	1.16391		0.506455	0.0557575	0.450698
ILMN_3059326	SPARC	-1.00966	-0.49976	0.08016	-0.18578		7.97928	8.38304	-0.40376		0.126937	-0.323442	0.45038
ILMN_2695526	TMED4	-0.57228	-0.54234	0.09293	0.04873		8.41087	8.65411	-0.24324		0.92338	0.47309	0.45029	x	x
ILMN_2895000	SLC35C2	0.67364	0.9832	1.2991	0.84734		8.6031	7.65229	0.95082		-0.0576925	-0.50759	0.449897
ILMN_2968807	RPAIN	1.0159	0.80203	1.16772	1.43125		9.99646	8.89223	1.10422		0.34677	-0.102985	0.449755
ILMN_2699700	ARPC1A	-0.3692	-0.3365	-0.1385	-0.3554		11.0089	11.3088	-0.2999		0.500418	0.05115	0.449267
ILMN_2618461	LOC100042179	0.74419	0.80012	1.03104	1.34414		10.279	9.29918	0.979872		0.76936	0.320617	0.448742	x
ILMN_1231471	ZFP94	-0.20732	-0.44314	-0.28345	0.15998		8.66222	8.85571	-0.193483		0.227097	-0.221555	0.448652
ILMN_2600043	SLC35A5	-0.62788	-0.95528	-1.21256	-0.74635		6.18419	7.0697	-0.885517		0.268478	-0.180108	0.448585
ILMN_2677170	OPRS1	-0.11999	-0.03233	0.25125	0.21134		9.72668	9.64912	0.0775675		0.534887	0.0868725	0.448015	x
ILMN_2622190	PNMA2	-0.11291	0.07965	0.08296	0.48372		7.84736	7.714	0.133355		-0.04321	-0.491148	0.447938
ILMN_2742160	H13	-0.43649	-0.23118	-0.47986	-0.32655		8.55031	8.91883	-0.36852		0.4983	0.05059	0.44771	x
ILMN_2519676	TRIOBP	0.2214	0.1174	0.3201	0.0363		11.4359	11.2621	0.1738		0.765425	0.31775	0.447675	x
ILMN_3137520	RORB	-0.06662	-0.19959	-0.51614	-0.11266		6.55924	6.78299	-0.223752		0.0348725	-0.41221	0.447082
ILMN_1225831	VPS72	1.7834	1.36268	1.88616	2.00338		7.89325	6.13435	1.75891		-0.468275	-0.915268	0.446993	x	x
ILMN_2698564	KHK	0.65149	0.81921	0.88206	1.1407		7.65195	6.77858	0.873365		0.413245	-0.033605	0.44685
ILMN_1257300	COQ5	0.2092	0.2582	0.1476	0.422		10.75	10.4908	0.25925		0.546375	0.1	0.446375	x
ILMN_1221736	SAMHD1	-0.10462	0.53346	-0.35738	-0.3264		6.76032	6.82405	-0.063735		-0.19071	-0.636865	0.446155		x
ILMN_2732309	PPM1A	-0.0487	0.1412	0.0665	0.1022		10.721	10.6556	0.0653		-0.041625	-0.48755	0.445925		x	x
ILMN_2933618	GEMIN7	1.19549	1.26256	1.90612	2.01312		9.84154	8.24721	1.59432		0.297405	-0.148038	0.445443
ILMN_3103689	5133400G04RIK	1.12993	1.48353	1.83199	1.85637		10.0887	8.51322	1.57545		0.80923	0.364533	0.444698	x
ILMN_1212703	KRAS	0.42687	0.23237	-0.21877	0.0686		7.23975	7.11248	0.127268		0.224147	-0.220533	0.44468
ILMN_1237074	SLC25A19	0.86195	0.74983	1.01113	1.19049		10.0961	9.1428	0.95335		0.610373	0.1657	0.444672	x
ILMN_3001076	SETD8	-0.61837	-0.18196	-0.3212	-0.05254		8.04646	8.33998	-0.293518		0.729915	0.285265	0.44465
ILMN_2664556	KCNN1	0.57764	0.61239	1.34289	0.33491		5.93028	5.21332	0.716957		0.334537	-0.11003	0.444567
ILMN_1215120	SEMA4A	0.08917	0.16861	-0.73982	-0.21927		8.8564	9.03173	-0.175327		1.10075	0.65646	0.44429	x	x
ILMN_1260420	SUV420H2	-0.20204	-0.40503	-0.0293	-0.07665		9.86148	10.0397	-0.178255		1.08052	0.636643	0.443872	x	x
ILMN_2719460	TRMT1	0.07462	0.42165	0.27754	-0.06525		7.59957	7.42244	0.17714		0.443895	8e-05	0.443815	x
ILMN_2438849	ZFP532	-0.85916	-0.98707	-0.84844	-0.96772		8.31235	9.22794	-0.915597		0.528228	0.08484	0.443388	x
ILMN_2810882	PPIC	-0.92318	-0.65844	-0.57117	-0.57566		8.6817	9.36381	-0.682112		1.0656	0.622443	0.44316
ILMN_2726471	EN2	-0.17096	1.38901	-0.26568	-0.46979		6.71696	6.59631	0.120645		1.49188	1.04878	0.44309	x	x
ILMN_2708440	SNX12	0.60078	0.38851	1.2115	0.94599		8.93823	8.15153	0.786695		0.688413	0.245392	0.44302	x
ILMN_2649355	STK19	1.19915	1.10529	1.37966	1.23379		9.31639	8.08692	1.22947		0.703835	0.261473	0.442362	x
ILMN_2650775	NOL12	2.06216	1.68038	2.36503	2.452		11.1301	8.99023	2.13989		0.60335	0.161498	0.441852	x
ILMN_2647669	1110018J18RIK	1.009	1.13649	1.26889	1.09824		6.25719	5.12904	1.12816		0.76175	0.320208	0.441542
ILMN_2893321	AI847670	0.1093	0.1337	-0.52487	-0.17718		8.37591	8.49067	-0.114762		0.63934	0.197865	0.441475	x
ILMN_2863837	ALOX5AP	0.60145	0.68309	0.90884	0.8569		7.7524	6.98983	0.76257		0.8107	0.36942	0.44128	x
ILMN_3094506	ARHGEF15	0.87785	0.79555	0.83958	0.95549		6.43289	5.56577	0.867118		0.510842	0.06967	0.441173	x
ILMN_2652909	DDIT3	1.49829	0.88754	1.29217	1.41204		9.69507	8.42257	1.27251		1.15191	0.71122	0.440687	x
ILMN_2647156	PET112L	1.12128	1.35726	1.08356	1.01905		6.68379	5.5385	1.14529		0.54606	0.105565	0.440495	x
ILMN_1218131	PCMTD1	-0.32287	-0.10295	0.4975	-0.23361		5.24103	5.28151	-0.0404825		-0.181765	-0.622195	0.44043		x
ILMN_2971073	4432405B04RIK	0.27884	0.04537	0.85233	0.69492		7.2677	6.79984	0.467865		0.332867	-0.107515	0.440383
ILMN_2733887	MKNK2	0.55388	0.45084	0.64327	0.37887		8.83591	8.3292	0.506715		0.033115	-0.40706	0.440175		x	x
ILMN_2809998	CNIH3	0.32853	-0.17773	1.00969	1.34851		7.3117	6.68445	0.62725		0.959227	0.5192	0.440028	x
ILMN_2635700	LGI2	-0.15491	-0.03019	0.36761	0.71479		8.42378	8.19945	0.224325		0.59654	0.156827	0.439713
ILMN_1253804	NUP50	0.61378	0.46282	1.03735	0.79414		7.22066	6.49363	0.727023		0.866563	0.427167	0.439395	x
ILMN_2650275	1810055G02RIK	0.1616	-0.128	0.471	0.3175		11.2326	11.0271	0.205525		-0.00575	-0.4451	0.43935		x
ILMN_3071764	1200015F23RIK	-0.63175	-0.28968	0.26951	0.04271		7.16298	7.31528	-0.152302		0.52284	0.0835025	0.439338	x
ILMN_2749382	TARSL2	-0.0384	0.06353	-1.12562	-0.84944		6.14861	6.6361	-0.487483		0.261152	-0.178032	0.439185
ILMN_1236369	USP12	-0.89533	-0.95233	0.19897	-0.27496		5.59113	6.07204	-0.480912		0.475905	0.0374975	0.438408
ILMN_1224670	EBAG9	0.30343	-0.10973	0.39008	0.16082		5.53583	5.34968	0.18615		-0.0406575	-0.478713	0.438055
ILMN_2683792	AK5	0.8079	0.78472	0.51364	0.75989		7.01251	6.29598	0.716537		0.152985	-0.28475	0.437735
ILMN_2805631	1600027N09RIK	0	0.31034	1.68388	0.48837		6.08073	5.46009	0.620647		0.192342	-0.24515	0.437493
ILMN_1252016	ABHD2	-0.3704	-0.18379	-0.27678	-0.27743		8.9901	9.2672	-0.2771		1.35981	0.92242	0.437385	x	x
ILMN_2637538	DUSP3	0.14459	0.92328	1.35212	0.97384		7.22037	6.37192	0.848458		0.57018	0.132875	0.437305
ILMN_1213975	SLC4A8	-0.56016	-0.56289	-0.5757	-0.6069		9.0238	9.60022	-0.576412		1.40405	0.96677	0.437283	x	x
ILMN_1220132	A130042E20RIK	0.56426	0.71898	0.472	0.87835		6.70895	6.05055	0.658397		0.42225	-0.0149725	0.437222	x
ILMN_2702233	CCNG1	0.73548	0.21069	1.07366	0.93422		8.59161	7.8531	0.738513		1.05257	0.615663	0.43691	x
ILMN_2684260	MTBP	-0.65773	-0.46117	-0.21297	-0.62537		7.93418	8.42349	-0.48931		0.852688	0.415955	0.436733	x
ILMN_3154111	RNASET2	0.34363	0.31912	0.28586	0.50688		9.67207	9.30819	0.363873		0.846935	0.410445	0.43649	x
ILMN_1231390	MRPL3	0.51681	0.0881	0.87876	0.92556		10.1677	9.56534	0.602308		0.89195	0.455675	0.436275	x
ILMN_2755140	RAD51L3	1.40666	1.09002	1.41738	1.78195		6.82154	5.39754	1.424		0.542193	0.106507	0.435685	x
ILMN_1221940	8430419L09RIK	-0.88628	-0.85569	-0.98936	-0.75889		7.06858	7.94114	-0.872555		0.884303	0.448913	0.43539	x
ILMN_1251874	PSCD2	0.74434	0.86656	0.97159	1.19698		7.35605	6.41118	0.944867		0.76092	0.325785	0.435135	x
ILMN_2652527	CTNND2	-0.46949	-0.53043	0.57975	-0.22883		7.75629	7.91854	-0.16225		0.351197	-0.0839125	0.43511
ILMN_2440066	TPRA40	0.57102	0.65664	0.4793	-0.20148		6.73109	6.35472	0.37637		-0.12752	-0.56203	0.43451		x
ILMN_1221429	MLLT11	0.6522	0.5669	0.3581	0.53		11.2738	10.747	0.5268		0.562175	0.127825	0.43435	x
ILMN_2748321	RAD51C	0.52104	0.64828	1.16938	0.42446		7.60965	6.91886	0.69079		0.693393	0.259625	0.433768	x
ILMN_2509737	TREX1	0.82169	0.95154	0.34301	-0.00407		6.88328	6.35524	0.528043		-0.163873	-0.597387	0.433515
ILMN_1254405	LMNA	0.30154	0.33	0.44318	-0.1792		9.61171	9.38783	0.22388		0.485565	0.05214	0.433425
ILMN_2987027	PLEKHG2	-0.06452	-0.34062	-0.00871	-0.54386		8.88136	9.12079	-0.239427		0.545262	0.112025	0.433238	x
ILMN_2762301	EIF2B2	0.96669	1.04551	0.62713	1.13742		9.85529	8.9111	0.944187		0.591115	0.158215	0.4329	x
ILMN_2644238	DALRD3	1.15203	0.70659	0.50267	0.29781		8.24926	7.58449	0.664775		0.591075	0.158278	0.432797	x
ILMN_1221262	1810009A15RIK	1.0318	1.00314	1.5072	1.87385		11.1682	9.8142	1.354		0.923158	0.490745	0.432412	x
ILMN_2850937	TMED3	0.42806	0.40812	0.27837	0.44008		9.4449	9.05624	0.388658		0.643628	0.211262	0.432365	x
ILMN_1226712	CCDC134	-0.55704	-0.73477	-0.58273	-0.84599		8.60049	9.28062	-0.680132		1.25639	0.82416	0.432232	x	x
ILMN_2609457	GORASP2	0.84537	0.71081	1.20568	1.01726		10.2711	9.32634	0.94478		0.703203	0.271905	0.431298	x
ILMN_2970685	PPIE	0.56328	0.95165	0.6419	1.0559		9.7245	8.92132	0.803182		0.59902	0.168062	0.430957	x
ILMN_3053158	DYRK1B	1.07434	0.67011	1.31123	1.00728		9.52578	8.51004	1.01574		0.16774	-0.263175	0.430915
ILMN_1216073	RAB3B	-0.06515	-0.40139	0.46692	1.43077		7.77951	7.42172	0.357788		0.305723	-0.125158	0.43088
ILMN_2656071	TMEM179B	0.70996	0.75138	0.93357	1.04472		8.69706	7.83715	0.859907		0.401052	-0.0294475	0.4305	x
ILMN_1246720	PICK1	0.08573	-0.01622	0.52135	0.00261		5.72317	5.5748	0.148367		0.421525	-0.00887	0.430395
ILMN_2717749	PDE1A	0.18197	0.32915	0.75098	0.36017		9.11948	8.71392	0.405568		-1.0692	-1.49839	0.429193	x	x
ILMN_1253773	NUDT6	1.66384	1.10029	1.24926	1.06804		8.33666	7.0663	1.27036		0.68348	0.254513	0.428967
ILMN_3090123	DYNC2LI1	0.68499	0.89471	0.82104	1.01603		9.29573	8.44153	0.854192		-0.019425	-0.448217	0.428793
ILMN_1254837	RAB7	-0.07289	0.42778	0.75301	-0.30421		6.96955	6.76863	0.200922		0.96994	0.541155	0.428785	x
ILMN_2750011	GALNT10	-0.2138	-0.4402	0.4051	0.0723		11.2337	11.2778	-0.04415		0.915925	0.48715	0.428775	x	x
ILMN_2820213	INPP5E	-0.56412	-0.42165	-0.12911	-0.02975		7.45913	7.74529	-0.286157		0.221905	-0.206623	0.428527
ILMN_2666272	HEMK1	0.49905	0.3081	0.47064	0.20035		8.51237	8.14284	0.369535		0.3857	-0.0417675	0.427467
ILMN_2732576	PML	-0.16076	-0.11959	0.10799	-0.32383		9.02088	9.14493	-0.124048		0.271575	-0.155455	0.42703
ILMN_2637180	C8G	0.49112	0.68825	0.75649	0.39487		6.97757	6.39489	0.582682		0.915647	0.48931	0.426337	x	x
ILMN_1234558	TMEM33	-0.5946	-0.4609	-0.9135	-0.5275		10.6214	11.2455	-0.624125		0.609393	0.183675	0.425717	x
ILMN_2684693	DUSP3	0.80437	0.12989	0.60869	0.60151		6.87985	6.34374	0.536115		0.548798	0.123205	0.425593
ILMN_3068535	TMEM201	-1.38701	-1.29901	-1.10004	-1.38213		8.60184	9.89389	-1.29205		0.607907	0.182328	0.42558	x
ILMN_1214319	GEMIN6	0.6923	0.59767	1.18438	0.90085		9.76696	8.92316	0.8438		0.958538	0.533138	0.4254	x
ILMN_2832884	FOXRED1	0.49549	0.68793	0.38907	0.53849		9.75654	9.22879	0.527745		0.76729	0.341935	0.425355	x	x
ILMN_2646556	MTRF1	0.59485	0.66892	0.38905	0.49867		6.81936	6.28149	0.537872		0.352907	-0.072215	0.425122	x
ILMN_2722769	TTPAL	1.16418	0.03537	1.33053	1.21604		6.71808	5.78155	0.93653		0.447007	0.0219325	0.425075
ILMN_3130172	GBA	0.0283	-0.0102	-0.61	-0.2611		10.6485	10.8618	-0.21325		0.982387	0.557432	0.424955	x	x
ILMN_2671128	B230373P09RIK	-0.63275	-0.16325	0.34766	0.23673		5.79433	5.84724	-0.0529025		0.10193	-0.322955	0.424885
ILMN_1215893	ALG3	0.37631	0.38635	0.07096	0.3407		8.81631	8.52273	0.29358		0.21699	-0.207857	0.424848
ILMN_1249116	CPSF3L	0.27465	0.65821	0.29286	0.30417		8.72926	8.34679	0.382472		0.727123	0.302305	0.424817	x
ILMN_2676294	BC048355	1.11437	0.83198	1.98497	1.74619		8.84771	7.42833	1.41938		0.898912	0.474367	0.424545	x
ILMN_1259794	RNASEH2C	1.60145	1.62232	2.31103	2.1698		9.26173	7.33558	1.92615		1.01335	0.58907	0.424275	x
ILMN_1377923	ACTB	0.9957	0.5983	-0.3039	0.4563		14.1564	13.7198	0.4366		0.04145	-0.3826	0.42405
ILMN_1229534	RNF167	-0.28839	0.00821	0.18992	0.36431		7.62348	7.55497	0.0685125		0.635455	0.211447	0.424008	x
ILMN_2620695	RPL41	0	0.0696	0.0239	0.1297		15.4287	15.3729	0.0558		0.3204	-0.103475	0.423875	x
ILMN_2641150	LOC677144	0.08952	0.0467	-0.48981	-0.35915		7.69241	7.8706	-0.178185		0.547865	0.124103	0.423762	x
ILMN_2719888	G3BP1	-0.83541	-1.17118	-0.51246	-0.02676		7.96137	8.59782	-0.636452		0.619383	0.19567	0.423713
ILMN_2714796	CORO1A	0.39487	0.5048	0.36565	0.095		9.25063	8.91055	0.34008		-0.130342	-0.55398	0.423637		x
ILMN_3162060	EG574403	-0.2941	-0.0918	-0.1565	-0.2935		10.3786	10.5876	-0.208975		0.16196	-0.26115	0.42311
ILMN_1237234	TARSL2	-0.45446	0.131	-1.19953	-0.1766		6.8389	7.2638	-0.424897		0.58575	0.162752	0.422998	x
ILMN_1239092	GAS8	0.45023	0.78991	0.78421	0.67953		8.15752	7.48156	0.67597		0.288182	-0.13472	0.422903	x
ILMN_3030340	CSNK1D	0.97368	0.95626	1.46648	0.95594		8.12723	7.03914	1.08809		0.849555	0.426745	0.42281
ILMN_1223051	1200003C05RIK	-0.4531	-0.73501	-0.2042	-0.4766		10.12	10.5872	-0.467227		0.714377	0.29165	0.422728	x
ILMN_2747311	ATP6V0A2	-0.56468	-0.5559	-0.73878	-0.34722		9.86473	10.4164	-0.551645		0.386068	-0.036475	0.422543	x
ILMN_1233146	RASGRF1	-0.7751	-0.9013	-0.543	-0.9842		10.5832	11.3841	-0.8009		-0.72595	-1.14818	0.422225	x	x
ILMN_2975718	RPS6KA1	0.58118	0.34366	0.47745	0.51537		8.84881	8.3694	0.479415		0.98671	0.56473	0.42198	x
ILMN_2701815	PLXNA2	-1.90473	-1.715	-1.72696	-1.6892		7.87204	9.63102	-1.75897		1.07877	0.657083	0.421687	x
ILMN_2725698	CACNG5	-0.05147	-0.28596	-0.53525	-1.07365		9.58869	10.0753	-0.486583		0.483042	0.06144	0.421602
ILMN_1252621	ITFG2	-0.23995	-0.03355	0.00121	0.10358		8.41749	8.45967	-0.0421775		0.497545	0.0759975	0.421547	x
ILMN_2703748	LUC7L	-0.53908	-0.49934	-0.53965	-0.68917		8.66806	9.23487	-0.56681		0.526568	0.105208	0.42136	x
ILMN_3157568	BCL2L11	-0.75506	0.01557	0.29638	0.10154		5.81275	5.89814	-0.0853925		0.448755	0.027555	0.4212
ILMN_2694170	CD97	-0.41487	-0.03565	-0.31206	-0.56107		7.13208	7.46299	-0.330913		0.360615	-0.060545	0.42116
ILMN_3079645	PRKCZ	0.65982	0.75991	0.44659	1.72567		6.43632	5.53832	0.897997		0.27404	-0.146675	0.420715
ILMN_2600753	MPG	0.58631	0.75355	1.2161	1.18622		7.13108	6.19553	0.935545		0.156087	-0.264195	0.420282
ILMN_2966386	RCL1	0.77977	0.45188	0.5817	0.55034		10.2167	9.62583	0.590922		0.39558	-0.024445	0.420025	x
ILMN_1218955	AA408296	-1.2153	-1.2792	-0.84848	-1.54204		5.21438	6.43563	-1.22126		0.0404875	-0.379425	0.419912
ILMN_1218037	TMIE	0.02475	0.35976	1.08983	1.41866		7.44658	6.72333	0.72325		1.12162	0.7018	0.41982	x
ILMN_1248289	NAGA	0.56848	0.24428	-0.00327	-0.85257		6.28027	6.29104	-0.01077		0.623253	0.203632	0.41962
ILMN_2909275	SLC46A1	0.24525	0.75677	1.39138	0.97056		7.82118	6.98018	0.84099		-0.071785	-0.491258	0.419473
ILMN_2811018	XYLT2	-0.50488	-0.69153	-0.22883	-1.49775		6.97321	7.70396	-0.730747		0.29921	-0.119883	0.419092
ILMN_3138046	TRPM6	2.0209	1.37539	1.51486	2.45765		6.68892	4.84672	1.8422		-0.462855	-0.88136	0.418505
ILMN_2996683	PVRL2	-0.16835	-0.17859	0.04504	-0.07215		7.67234	7.76585	-0.0935125		-0.623405	-1.04188	0.418472	x	x
ILMN_3026198	RNASET2B	0.1788	-0.0538	0.0662	0.0532		11.5539	11.4928	0.0611		0.5763	0.15815	0.41815	x
ILMN_1225080	RAD9B	0.3288	0.01767	0.03459	0.2912		7.47058	7.30252	0.168065		1.19055	0.772502	0.418045	x	x
ILMN_1237651	IPP	0.36433	0.12977	0.20603	0.43196		7.39283	7.10981	0.283023		0.388445	-0.0294025	0.417848	x
ILMN_2816660	CHIC1	-0.01241	-0.76727	-0.08443	0.36412		6.50504	6.63004	-0.124998		0.176673	-0.240672	0.417345
ILMN_2488599	RIMS3	0.00647	0.32381	0.68669	0.4506		8.52924	8.16235	0.366892		0.46368	0.046715	0.416965
ILMN_2989257	QARS	0.2033	0.0322	-0.50283	-0.18034		10.2441	10.356	-0.111918		0.085655	-0.331275	0.41693
ILMN_2708906	NEU1	0.1528	-0.1606	-0.2567	-0.1571		10.4539	10.5593	-0.1054		0.871353	0.45448	0.416873	x
ILMN_2781118	2210021J22RIK	1.95766	1.71841	1.88677	1.74507		8.44161	6.61463	1.82698		0.730983	0.31426	0.416723	x
ILMN_2745551	OLFML2B	-1.21379	-0.81407	-1.13478	-1.14402		8.5345	9.61117	-1.07667		0.0411875	-0.37533	0.416517
ILMN_2916489	PBX2	0.2032	0.05295	0.43303	-1.71868		5.56994	5.82731	-0.257375		0.038495	-0.377968	0.416463
ILMN_2690014	SYT4	-0.74771	-0.71122	-2.25884	-1.63625		8.3392	9.6777	-1.3385		-0.47913	-0.895565	0.416435
ILMN_3064401	VKORC1L1	0.11456	0.17876	0.9365	0.79518		7.58074	7.07449	0.50625		0.684045	0.268253	0.415792	x
ILMN_2614966	RAB27A	-0.08371	0.10199	-0.08508	-0.1941		7.30431	7.36953	-0.065225		0.020645	-0.395107	0.415752
ILMN_2917723	CLGN	-0.94244	-0.92895	-1.98987	-1.56293		6.7127	8.06874	-1.35605		1.16595	0.750197	0.415752	x
ILMN_2780316	RNPEP	0.4826	0.34738	0.03922	0.29137		8.96921	8.67907	0.290142		0.459152	0.0435025	0.41565	x
ILMN_2629718	2410166I05RIK	1.2855	0.99844	1.73489	2.48456		8.35109	6.72524	1.62585		0.83194	0.416352	0.415587	x
ILMN_2678336	CTF1	1.36178	1.38084	1.4822	1.61047		7.07623	5.61741	1.45882		0.231355	-0.184065	0.41542
ILMN_2656465	TJAP1	-0.4108	-0.21749	-0.84643	-0.77189		7.57096	8.13262	-0.561653		0.178155	-0.237132	0.415287
ILMN_2968515	XPA	0.5784	0.4539	0.02766	0.46307		10.4074	10.0266	0.380757		0.183595	-0.231035	0.41463
ILMN_1247603	FAM20B	-1.08287	-0.87753	-0.14942	-0.41329		9.37671	10.0075	-0.630778		0.289828	-0.12444	0.414267
ILMN_2595283	RRP1B	-0.98921	-0.95769	-1.29098	-1.07842		8.77068	9.84975	-1.07907		0.326738	-0.08708	0.413818
ILMN_3158499	MDK	0.5467	0.5779	0.4918	0.4559		11.9543	11.4362	0.518075		-0.407025	-0.82075	0.413725		x
ILMN_3122864	AATF	-0.42451	-0.43445	-0.20638	-0.59212		8.29733	8.71169	-0.414365		0.5952	0.181533	0.413667
ILMN_2466034	UBL4	1.252	1.38576	1.48687	1.7214		10.2004	8.73888	1.46151		0.68172	0.268125	0.413595	x
ILMN_2906688	ANKS6	0.22873	-0.6336	0.45773	-0.14192		6.131	6.15326	-0.022265		0.248003	-0.165465	0.413468
ILMN_2773113	CAPG	0.52025	0.87527	0.77969	0.80705		7.07317	6.3276	0.745565		0.245262	-0.167983	0.413245
ILMN_2838372	2010111I01RIK	1.00641	0.97137	0.91397	1.32106		8.13332	7.08012	1.0532		0.165955	-0.247162	0.413118
ILMN_2755021	CHKB	0.15072	0.25664	0.03184	0.11542		9.64679	9.50813	0.138655		0.176575	-0.236345	0.41292
ILMN_1243903	HSPBAP1	-0.22498	-0.13328	-0.06408	0.0897		6.90688	6.99004	-0.08316		0.94063	0.52774	0.41289	x
ILMN_1215967	ALG5	-0.16266	-0.19651	-0.10765	-0.17249		9.48726	9.64709	-0.159828		0.679493	0.266667	0.412825	x
ILMN_3150205	EG433224	-0.11514	-0.13635	-0.3526	0.00535		8.98757	9.13726	-0.149685		0.628037	0.21539	0.412647	x
ILMN_2750767	PCNX	-1.91903	-1.83582	-1.77026	-1.15356		5.74264	7.4123	-1.66967		0.669255	0.256642	0.412612	x
ILMN_2718550	BC027231	-0.4166	-0.05122	-0.31152	-0.52812		5.84329	6.17015	-0.326865		0.27811	-0.134405	0.412515
ILMN_1254450	MDK	0.89889	0.7307	0.5815	0.8987		10.8724	10.0949	0.777447		0.292275	-0.120227	0.412502
ILMN_2763115	CDC34	1.12758	0.08425	1.44812	0.72737		6.86662	6.0198	0.84683		0.786288	0.373843	0.412445	x
ILMN_2686975	FAM129B	0.50787	0.37598	0.76632	0.40597		9.23116	8.71712	0.514035		0.55969	0.1473	0.41239
ILMN_2744036	2410014A08RIK	-0.17909	-0.33016	0.33602	0.31997		6.41701	6.38032	0.036685		0.711602	0.29991	0.411692	x
ILMN_2972372	PAF1	0.25782	0.43526	-0.24207	-0.50468		7.82213	7.83555	-0.0134175		0.648318	0.236675	0.411643	x
ILMN_2751072	GNA11	0.87324	0.41207	0.87631	0.49021		10.4999	9.83694	0.662958		0.115675	-0.295967	0.411642
ILMN_1246756	1810030N24RIK	0.30625	0.00653	0.99793	0.73292		6.6684	6.15749	0.510908		0.314262	-0.0972375	0.4115	x
ILMN_2703886	MPHOSPH6	0.3627	0.4533	0.6367	0.9108		11.0739	10.4831	0.590875		0.469675	0.05835	0.411325	x
ILMN_2748537	MBTPS1	0.01773	0.09072	0.21852	-0.16377		8.18481	8.14401	0.0408		0.83284	0.421578	0.411263	x	x
ILMN_3162184	AU014645	0.45483	0.39605	0.2618	0.32424		9.27947	8.92024	0.35923		0.872088	0.460833	0.411255	x	x
ILMN_3004864	UNC84B	-1.42839	-1.31827	-1.07307	-1.37643		9.15516	10.4542	-1.29904		0.384095	-0.02715	0.411245	x
ILMN_2484147	TRO	-0.876	-0.65	-1.41411	-1.01746		8.45661	9.44601	-0.989393		0.0038125	-0.4068	0.410612
ILMN_2633805	MRPL43	1.00637	0.86256	1.28421	1.38556		10.6594	9.52478	1.13467		0.490372	0.0800125	0.41036	x
ILMN_2739128	1110039B18RIK	-0.58803	-0.85626	-0.48342	-0.2564		5.61931	6.16534	-0.546028		0.437952	0.028175	0.409777	x
ILMN_2828731	SCRIB	-0.93621	-1.05184	-0.99539	-1.72852		7.37296	8.55095	-1.17799		0.0699	-0.339825	0.409725
ILMN_2883392	S100A11	1.1163	1.36193	1.64463	1.6983		10.7516	9.29633	1.45529		0.147725	-0.261427	0.409153
ILMN_2721178	0610006I08RIK	1.0509	1.3431	1.3325	1.33791		11.371	10.1048	1.2661		0.652825	0.243863	0.408962	x
ILMN_2652270	SLMO1	0.27761	0.05494	0.78748	1.16969		5.87668	5.30425	0.57243		0.65391	0.244952	0.408958	x
ILMN_2605041	2610200G18RIK	0.72348	0.75927	1.24577	1.29289		7.75464	6.74929	1.00535		0.757605	0.349132	0.408473
ILMN_2633148	ADPGK	-0.6104	-0.47338	-0.69565	-0.8799		7.87506	8.53989	-0.664832		0.449975	0.04172	0.408255	x
ILMN_1242419	EXOSC10	-0.80683	-0.35738	-0.63084	-0.89052		8.73297	9.40436	-0.671392		0.569213	0.160967	0.408245	x
ILMN_1216812	NAPA	0.61399	0.44802	1.04299	1.14366		7.3838	6.57163	0.812165		0.646498	0.238293	0.408205
ILMN_2734212	CD1D1	-0.6108	-0.62792	-0.88054	-0.19319		6.73561	7.31372	-0.578113		0.445823	0.037675	0.408147	x
ILMN_2690938	EVC2	-1.06719	-0.7801	-0.5853	-0.6675		6.87373	7.64875	-0.775023		0.229135	-0.179003	0.408137
ILMN_1237993	NASP	-1.42058	-0.92377	-1.57694	-1.39713		7.74804	9.07765	-1.32961		-0.0292375	-0.437292	0.408055
ILMN_2637398	RABL5	1.16793	1.36663	1.37533	1.44382		9.28153	7.9431	1.33843		0.479503	0.0714975	0.408005	x
ILMN_2753492	RIPK1	-1.22889	-0.95247	-1.587	-1.61112		6.7096	8.05447	-1.34487		0.474718	0.0667125	0.408005
ILMN_3062267	ACOT1	0.68175	0.46235	0.13336	0.63017		8.00678	7.52987	0.476908		0.91822	0.510305	0.407915	x
ILMN_2599145	LOC100044159	1.28503	1.52955	1.47325	1.03734		7.83506	6.50376	1.33129		0.535392	0.127645	0.407748	x
ILMN_1257408	MRPL4	1.29415	1.14021	1.29098	1.39594		10.2572	8.97693	1.28032		0.201642	-0.205818	0.40746
ILMN_2743503	E2F3	0.29626	0.22827	0.18056	0.22779		7.37956	7.14634	0.23322		0.825318	0.417993	0.407325	x
ILMN_1252819	PRMT7	0.04605	0.05881	0.95581	0.59072		7.85495	7.4421	0.412847		0.552717	0.145703	0.407015	x
ILMN_2645917	1700022C21RIK	1.32867	2.05081	1.18714	0.87744		6.71098	5.34997	1.36101		-0.24437	-0.651325	0.406955
ILMN_2701543	PTPDC1	-0.41193	-0.47816	-0.80584	-0.97586		9.6144	10.2824	-0.667948		0.591363	0.1852	0.406163	x
ILMN_1245984	PRRG2	0.59581	0.63731	0.75595	0.29591		8.27275	7.7015	0.571245		0.733745	0.32777	0.405975	x
ILMN_2750904	LRRIQ2	0.82793	1.41744	0.10905	1.07612		7.09094	6.23331	0.857635		0.529208	0.123332	0.405875
ILMN_2898958	HSD3B2	-2.09176	-2.39405	-2.6909	-3.8085		9.2129	11.9592	-2.7463		-0.464837	-0.87065	0.405813		x
ILMN_2506144	VAPB	1.43522	1.08452	1.5141	1.60368		8.63551	7.22613	1.40938		0.343257	-0.06254	0.405798
ILMN_2790486	ATP5F1	0.0131	0.2032	0.1054	0.1732		11.584	11.4603	0.123725		1.10696	0.702375	0.404583	x	x
ILMN_3123491	CACNB4	-0.85329	-1.07583	-2.11111	-1.66674		6.41659	7.84333	-1.42674		0.03256	-0.371575	0.404135
ILMN_2445021	ZW10	-0.72639	-0.31752	-0.93892	-1.16238		8.02779	8.8141	-0.786302		0.710755	0.306683	0.404072	x
ILMN_2589741	TMEM51	0.2566	-0.2981	0.303	-0.0618		10.4732	10.4233	0.049925		1.05946	0.655417	0.404045	x	x
ILMN_3099265	ANAPC11	0.5187	0.72759	0.77008	0.41194		6.19048	5.5834	0.607077		0.98642	0.5827	0.40372	x
ILMN_3009558	OXNAD1	0.17177	1.12715	0.64005	0.98957		6.75977	6.02764	0.732135		0.735597	0.331902	0.403695	x
ILMN_2655869	KCTD15	0.09134	-0.2663	0.60035	-0.1478		7.52944	7.46005	0.0693975		0.272035	-0.13128	0.403315
ILMN_1237767	HNF4A	0.58333	-0.17087	0.49043	1.01455		5.52243	5.04307	0.47936		0.794045	0.391018	0.403027	x
ILMN_2693454	TSR2	0.69585	0.29436	1.36239	0.49203		7.06659	6.35543	0.711158		1.01214	0.609382	0.40276	x	x
ILMN_1238562	NTHL1	0.85792	0.92491	0.80845	1.14842		8.41357	7.47865	0.934925		1.01175	0.609083	0.40267	x	x
ILMN_3089352	RFX4	-0.31234	-0.89937	-0.29353	-0.35225		7.81737	8.28174	-0.464372		-0.923303	-1.32566	0.402357	x	x
ILMN_2879382	MED10	0.83733	0.75907	0.87979	1.03452		10.4935	9.61587	0.877677		0.861675	0.459498	0.402177	x	x
ILMN_1227951	GCNT2	-1.01249	-0.82453	-0.04688	-0.54665		6.30011	6.90775	-0.607637		0.451503	0.0496	0.401903
ILMN_1254793	SART1	0.28541	0.66185	0.69522	0.60049		8.20473	7.64399	0.560742		0.700785	0.29891	0.401875	x
ILMN_2981545	MFAP2	0.62611	0.41318	0.52133	0.61428		8.90375	8.36003	0.543725		0.303627	-0.098135	0.401762	x
ILMN_2596880	BRAP	0.24178	0.90579	0.84395	0.64358		6.54414	5.88537	0.658775		0.55482	0.153112	0.401708
ILMN_2791355	GANC	-0.68617	-0.65416	-0.37314	-0.16734		8.18799	8.65819	-0.470202		0.27875	-0.122373	0.401123
ILMN_1237323	LMAN2L	0.0292	-0.41039	0.0892	0.0731		10.3625	10.4173	-0.0547225		0.63251	0.23141	0.4011	x
ILMN_2729235	CCDC126	-0.61044	-0.77533	-1.25236	-0.52278		8.51905	9.30928	-0.790227		0.526025	0.125158	0.400868	x
ILMN_3014257	ZC3H14	-0.21901	-0.28468	-0.60704	0.09474		7.14201	7.396	-0.253997		0.506333	0.105482	0.40085	x
ILMN_1241561	TCTN3	-0.69162	-0.88144	-0.49123	-0.56006		8.78413	9.44022	-0.656087		0.726453	0.32577	0.400682	x	x
ILMN_2601710	ATG4D	0.9586	0.67208	1.37045	1.34129		7.09904	6.01343	1.08561		0.781005	0.380395	0.40061	x
ILMN_1230039	HYAL2	0.0543	-0.0858	0.0172	0.2726		11.7584	11.6938	0.064575		0.9523	0.5517	0.4006	x	x
ILMN_2509052	ZFP629	0.18694	0.10837	-0.18349	-0.1455		6.92891	6.93733	-0.00842		-0.19588	-0.596398	0.400518		x
ILMN_2842605	MICAL1	-0.57332	-0.31466	-0.57712	-0.13077		7.97445	8.37341	-0.398968		0.12131	-0.279113	0.400422
ILMN_2469329	TNFRSF1A	0.31179	0.51116	1.01237	0.63348		8.65848	8.04128	0.6172		0.18509	-0.21515	0.40024
ILMN_2910106	ALG3	0.51142	0.22685	0.47676	0.4613		9.29013	8.87105	0.419083		0.48998	0.08999	0.39999	x
ILMN_2721799	STOML2	1.07709	1.75654	1.5062	1.61501		8.55289	7.06418	1.48871		0.651823	0.251855	0.399968
ILMN_1252584	C1QTNF4	1.86865	1.60422	2.07223	2.07634		8.57941	6.67404	1.90536		-0.334242	-0.734088	0.399845
ILMN_2740407	PDE2A	0.55111	0.06397	1.3122	-0.19771		6.33357	5.90117	0.432392		-0.7438	-1.14342	0.399625	x	x
ILMN_2614463	PRRX1	-0.49249	-0.17375	-0.48851	-0.64351		8.7841	9.23367	-0.449565		0.336695	-0.06275	0.399445
ILMN_1232225	PIGH	-1.32354	-0.3194	0.50493	-0.09713		5.17021	5.479	-0.308785		0.473595	0.074205	0.39939
ILMN_1232184	GGCX	-0.96036	-1.30454	-1.19561	-1.09205		6.2411	7.37924	-1.13814		0.118257	-0.281087	0.399345
ILMN_2625855	GPX8	0.59895	0.89741	0.27553	0.01567		8.77755	8.33066	0.44689		1.34903	0.950455	0.39858	x
ILMN_1255898	NSMCE2	-0.43225	-0.37559	-0.21948	-0.32329		8.65484	8.99249	-0.337653		1.13671	0.738255	0.398452	x	x
ILMN_2741985	RAD54L	-0.1403	0.14899	0.24463	-0.1442		9.10526	9.07798	0.02728		0.90542	0.50708	0.39834
ILMN_1245115	FAHD2A	0.52252	0.87334	0.80044	0.85542		8.65302	7.89009	0.76293		0.525745	0.128147	0.397598
ILMN_2591217	RARS	-0.5175	-0.3512	-0.73891	-0.43346		9.96536	10.4756	-0.510268		0.294555	-0.102975	0.39753
ILMN_3162895	TCEAL3	0.71007	0.75182	1.23283	1.29044		9.76052	8.76423	0.99629		0.06162	-0.33582	0.39744
ILMN_2699663	RASGRF1	-0.9077	-1.0159	-0.53293	-1.12636		9.97845	10.8742	-0.895722		-0.750972	-1.14835	0.397378	x	x
ILMN_2740869	RIMS2	-0.50525	-0.19083	-0.41235	-0.97466		7.03106	7.55183	-0.520772		0.08861	-0.30823	0.39684
ILMN_2971577	KATNAL1	-0.02807	0.4719	-0.31867	-0.60765		6.5014	6.62202	-0.120622		-0.272677	-0.669435	0.396758		x
ILMN_2751865	STK19	1.24422	1.10156	1.75048	1.3174		8.94041	7.58699	1.35342		0.744283	0.347665	0.396618	x
ILMN_2764883	MAFG	-0.35442	-0.76142	-0.55396	-0.48948		9.73663	10.2765	-0.53982		0.353463	-0.043105	0.396568
ILMN_3122427	SUCLG2	0.36799	0.51645	1.04605	1.38685		7.71724	6.8879	0.829335		-0.946612	-1.34315	0.396535	x	x
ILMN_2481391	ZFP326	-1.41142	-0.9803	-2.478	-1.37246		7.48239	9.04293	-1.56054		-0.514158	-0.910405	0.396247		x
ILMN_2681186	RAB7L1	2.0259	1.81605	1.3001	1.82382		7.40022	5.65875	1.74147		0.329892	-0.0662475	0.39614
ILMN_1259610	CD276	-0.3385	-0.4221	-0.0696	-0.4062		10.665	10.9741	-0.3091		-0.196125	-0.5922	0.396075		x
ILMN_2902575	COL4A3BP	-0.40825	-0.75567	-0.59555	-0.67909		5.81555	6.4252	-0.60964		0.646465	0.250538	0.395927	x
ILMN_2745993	ECE1	-0.89457	-0.99182	-0.77638	-1.31261		7.64974	8.64358	-0.993845		0.046685	-0.349145	0.39583
ILMN_2597899	ZFC3H1	-1.82467	-1.09287	-3.26127	-2.61815		8.09779	10.297	-2.19924		0.0769425	-0.318875	0.395817
ILMN_2946088	PANX1	-0.0377	-0.27707	0.0062	0.2169		10.2203	10.2432	-0.0229175		0.889227	0.493515	0.395712	x
ILMN_2753444	STXBP4	-1.61523	-0.23423	-0.53037	-0.79576		5.56918	6.36308	-0.793898		0.203582	-0.192073	0.395655
ILMN_2971721	2410025L10RIK	0.095	-0.2937	-0.092	-0.2566		10.1038	10.2406	-0.136825		0.870765	0.47568	0.395085	x	x
ILMN_2763951	ZFAND2B	1.39703	1.19836	1.32282	1.71001		9.08401	7.67696	1.40705		0.61811	0.223615	0.394495	x
ILMN_2620030	CAPN2	0.15777	0.13197	0.00539	-0.4495		8.22901	8.2676	-0.0385925		0.104345	-0.290137	0.394482
ILMN_3010110	SLC25A11	1.03507	0.90497	1.19029	0.88632		10.6055	9.60131	1.00416		0.710353	0.316265	0.394088	x	x
ILMN_2780915	PRMT7	0.82836	0.69272	0.86703	1.1626		8.31491	7.42724	0.887677		0.234715	-0.15888	0.393595
ILMN_2846507	APBA2	0.19568	-0.2053	-0.58999	-0.91285		8.65931	9.03743	-0.378115		0.505698	0.112203	0.393495
ILMN_2480638	TRPT1	1.38787	1.01841	1.75579	1.28836		7.55451	6.1919	1.36261		1.00043	0.607168	0.393265	x	x
ILMN_1250774	MDM2	-0.518	-0.302	-0.8836	-0.3844		10.8556	11.3776	-0.522		0.79105	0.398375	0.392675	x	x
ILMN_1223559	RNF182	0.36626	0.57637	0.79192	0.696		7.62523	7.0176	0.607638		0.196712	-0.195935	0.392647
ILMN_2829935	DPYSL4	-0.2425	-0.0902	-0.6099	-0.59415		10.2153	10.5995	-0.384187		0.390575	-0.002	0.392575
ILMN_2436890	DHRSX	-0.24811	-0.2206	-0.05861	0.04836		8.37393	8.49367	-0.11974		0.323008	-0.069525	0.392533
ILMN_1251519	BC021790	0.67682	0.82172	0.84069	0.76913		8.08045	7.30336	0.77709		0.450717	0.0582325	0.392485	x
ILMN_2757582	LTBR	0.92434	0.95853	0.94749	0.31048		7.65534	6.87013	0.78521		0.658503	0.266022	0.39248	x
ILMN_1217296	COPS7A	0.70784	0.84641	0.93342	0.9682		9.72805	8.86408	0.863968		0.610702	0.218438	0.392265	x
ILMN_2800466	TPMT	1.35674	1.01295	0.99863	1.41503		7.68837	6.49253	1.19584		-0.414218	-0.80631	0.392092		x
ILMN_2618651	MEGF11	-0.76477	-0.70808	-0.62249	-0.94761		7.35594	8.11668	-0.760738		0.059145	-0.332265	0.39141
ILMN_1236246	D4WSU132E	-1.11936	-1.01744	-2.73011	-2.13366		6.33218	8.08232	-1.75014		0.376457	-0.0148	0.391258
ILMN_2944366	HSPB8	1.54704	1.32221	1.02611	1.13688		7.91206	6.654	1.25806		0.578245	0.18707	0.391175	x
ILMN_2949122	CCDC58	0.8846	1.0438	0.7192	1.3642		11.274	10.2711	1.00295		1.01452	0.623355	0.39117	x	x
ILMN_2867901	CDC20	-0.5943	-0.26085	-0.3183	-0.66559		9.71898	10.1787	-0.45976		1.02296	0.631825	0.391135	x
ILMN_1243711	ADARB1	0.0429	-0.13077	0.1645	-0.0111		7.02472	7.00834	0.0163825		0.913423	0.522623	0.3908	x	x
ILMN_2609304	ITGB1	-1.98622	-1.37313	-2.26543	-2.03156		5.55113	7.46521	-1.91409		0.28832	-0.10244	0.39076
ILMN_3162754	SARS2	-0.47834	-0.55568	0.50466	-0.13772		6.32896	6.49573	-0.16677		0.571183	0.180747	0.390435	x
ILMN_2744204	MRPL34	1.70899	1.50801	1.8054	2.07536		11.179	9.40454	1.77444		0.3919	0.001675	0.390225
ILMN_2628488	PICK1	0.0197	-0.0258	-0.1975	-0.36009		10.1586	10.2995	-0.140923		0.534025	0.143858	0.390167	x
ILMN_2826264	SERINC2	0.93926	0.88408	1.2273	0.84477		8.09215	7.1183	0.973853		-0.366055	-0.756203	0.390148		x
ILMN_2660414	ALG5	-0.03261	0.15682	0.14518	0.29763		9.47948	9.33772	0.141755		0.555373	0.165402	0.38997	x
ILMN_2669280	EDEM2	0.93335	0.29094	0.98503	0.58183		7.81735	7.11956	0.697787		0.920465	0.530762	0.389702	x
ILMN_2768805	PKN2	-0.88608	-0.40097	-1.31335	-0.60643		7.34358	8.14529	-0.801708		0.25648	-0.133027	0.389507
ILMN_2472504	PCYOX1	-0.979	-0.9174	-1.305	-1.2721		10.3714	11.4898	-1.11838		0.03545	-0.354025	0.389475		x
ILMN_2992239	AMD2	1.17208	1.56135	1.19637	1.25364		8.29087	6.99501	1.29586		0.124483	-0.264945	0.389428
ILMN_1225544	SLC19A1	-0.17187	-0.29347	-0.43551	-0.4296		8.91934	9.25196	-0.332613		0.57295	0.183898	0.389052	x
ILMN_2932474	TCTN3	-0.49722	-0.86466	-0.70351	-0.92807		5.76843	6.5168	-0.748365		0.249525	-0.13931	0.388835
ILMN_2512042	UBE2E3	0.05666	0.15584	0.9224	0.58681		9.95673	9.5263	0.430428		0.4605	0.071695	0.388805
ILMN_2592476	NFKB1	-0.40806	-0.37581	-0.59127	-0.3149		8.08376	8.50627	-0.42251		0.169093	-0.21966	0.388753
ILMN_2984012	FDXR	0.26343	0.45731	0.07165	0.02101		8.78113	8.57778	0.20335		1.27459	0.88598	0.388612	x	x
ILMN_2692853	C030006K11RIK	0.61514	0.77633	0.89522	1.27649		7.22935	6.33856	0.890795		0.246515	-0.141897	0.388412
ILMN_1239384	PSMD10	0.67931	0.41209	0.89652	1.22947		8.78886	7.98451	0.804347		0.7364	0.348492	0.387907	x
ILMN_2688639	PXMP4	1.35795	0.92816	0.87853	0.91257		8.7559	7.7366	1.0193		0.8265	0.438615	0.387885	x
ILMN_2628021	0610031J06RIK	0.38171	0.1882	0.3873	0.49049		10.3875	10.0255	0.361925		0.52507	0.137432	0.387638	x
ILMN_2744890	GADD45G	0.46426	0.25613	-0.33598	0.333		10.3561	10.1768	0.179353		1.05037	0.663297	0.387075	x
ILMN_2635784	GPC1	-0.8717	-0.6823	-0.6443	-0.7815		12.6706	13.4156	-0.74495		0.7049	0.3184	0.3865	x	x
ILMN_1216220	A930024E05RIK	0.068	0.12244	0.34717	0.65579		6.80138	6.50303	0.29835		0.98245	0.596225	0.386225	x
ILMN_3086889	GPRK6	0.96823	0.48809	1.49365	1.30215		7.83348	6.77045	1.06303		0.657332	0.27155	0.385782	x
ILMN_3129213	TRO	-1.28864	-1.23256	-1.38418	-1.83464		8.28511	9.72012	-1.43501		-0.0765425	-0.462207	0.385665		x
ILMN_2623536	GOLM1	-1.33428	-1.0514	-1.40244	-1.40027		9.17625	10.4733	-1.2971		0.151112	-0.234225	0.385338
ILMN_1219459	2010005J08RIK	-0.53439	-1.17744	-0.48913	-0.48965		6.74146	7.41411	-0.672653		-0.026605	-0.411815	0.38521
ILMN_2696977	RPL37	0.224	0.294	0.268	0.2957		15.1848	14.9144	0.270425		0.235675	-0.14925	0.384925
ILMN_1240274	5830434P21RIK	-1.81736	-1.77435	-1.79786	-1.718		9.88516	11.6621	-1.77689		0.395258	0.0104	0.384858	x
ILMN_2695599	PSMG3	1.16548	1.51581	1.61124	1.49425		10.2019	8.75524	1.44669		0.16321	-0.221378	0.384588
ILMN_1241088	NARS2	-0.72903	0.14581	-0.12619	0.5276		5.74598	5.79143	-0.0454525		0.672328	0.287895	0.384433	x
ILMN_1241035	2010311D03RIK	-0.08788	0.14772	0.59781	0.53834		9.82054	9.52155	0.298997		1.1601	0.775685	0.38442	x	x
ILMN_3002284	YEATS4	1.05455	0.89677	1.36238	1.38315		10.5692	9.39494	1.17421		0.64957	0.265335	0.384235	x
ILMN_2733026	UBOX5	0.60147	0.31195	0.66045	0.99718		9.34646	8.7037	0.642762		0.77348	0.389333	0.384147	x	x
ILMN_1241228	TNFRSF1A	0.43316	0.41693	0.90626	0.25022		8.41662	7.91498	0.501642		-0.0068625	-0.390735	0.383872
ILMN_1229238	MTCH2	-0.0854	0.0159	0.3931	0.5437		11.4693	11.2525	0.216825		1.11301	0.72945	0.38356	x	x
ILMN_2628281	SCLY	0.56167	0.60418	0.82822	0.87545		7.78071	7.06333	0.71738		0.137017	-0.246438	0.383455
ILMN_2596522	MT1	0.2715	-0.0513	0.8988	0.3225		15.1829	14.8225	0.360375		0.415275	0.032225	0.38305
ILMN_2594205	GATAD1	0.73672	0.39182	0.89197	1.34519		9.42599	8.58456	0.841425		0.491832	0.108842	0.38299	x
ILMN_1249444	SERGEF	1.33904	1.0912	1.3744	1.47526		10.0706	8.75068	1.31997		1.10613	0.723223	0.382912	x	x
ILMN_2795078	UNC93B1	0.21387	-0.15439	-0.34055	-0.48527		6.77378	6.96537	-0.191585		0.897315	0.51474	0.382575	x
ILMN_1229957	IL11RA1	1.04057	0.51633	0.66418	0.33205		9.59871	8.96043	0.638282		0.992492	0.61004	0.382452	x	x
ILMN_2717569	UFSP2	0.2703	0.1538	0.12754	0.46662		9.98881	9.73424	0.254565		0.766453	0.384645	0.381808	x
ILMN_3150233	ABCA3	-1.06727	-0.98396	-0.99496	-1.35105		9.40284	10.5022	-1.09931		-0.10033	-0.481675	0.381345		x
ILMN_2639454	SMU1	-0.75596	-0.61531	-0.70982	-0.78382		9.23744	9.95367	-0.716228		0.610067	0.228868	0.3812	x
ILMN_2850849	COG1	0.28896	0.17755	-0.09069	-0.13902		8.24384	8.18464	0.0592		0.424563	0.04339	0.381173
ILMN_2738054	PLEKHG2	-0.07453	-0.19985	-0.14493	-0.40095		9.7956	10.0007	-0.205065		0.675455	0.294318	0.381137	x
ILMN_1214952	CLN3	-0.01905	-0.12301	-0.01123	0.2364		9.64518	9.62441	0.0207775		0.974327	0.594088	0.38024	x	x
ILMN_2610744	MYL4	1.76435	1.36342	1.82331	1.7992		8.35289	6.66532	1.68757		0.894355	0.514172	0.380183	x
ILMN_2601515	BPNT1	0.46841	0.38273	0.20535	0.1903		6.89234	6.58065	0.311697		0.24211	-0.13793	0.38004
ILMN_2681289	PLOD1	-0.20202	-0.32029	-0.43491	-0.53783		6.80986	7.18362	-0.373762		0.0666875	-0.313058	0.379745
ILMN_2528345	ZFHX2	-2.80877	-2.25805	-1.72389	-2.54326		6.07755	8.41104	-2.33349		0.223215	-0.15648	0.379695
ILMN_2798964	SEC22C	0.19104	0.32155	0.6345	0.10727		7.71196	7.39837	0.31359		-0.143273	-0.522868	0.379595		x
ILMN_2877541	CRTAP	-0.13388	0.18712	0.31365	0.29775		8.42601	8.25985	0.16616		0.302058	-0.0773625	0.37942	x
ILMN_3151840	PPM1M	0.77832	0.6819	1.28866	1.27771		9.83183	8.82518	1.00665		0.73156	0.352367	0.379193	x
ILMN_2616786	TBL3	0.12116	0.41442	0.66257	0.57066		7.46394	7.02174	0.442203		0.506195	0.127095	0.3791	x
ILMN_2607765	BC025076	0.05346	0.24729	0.43949	0.12505		9.62657	9.41025	0.216322		0.218172	-0.160827	0.379
ILMN_2790735	RBBP5	-0.62783	-0.65634	-0.45466	-0.57361		7.69372	8.27183	-0.57811		0.713517	0.335142	0.378375	x
ILMN_2687032	FBXO31	0.8402	0.40375	1.11846	0.9142		8.64007	7.82092	0.819153		0.808575	0.430232	0.378343	x
ILMN_1245750	PRKCD	-0.22509	0.15683	0.17077	-0.42236		5.53648	5.61644	-0.0799625		-0.222348	-0.600627	0.37828
ILMN_1226169	SFRS11	-0.70312	-0.71555	-0.63824	-0.46269		8.74995	9.37985	-0.6299		0.170815	-0.207335	0.37815
ILMN_1236988	RUFY1	0.50846	0.57338	0.06796	0.23051		8.33451	7.98943	0.345078		0.0835775	-0.29434	0.377918
ILMN_2965093	CRYZ	0.50345	0.78237	1.05304	0.712		8.71505	7.95234	0.762715		0.351472	-0.0264325	0.377905
ILMN_2955322	MTRF1	0.5532	0.64531	0.90208	0.72004		8.18841	7.48326	0.705157		0.49037	0.112658	0.377712	x
ILMN_1228631	NKD2	-0.59808	-0.18869	0.30421	-0.07299		6.58267	6.72156	-0.138887		1.13592	0.75849	0.377428	x
ILMN_3048492	ABCC5	0.31654	0.33279	-0.1591	0.0161		9.98946	9.86288	0.126583		0.164125	-0.213185	0.37731
ILMN_2471634	ZMPSTE24	-1.23897	-1.44755	-1.30703	-0.91581		7.75874	8.98607	-1.22734		0.575885	0.198797	0.377088	x
ILMN_2691706	SAC3D1	1.19596	1.09815	1.44991	2.0165		8.70797	7.26784	1.44013		0.94569	0.56872	0.37697	x
ILMN_2615145	FBXW17	0.00147	-0.05039	-0.29417	-0.18072		9.70615	9.83711	-0.130953		1.04293	0.665987	0.376947	x	x
ILMN_3008497	TBC1D10B	0.28887	0.55416	1.06232	1.03855		5.80895	5.07297	0.735975		-0.0242925	-0.401208	0.376915
ILMN_2877443	ABHD2	-0.42209	-0.44069	-0.3521	-0.47274		9.36182	9.78372	-0.421905		0.88515	0.508385	0.376765	x
ILMN_2610554	TMEM138	-0.12115	-0.02528	0.70423	0.58771		7.17303	6.88665	0.286378		-0.0380375	-0.41476	0.376723
ILMN_2632073	SFXN5	0.85854	1.03569	0.92288	0.69265		8.85925	7.98181	0.87744		0.317787	-0.058635	0.376423
ILMN_2686327	GAS6	-0.1048	-0.2819	0.35751	-0.012		10.1586	10.1689	-0.0102975		0.599782	0.22341	0.376373	x
ILMN_1230145	ACVR2B	-1.10043	-1.4051	-0.8326	-1.12449		8.73298	9.84864	-1.11566		0.602787	0.226503	0.376285	x
ILMN_2807449	SNX21	1.07045	0.55711	1.5107	1.4227		9.4811	8.34086	1.14024		0.618252	0.242282	0.37597	x
ILMN_2645473	SAT2	0.736	0.72342	0.57409	0.28113		9.28309	8.70443	0.57866		0.41298	0.03706	0.37592
ILMN_2642525	RWDD1	0.73621	0.62266	0.5764	1.21803		8.67983	7.89151	0.788325		0.411985	0.0360975	0.375888
ILMN_1232667	IFITM2	1.13817	0.9184	1.75679	1.18646		10.334	9.08403	1.24995		0.403675	0.02825	0.375425
ILMN_1245615	PTPLAD2	-0.09882	0.36599	0.50845	-0.5007		6.1063	6.03757	0.06873		0.820843	0.445665	0.375177	x
ILMN_2807284	DGAT1	0.47463	0.19578	-0.30995	-0.46528		6.54771	6.57392	-0.026205		0.707495	0.332635	0.37486	x
ILMN_2648397	ANAPC5	0.34873	0.01638	1.11926	1.0635		9.84077	9.2038	0.636967		0.418397	0.04377	0.374627
ILMN_3001452	EXTL3	-0.31793	-0.63473	-0.44997	-0.8297		9.50141	10.0595	-0.558083		0.260717	-0.113885	0.374602
ILMN_2438078	ZFP524	1.46245	1.25771	1.56247	1.60483		7.97941	6.50755	1.47186		0.124525	-0.249937	0.374462
ILMN_2883952	1810015A11RIK	0.31068	0.43752	1.09322	0.85752		8.54923	7.8745	0.674735		-0.170553	-0.544988	0.374435
ILMN_1242246	SCAMP5	-0.3967	-0.6351	-1.0654	-0.932		12.22	12.9773	-0.7573		0.36575	-0.0086	0.37435
ILMN_2615879	CTSF	0.16421	-0.21156	-0.83336	-0.24388		6.39584	6.67699	-0.281148		-0.50363	-0.877948	0.374318		x
ILMN_2655668	SEC61A2	-1.34961	-1.23482	-0.68202	-1.01954		6.08248	7.15398	-1.0715		0.46696	0.092685	0.374275
ILMN_1258372	PEX11B	0.63155	0.82947	0.91563	1.03808		10.7	9.84632	0.853683		0.75009	0.37606	0.37403	x	x
ILMN_1256514	DUS3L	-0.61124	-0.37944	-0.02419	-0.18303		7.93342	8.2329	-0.299475		0.291267	-0.082625	0.373892
ILMN_2822825	FBXO2	2.08892	1.77205	1.1862	1.47356		11.0968	9.46662	1.63018		1.4093	1.03568	0.37362	x	x
ILMN_2792868	BLVRB	1.34786	1.26532	1.1308	1.51013		10.1013	8.78777	1.31353		0.109595	-0.263953	0.373548
ILMN_1228139	GNPDA1	-0.33713	-0.81227	-0.00436	0.34867		6.76601	6.96728	-0.201272		0.787698	0.41426	0.373438
ILMN_2663920	SYRADB	0.20039	0.2316	1.06031	0.93009		7.36845	6.76285	0.605598		0.958865	0.585495	0.37337	x
ILMN_1236406	DDX19B	0.11328	-0.4497	0.16663	-0.05743		6.11682	6.17363	-0.056805		0.452617	0.0793575	0.37326
ILMN_3029294	RAB34	0.26524	-0.0286	0.31049	-0.16706		10.1674	10.0724	0.0950175		0.274865	-0.0982975	0.373163
ILMN_1243254	ADAM12	-1.61179	-1.43103	-1.51194	-1.56056		7.80593	9.33476	-1.52883		0.430525	0.0575675	0.372957	x
ILMN_2601020	CNOT10	0.01195	0.30012	-0.1075	-0.03863		9.06831	9.02682	0.041485		0.49908	0.12619	0.37289
ILMN_2615547	POFUT2	0.1019	0.26525	1.18622	0.29143		7.8946	7.43339	0.4612		0.555165	0.182278	0.372888	x
ILMN_2698606	TMED4	-0.19411	-0.27708	0.16561	0.01183		9.5534	9.62683	-0.0734375		0.709418	0.336572	0.372845	x
ILMN_2713872	PSKH1	0.1211	0.0342	0.54153	0.3489		10.37	10.1085	0.261432		0.246085	-0.126015	0.3721
ILMN_2672035	CCDC115	-0.0996	0.16435	1.50395	1.14755		7.48672	6.80765	0.679062		0.730878	0.359053	0.371825
ILMN_2941677	DDOST	-0.2102	-0.2579	-0.2363	-0.0945		10.2997	10.4994	-0.199725		0.07306	-0.2985	0.37156
ILMN_2695199	ST3GAL6	-0.5011	-0.3452	-0.3871	-0.1776		10.2789	10.6317	-0.35275		0.0847675	-0.286725	0.371493
ILMN_1218263	PEMT	1.23855	1.82335	1.41873	2.34499		7.65003	5.94362	1.7064		0.336585	-0.034595	0.37118
ILMN_2657376	NIPSNAP3A	1.07353	0.78399	0.9742	1.35782		9.92302	8.87564	1.04738		0.743532	0.372455	0.371077	x
ILMN_2884869	RALGPS2	0.12718	-0.03554	-0.23195	-0.00406		7.88892	7.92501	-0.0360925		0.397075	0.0272	0.369875	x
ILMN_2651643	NACA	0.2143	0.4006	0.4186	0.4547		11.8005	11.4285	0.37205		0.832825	0.463	0.369825	x
ILMN_1225901	AQP11	0.73103	1.13661	0.49638	1.33461		6.90171	5.97706	0.924658		0.494575	0.125103	0.369472
ILMN_2618882	GPR108	-0.1439	-0.21854	-0.832	-0.60395		8.75186	9.20145	-0.449597		0.59628	0.227132	0.369148	x
ILMN_2721439	CSRP2	0.9849	0.7455	1.4436	1.6104		11.6889	10.4928	1.1961		1.34389	0.974822	0.36907	x	x
ILMN_1221288	LGALS8	0.10306	-0.1859	-0.74276	-0.38931		8.27512	8.57885	-0.303728		-0.269353	-0.638185	0.368832		x
ILMN_2711075	MMP9	-0.64932	-0.28945	0.90043	0.90781		6.22655	6.00918	0.217367		0.78195	0.41316	0.36879
ILMN_2898403	COQ6	-0.16567	0.49981	0.14537	0.03727		7.84134	7.71214	0.129195		0.712713	0.343987	0.368725	x
ILMN_1252068	SYNJ2BP	1.0275	1.18302	1.36993	1.49576		10.4041	9.1351	1.26905		0.782795	0.414198	0.368597	x
ILMN_2708297	MTCH1	1.1887	0.93181	1.96025	1.41649		10.1425	8.76814	1.37431		0.23223	-0.136293	0.368523
ILMN_2628744	B230339H12RIK	0.26237	0.0563	0.02236	0.03718		8.86242	8.76787	0.0945525		0.49218	0.123685	0.368495	x
ILMN_2653205	GP1BB	1.25909	0.75333	0.10253	0.39163		6.3805	5.75385	0.626645		0.86213	0.494232	0.367898
ILMN_2848588	LOC654842	0.3588	0.2957	-0.1333	0.3973		10.5023	10.2726	0.229625		0.812098	0.444315	0.367783	x	x
ILMN_2993711	FRS2	-0.3534	-0.02849	-0.18879	-0.28895		6.85991	7.07482	-0.214908		0.0142125	-0.353503	0.367715
ILMN_1216091	WIPI1	0.57345	-0.124	0.37975	0.67414		6.34657	5.97074	0.375835		0.03561	-0.332057	0.367667
ILMN_2841788	E130309F12RIK	-1.15102	-0.80899	-0.80731	-0.75044		6.81218	7.69163	-0.87944		-0.180155	-0.547788	0.367632
ILMN_2454919	TRIM45	1.08623	1.20302	1.36239	0.99752		7.86164	6.69935	1.16229		-0.0854575	-0.452987	0.36753
ILMN_1232025	TMCO6	0.49529	0.31	0.32891	0.28009		7.98667	7.6331	0.353572		-0.0086625	-0.376173	0.36751
ILMN_2741063	2810003C17RIK	0.1332	0.0746	0.5038	0.4585		10.7726	10.4801	0.292525		0.106975	-0.2604	0.367375
ILMN_2645772	MRPL51	0.90039	1.39444	1.40092	1.73394		7.20531	5.84789	1.35742		-0.0983975	-0.465485	0.367088
ILMN_2903529	RNF121	-0.20725	0.28458	0.35182	0.22101		7.95768	7.79514	0.16254		0.790125	0.423132	0.366993	x
ILMN_2681946	MRPS11	0.7896	0.8386	1.2849	1.25447		11.1331	10.0912	1.04189		0.60295	0.236162	0.366788	x
ILMN_2476329	WHRN	0.07188	-0.56436	-0.09408	-0.71465		6.66413	6.98943	-0.325303		0.532035	0.165312	0.366723
ILMN_2698282	FUSIP1	-0.52713	-0.13536	-1.03297	-0.4208		7.34054	7.8696	-0.529065		0.228905	-0.137633	0.366538
ILMN_2810331	PRPF40B	-0.50389	-0.47122	-0.70741	-1.11173		8.04959	8.74815	-0.698562		0.0518275	-0.31456	0.366388
ILMN_2910020	8430427H17RIK	-0.16886	0.08146	-0.10408	-0.28014		7.96309	8.08099	-0.117905		0.13079	-0.235575	0.366365
ILMN_2822131	HMGCL	0.1765	0.2749	0.2089	0.1914		12.3465	12.1335	0.212925		0.518575	0.1523	0.366275	x
ILMN_3004931	2310022A10RIK	1.62762	0.67239	1.72743	1.00656		6.47122	5.21272	1.2585		-0.451095	-0.817335	0.36624		x
ILMN_2464999	UNC119	1.60458	1.71344	2.30258	1.98166		8.02098	6.12042	1.90057		0.155432	-0.210648	0.36608
ILMN_1244330	JTV1	0.24152	0.22105	0.26383	0.37525		9.73019	9.45478	0.275412		0.760552	0.394485	0.366067	x	x	x
ILMN_2837476	MEN1	-0.13967	-0.09801	0.30785	-0.17833		9.06967	9.09671	-0.02704		0.0539275	-0.312112	0.36604
ILMN_2847276	MCF2L	-0.35113	-0.46032	-0.29162	0.07275		7.67498	7.93256	-0.25758		0.9227	0.556808	0.365892	x	x
ILMN_1216781	RAB11FIP5	0.56346	0.18576	0.60922	0.1222		8.79298	8.42281	0.37016		0.0137625	-0.351908	0.36567
ILMN_1222503	ALG5	0.0222	-0.0846	-0.1586	-0.1013		11.3994	11.48	-0.080575		0.735625	0.37	0.365625	x
ILMN_1243593	PCGF5	0.3332	0.1033	0.53412	0.4761		10.5272	10.1655	0.36168		0.3259	-0.039285	0.365185
ILMN_3109573	MTERF	-0.24251	-0.00817	-0.85642	-0.00034		7.69307	7.96993	-0.27686		0.121498	-0.24335	0.364847
ILMN_2773485	THNSL2	0.94241	1.07775	1.15675	0.92636		7.1884	6.16259	1.02582		-0.44537	-0.81009	0.36472		x
ILMN_1216174	PARP16	-0.09831	0.60021	0.69598	-0.13262		5.97808	5.71177	0.266315		0.23471	-0.130008	0.364717
ILMN_1215174	SNAPC2	1.41995	1.5015	1.62909	1.82744		6.46326	4.86876	1.5945		0.519625	0.155055	0.36457
ILMN_2639063	ADPRHL2	1.0889	1.04775	1.93505	2.12073		7.13177	5.58366	1.54811		0.580365	0.215808	0.364558	x
ILMN_2851455	2810408M09RIK	1.1488	0.73841	1.77853	1.22307		7.95297	6.73077	1.2222		-0.154365	-0.51875	0.364385		x
ILMN_2666990	EEF1A2	0.3527	0.1877	0.446	-0.0682		12.1562	11.9266	0.22955		-0.187625	-0.552	0.364375		x
ILMN_1214054	ZDHHC7	0.0739	-0.0406	0.3395	0.0415		10.9812	10.8776	0.103575		0.86215	0.497975	0.364175	x	x
ILMN_2689119	RALGDS	0.56631	0.26609	0.13993	1.03692		6.67326	6.17094	0.502313		0.51671	0.152855	0.363855
ILMN_2695228	2810453I06RIK	2.21315	1.52085	1.95491	2.16216		8.30635	6.34358	1.96277		1.19677	0.833013	0.363757	x
ILMN_2873131	TRP53I11	-1.17993	0.22465	0.61552	0.17225		4.90586	4.94774	-0.0418775		-0.1947	-0.558325	0.363625
ILMN_1228060	PRSS36	1.34537	1.1797	2.20419	1.93312		6.82667	5.16108	1.66559		0.74755	0.384062	0.363488	x
ILMN_2775202	RRAGD	1.04517	0.55026	1.35599	1.41705		9.47118	8.37906	1.09212		-0.190425	-0.553793	0.363368		x
ILMN_3121717	ELAVL2	-1.42016	-0.59845	-2.17952	-1.24946		7.32614	8.68803	-1.3619		0.371177	0.007975	0.363203
ILMN_3158633	ORF19	-0.49432	0.44844	0.02473	0.17534		5.91482	5.87627	0.0385475		0.0505125	-0.312425	0.362937
ILMN_3162138	D4WSU114E	-0.02255	0.45929	0.73529	-0.29926		7.52639	7.3082	0.218193		0.634403	0.271513	0.36289	x
ILMN_2953098	GPR89	0.80065	0.30713	1.05472	1.02964		8.35158	7.55355	0.798035		0.42745	0.0646075	0.362843
ILMN_2644415	PACSIN1	0.78893	0.93383	-0.2652	0.12981		8.30669	7.90985	0.396842		-0.0161825	-0.378972	0.36279
ILMN_3153225	C85492	-0.10424	-0.19852	0.06556	0.01309		9.65204	9.70807	-0.0560275		0.425838	0.0633975	0.36244	x
ILMN_2925558	ZW10	-0.58028	-0.59172	-0.91614	-1.39283		7.59848	8.46872	-0.870242		0.665453	0.30302	0.362433	x
ILMN_3070533	5930434B04RIK	0.16662	0.27116	0.78779	0.67502		8.97753	8.50239	0.475147		0.509377	0.147033	0.362345	x
ILMN_3051252	BC026590	-0.07699	-0.22014	-0.19948	-0.02539		9.44094	9.57144	-0.1305		1.1101	0.74778	0.362323	x	x
ILMN_2917270	ZFP446	-0.49889	-0.85738	-0.30326	-0.4241		7.22419	7.7451	-0.520907		0.257805	-0.104192	0.361997
ILMN_3150296	ACBD4	0.9612	1.0319	1.0236	0.82941		8.92367	7.96214	0.961528		-0.473432	-0.835332	0.3619		x
ILMN_2832641	NDST1	-0.56302	-0.67117	-0.41924	-0.88341		9.49674	10.131	-0.63421		-0.247692	-0.60945	0.361758	x	x
ILMN_2795178	RFTN2	0.2543	0.01332	-0.2052	0.14841		9.62372	9.57101	0.0527075		-0.312453	-0.67414	0.361687		x
ILMN_2860932	ZBTB2	-0.64989	-0.56821	-0.62287	-0.6181		7.52247	8.13724	-0.614768		0.573635	0.212465	0.36117	x
ILMN_1259290	AKT3	-0.09956	0.54087	1.45889	0.4712		6.35562	5.76278	0.59285		-0.0936325	-0.45451	0.360877
ILMN_2610954	GPR172B	0.32528	-0.09354	0.11773	0.02349		9.58297	9.48974	0.09324		0.474182	0.113385	0.360797	x
ILMN_3163211	TMEM107	1.03641	0.75482	1.69035	1.93485		9.90742	8.55331	1.35411		0.303513	-0.057275	0.360788
ILMN_1253323	D5WSU178E	-1.31326	-1.08509	-1.73003	-1.33076		7.40482	8.7696	-1.36479		0.143663	-0.217085	0.360748
ILMN_2661650	REEP6	0.79462	0.59734	0.69243	0.52887		6.42378	5.77046	0.653315		-0.191577	-0.55221	0.360633
ILMN_2665625	FADD	1.12339	0.74251	1.26369	1.21651		8.81549	7.72896	1.08652		0.373912	0.0133575	0.360555
ILMN_2682362	GEMIN4	0.00166	0.21491	-0.05084	0.09091		8.79876	8.7346	0.06416		-0.124915	-0.485167	0.360252		x
ILMN_2655034	RNF135	1.01625	0.04304	0.03622	-0.1043		6.32059	6.07278	0.247802		0.91075	0.550648	0.360102	x
ILMN_3139994	DCP1B	0.31647	0.75523	0.35292	0.7233		5.89587	5.35889	0.53698		0.109988	-0.249618	0.359605
ILMN_2682046	2900073G15RIK	1.04952	0.70803	1.10812	1.23806		7.84707	6.82113	1.02593		1.0361	0.676965	0.35914	x	x
ILMN_1214738	SNAPC3	0.10591	0.01491	-0.05226	0.50159		8.22561	8.08307	0.142537		0.528307	0.16939	0.358917	x
ILMN_2493175	TST	1.33698	1.24004	1.35716	1.10114		7.97903	6.7202	1.25883		-0.363465	-0.72221	0.358745		x
ILMN_1218602	G6PC3	-0.34506	-0.57676	0.36678	-0.17468		8.3024	8.48483	-0.18243		0.492022	0.13337	0.358652	x
ILMN_2683620	PREB	0.44	0.4421	0.5089	0.6389		10.8979	10.3905	0.507475		0.399825	0.041325	0.3585	x
ILMN_1243810	YIPF6	-0.08539	-0.69307	-0.48357	0.0056		5.0998	5.41391	-0.314108		-0.41063	-0.769097	0.358467		x
ILMN_2754594	B4GALT7	0.04079	0.45325	0.34352	0.0057		6.94084	6.73002	0.210815		0.249393	-0.109017	0.35841
ILMN_2628283	COPS7B	0.82184	0.36928	1.09755	1.17247		8.59677	7.73149	0.865285		0.23661	-0.12166	0.35827
ILMN_2737412	LRRC46	0.45638	0.17516	1.0473	-0.09805		5.76667	5.37147	0.395198		0.0570325	-0.301023	0.358055
ILMN_3143483	LAT2	-1.5242	-0.60974	-1.76305	-1.38935		5.69339	7.01497	-1.32158		0.630725	0.272713	0.358012	x
ILMN_1236258	ZFP523	0.89893	0.58832	1.31123	0.89292		7.64641	6.72356	0.92285		0.41964	0.061815	0.357825	x
ILMN_2748584	LOC100048221	0.59978	0.2826	0.91144	0.6595		10.3901	9.77677	0.61333		0.124475	-0.233137	0.357613
ILMN_2836710	CD151	-0.0413	-0.2212	-0.1841	-0.119		10.9916	11.133	-0.1414		0.028025	-0.329575	0.3576
ILMN_2609412	PIP5K1A	0.02925	0.0422	0.5629	0.09421		8.40369	8.22155	0.18214		0.435265	0.07802	0.357245	x
ILMN_1257244	LEPROTL1	-0.2797	-0.2309	-0.5859	-0.4487		10.839	11.2252	-0.3863		0.025825	-0.331375	0.3572		x
ILMN_2679937	LOC100046056	-1.06717	-1.01051	-0.24743	-1.6555		6.51297	7.50813	-0.995153		-0.156025	-0.513217	0.357192
ILMN_2861176	CALR	-0.70765	-0.71924	-1.02881	-0.99961		8.60441	9.46823	-0.863827		-0.0008875	-0.357888	0.357
ILMN_2686087	CUTC	1.25119	1.16433	1.22843	1.34199		8.99475	7.74826	1.24648		0.683395	0.326645	0.35675	x
ILMN_2619574	SLC35E3	-0.678	-0.1926	-0.6704	-0.1818		10.2881	10.7188	-0.4307		0.274667	-0.082075	0.356743	x
ILMN_2740465	IL1RAP	-1.66171	-1.24206	-2.10444	-1.69708		7.64747	9.3238	-1.67632		0.0199325	-0.336597	0.35653
ILMN_2607608	9430029K10RIK	0.50566	0.5107	0.2645	0.47282		10.4186	9.9802	0.43842		0.643333	0.287257	0.356075	x
ILMN_1255530	TTC8	0.17187	0.21008	-0.24518	-0.05927		7.23262	7.21325	0.019375		0.308445	-0.0474325	0.355878
ILMN_3111593	TEX264	0.31631	0.09049	-0.15636	0.13316		9.84024	9.74434	0.0959		1.25243	0.89679	0.355638	x	x
ILMN_2657175	ANXA2	-0.0348	-0.1166	0.4746	0.1651		12.0855	11.9634	0.122075		0.5187	0.163075	0.355625
ILMN_2643067	RNF185	0.37631	0.29448	0.3903	0.41794		10.1137	9.74392	0.369758		0.67967	0.324125	0.355545	x	x	x
ILMN_3163567	SLC45A1	1.25399	0.52009	0.71703	0.38338		6.05689	5.33826	0.718622		0.126972	-0.228302	0.355275
ILMN_1246758	OS9	-0.73461	-1.13361	-0.78919	-0.99209		9.2353	10.1477	-0.912375		-0.08434	-0.439475	0.355135
ILMN_2646411	GRAMD1B	0.2955	-0.28963	0.34385	0.20092		7.37829	7.24063	0.13766		0.173433	-0.1817	0.355133
ILMN_2597936	ADSL	-0.06302	0.10629	0.00298	0.31845		8.73532	8.64415	0.091175		0.524078	0.169075	0.355003	x
ILMN_2888454	ABHD14A	0.99296	0.86952	2.07676	1.28468		7.38442	6.07844	1.30598		0.358318	0.00351	0.354807
ILMN_2619922	PHKG2	0.53545	0.16434	0.8885	0.6268		8.89407	8.3403	0.553772		0.259837	-0.094925	0.354762
ILMN_2979257	RAPGEFL1	1.04425	0.92224	0.50715	0.57075		6.20379	5.44269	0.761098		-0.562935	-0.917633	0.354698		x
ILMN_1255766	SH3BP2	0.2088	-0.29073	0.0372	0.13043		7.55055	7.52912	0.021425		0.40645	0.05178	0.35467
ILMN_1223997	CRTAP	0.189	0.05123	0.47766	0.00533		8.53968	8.35888	0.180805		0.16448	-0.189858	0.354337
ILMN_2651642	NACA	0.2638	0.3316	0.3915	0.4986		11.4824	11.111	0.371375		0.840875	0.486575	0.3543	x	x
ILMN_2590015	2700038C09RIK	1.24938	1.00178	1.62572	1.88118		10.6553	9.21581	1.43952		0.829025	0.474727	0.354298	x
ILMN_2884610	PPAPDC1B	0.50397	0.17154	0.3627	0.43943		9.56209	9.19268	0.36941		0.905213	0.55114	0.354072	x	x
ILMN_2592629	NIPSNAP3A	0.32952	0.40013	1.01071	0.83261		9.37802	8.73478	0.643242		0.599147	0.245118	0.35403
ILMN_2752506	SEC22C	0.01519	0.09371	0.43667	0.31699		8.03597	7.82033	0.21564		-0.315245	-0.66894	0.353695		x
ILMN_1213289	GGT7	-0.80842	-0.39082	-0.92931	-1.31558		9.05415	9.91518	-0.861033		0.249532	-0.103975	0.353507
ILMN_1243602	PRKCDBP	1.6579	0.85434	1.60652	1.81125		9.83245	8.34995	1.4825		0.184808	-0.168635	0.353443
ILMN_1227882	MARCH4	0.58455	0.1234	0.77053	0.38332		8.79986	8.33441	0.46545		-0.702393	-1.05567	0.35328	x	x
ILMN_1222773	EXOC4	-0.30398	-0.36604	-1.23838	-0.59042		9.03248	9.65719	-0.624705		0.69925	0.34599	0.35326	x
ILMN_2723190	GUCA1A	1.78137	1.69839	2.0383	1.78568		8.37527	6.54933	1.82593		0.888985	0.535848	0.353137	x	x
ILMN_1256528	FLYWCH2	2.11389	1.71378	2.12134	2.40795		9.49113	7.40189	2.08924		0.615287	0.26255	0.352737
ILMN_1224907	FBXW5	0.3242	0.1985	0.7611	0.5856		12.103	11.6356	0.46735		0.7642	0.4117	0.3525	x	x
ILMN_2637052	RAD23A	0.8987	0.8107	0.98447	1.54586		8.16824	7.10831	1.05993		0.399443	0.0470125	0.35243	x
ILMN_1253910	LOC675813	0.1439	0.054	0.0842	0.0893		15.3346	15.2417	0.09285		0.29795	-0.054475	0.352425	x
ILMN_1226114	MYH10	-2.70318	-2.28561	-1.68871	-2.70619		6.64716	8.99308	-2.34592		0.371143	0.0187625	0.35238
ILMN_2700751	TAF5L	0.32964	-0.11931	1.01309	0.54726		7.65771	7.21504	0.44267		0.235855	-0.116515	0.35237
ILMN_2938179	1110002N22RIK	0.91102	0.76788	0.84702	0.83209		8.7532	7.91369	0.839503		0.389842	0.03764	0.352203	x
ILMN_2776485	ACCS	0.36756	-0.14967	-0.0124	-0.3952		6.82831	6.87573	-0.0474275		-0.616512	-0.968612	0.3521		x
ILMN_2977210	RPAP2	0.48098	0.68011	-0.24177	0.61632		8.2726	7.88869	0.38391		-0.162395	-0.514405	0.35201		x
ILMN_1221859	JAGN1	-0.2456	-0.1804	-0.3312	-0.2602		12.2073	12.4616	-0.25435		0.76995	0.41805	0.3519	x	x
ILMN_2745005	GPN3	0.19462	0.1553	0.11947	0.4525		9.16866	8.93819	0.230472		0.660735	0.30899	0.351745	x
ILMN_2481389	ZFP326	-1.58765	-1.21032	-2.9373	-1.38993		6.98657	8.76787	-1.7813		-0.669085	-1.02071	0.351627		x
ILMN_2758502	CAPN10	0.47476	0.39054	1.05617	0.84413		8.36712	7.67572	0.6914		0.485398	0.134115	0.351283	x
ILMN_3161518	GPR180	0.22828	-0.07952	0.20813	0.33132		7.02576	6.85371	0.172052		0.849367	0.498242	0.351125	x
ILMN_2636360	SCOTIN	0.25881	0.49339	1.66214	0.74776		6.27262	5.4821	0.790525		0.921807	0.570762	0.351045	x
ILMN_2599667	AP4M1	0.12191	-0.29709	0.55226	0.43837		6.56082	6.35696	0.203862		0.03914	-0.31183	0.35097
ILMN_2723058	PLOD3	-0.8553	-0.8274	-1.1634	-1.2424		11.6463	12.6684	-1.02212		0.551	0.200175	0.350825	x
ILMN_2501601	TSSC4	0.44278	0.27317	0.42161	0.12864		7.69608	7.37953	0.31655		0.778518	0.427797	0.35072	x
ILMN_1222733	PTPN21	-0.23186	-0.16484	-0.52433	-0.5125		6.56258	6.92096	-0.358383		-0.430373	-0.781052	0.35068		x
ILMN_2774825	G3BP1	-0.9142	-0.82	-0.8718	-0.9489		11.3627	12.2514	-0.888725		0.315425	-0.03525	0.350675
ILMN_2659168	CIB2	0.95544	0.73948	1.66118	2.08726		9.82041	8.45957	1.36084		0.775293	0.424887	0.350405	x
ILMN_3131197	REPIN1	-0.0795	-0.3272	0.6406	0.3249		10.5081	10.3684	0.1397		0.345673	-0.004525	0.350198
ILMN_2795698	PAOX	0.71579	0.5276	0.89334	0.73644		9.90995	9.19166	0.718292		0.52977	0.1798	0.34997	x
ILMN_1212875	ARHGEF19	0.87561	0.28296	0.64008	0.44704		8.39766	7.83623	0.561422		0.682123	0.332648	0.349475	x
ILMN_2612564	AA408296	-0.82358	-0.35164	-0.69812	-0.27418		7.25942	7.7963	-0.53688		0.49694	0.147555	0.349385	x
ILMN_2951120	WBP1	0.9933	0.81793	1.41631	1.47434		10.2127	9.03722	1.17547		0.52946	0.180312	0.349148	x
ILMN_1225361	SNRPD1	0.4621	0.6504	0.7603	0.8685		12.5201	11.8347	0.685325		0.39785	0.04875	0.3491	x
ILMN_1243908	SH3GL1	0.20212	0.10473	0.25934	0.38599		9.48766	9.24962	0.238045		1.43339	1.08468	0.348715	x	x
ILMN_2814333	LGTN	1.17629	1.16219	1.22003	1.13968		9.48129	8.30674	1.17455		0.440785	0.092145	0.34864	x
ILMN_2758878	TMEM66	-0.22808	-0.38553	-0.62682	-0.53388		9.14983	9.59341	-0.443577		0.65944	0.310828	0.348612	x
ILMN_1213286	CCL21A	1.15991	0.98591	1.31283	1.32975		6.76691	5.56981	1.1971		-0.15971	-0.508307	0.348597
ILMN_1221789	OSBPL6	-0.7076	-0.77809	-1.10376	-0.85273		9.85778	10.7183	-0.860545		0.0113825	-0.337075	0.348457
ILMN_3160568	ANKRD50	-0.1239	-0.42227	0.05877	0.0322		6.60216	6.71596	-0.1138		0.43286	0.08441	0.34845	x
ILMN_3059393	SNCA	0.23464	0.38391	0.6589	0.18711		6.97471	6.60857	0.36614		0.655345	0.307135	0.34821	x
ILMN_1221340	PSMB7	-0.0484	0.0478	0.0465	0.2415		12.0793	12.0074	0.07185		0.007	-0.341175	0.348175
ILMN_2662456	PPM1L	-0.98092	-1.21287	-1.25971	-1.33409		7.36548	8.56238	-1.1969		0.14926	-0.198867	0.348127
ILMN_2853601	HS2ST1	-0.80688	-0.93698	-1.11183	-0.66446		9.47386	10.3539	-0.880038		0.542705	0.194657	0.348047	x
ILMN_2644992	RFXAP	1.21485	1.12913	1.15611	1.21229		10.3288	9.15075	1.1781		0.105963	-0.242035	0.347998
ILMN_2819929	PLOD2	-1.47993	-1.13875	-2.36577	-1.91857		6.69354	8.41929	-1.72575		-0.03869	-0.386395	0.347705
ILMN_1232404	ZADH2	-0.00108	0.01325	-0.09968	0.00754		9.25932	9.27932	-0.0199925		0.273062	-0.07455	0.347612
ILMN_2653215	NAGK	0.56093	0.42571	0.41868	0.45058		9.849	9.38502	0.463975		0.456693	0.10909	0.347603
ILMN_1248563	CAR11	0.4452	-0.0042	0.2456	-0.0603		11.1488	10.9922	0.156575		0.51905	0.171625	0.347425	x
ILMN_2964785	ZFHX2	-3.15123	-3.09783	-2.34096	-2.80043		5.66188	8.50949	-2.84761		0.0202025	-0.327223	0.347425
ILMN_2686745	RGS12	0.02383	-0.22817	0.13823	-0.07135		7.75182	7.78619	-0.034365		0.364348	0.017145	0.347203
ILMN_2498173	UROS	0.78166	0.70524	0.95725	1.14457		7.71923	6.82205	0.89718		0.881028	0.533828	0.3472	x
ILMN_1232851	RAB12	0.25643	0.06422	0.76324	0.694		9.27514	8.83067	0.444472		0.193493	-0.15366	0.347152
ILMN_2509962	ZFP276	-1.19663	-1.16235	-1.21061	-1.43788		7.25378	8.50565	-1.25187		0.432275	0.08517	0.347105
ILMN_1246508	PARS2	-0.03039	0.06579	0.88948	0.4073		6.15273	5.81968	0.333045		-0.03699	-0.383967	0.346977
ILMN_2996046	BAT4	1.27276	1.14834	1.37696	1.44194		8.19236	6.88236	1.31		0.242298	-0.104397	0.346695
ILMN_2698449	HBEGF	0.1609	-0.37062	0.00322	0.11379		8.0765	8.09968	-0.0231775		-0.140082	-0.48673	0.346648		x
ILMN_2846803	CAMKK2	0.54219	0.19367	0.49633	0.07387		8.04895	7.72244	0.326515		0.347882	0.0014025	0.34648
ILMN_2792267	TIRAP	-0.30235	-0.08515	-0.09019	-0.0353		7.51807	7.64631	-0.128247		0.06047	-0.285715	0.346185
ILMN_3143577	APAF1	-0.9102	-0.95099	-1.40488	-1.24793		8.97467	10.1032	-1.1285		1.27242	0.926333	0.346092	x	x
ILMN_2737416	FJX1	0.17186	-0.18219	-0.04173	0.00103		8.812	8.82476	-0.0127575		0.18675	-0.159327	0.346077
ILMN_2590908	ABCB8	-0.1697	-0.02287	0.73354	0.24631		6.30343	6.10661	0.19682		0.65895	0.31293	0.34602	x
ILMN_2721208	MSTO1	0.77054	0.86959	1.32405	1.26303		9.22639	8.16959	1.0568		0.473057	0.12717	0.345887	x
ILMN_1226035	TBC1D20	0.08388	-0.36032	0.65927	0.54537		9.72462	9.49257	0.23205		-0.0851025	-0.430865	0.345762		x
ILMN_3000536	MED11	1.3005	1.62331	1.85111	1.826		9.01301	7.36278	1.65023		0.922343	0.576628	0.345715	x	x
ILMN_2674890	TBL1X	-0.728	-0.79809	-0.44075	-0.8302		8.5514	9.25066	-0.69926		-0.367488	-0.712988	0.3455		x
ILMN_2702101	PLD3	-0.14956	-0.2623	-0.23423	-0.3979		9.91595	10.1769	-0.260998		0.155848	-0.18955	0.345398
ILMN_3145415	CSTF3	0.54733	0.85673	0.54539	0.84214		10.2419	9.54398	0.697897		-0.146575	-0.491905	0.34533		x
ILMN_2653842	FAM118B	1.27071	1.28033	0.97678	1.31118		8.19608	6.98633	1.20975		0.461433	0.116113	0.34532
ILMN_3003631	PPAP2C	0.75572	0.72878	0.62426	0.75745		7.1908	6.47424	0.716553		0.72375	0.37919	0.34456	x
ILMN_2605183	EG232599	0.42528	0.0712	0.08014	0.32331		8.62677	8.40179	0.224982		-0.575807	-0.919882	0.344075
ILMN_3160203	ZFP213	0.3502	0.9722	1.14613	0.46404		8.05845	7.32531	0.733142		0.03551	-0.30849	0.344
ILMN_2683528	GDPD1	-0.83161	-0.78395	-1.08709	-0.66463		9.83918	10.681	-0.84182		0.372455	0.028625	0.34383	x
ILMN_1225029	MBOAT1	-0.54837	-0.49031	0.10819	-0.46571		7.73826	8.08731	-0.34905		0.931078	0.587422	0.343655	x
ILMN_2985305	D15WSU169E	-0.65771	-0.77639	-0.22548	-1.0392		9.08352	9.75821	-0.674695		0.351823	0.0082525	0.34357
ILMN_3131846	GM50	-0.39116	-0.10471	0.0021	-0.1777		10.1349	10.3027	-0.167867		-0.456668	-0.800225	0.343558	x	x
ILMN_2772288	DISP1	-1.10898	-0.7367	-0.64526	-0.96659		5.79754	6.66192	-0.864383		0.48097	0.13743	0.34354
ILMN_2620574	ATG16L1	-0.50103	-0.37682	-0.57142	-1.01768		9.22643	9.84317	-0.616738		0.25757	-0.0859675	0.343537
ILMN_1238661	TRAPPC3	0.42847	0.47144	0.90363	0.87185		8.98857	8.31972	0.668848		0.639605	0.296162	0.343443
ILMN_1245673	TMEM38A	0.66556	0.33715	0.54344	0.97355		7.50383	6.8739	0.629925		0.111508	-0.23151	0.343018
ILMN_2706652	1810043G02RIK	1.50037	1.20755	1.90461	1.6331		8.32088	6.75947	1.56141		0.386027	0.0430725	0.342955	x
ILMN_1221292	RDH5	-0.09718	0.02894	0.02507	0.06794		5.92041	5.91422	0.0061925		0.69869	0.355815	0.342875	x
ILMN_2968676	TIMM44	0.21196	0.30516	-0.10671	-0.07544		8.56614	8.4824	0.0837425		0.537883	0.195092	0.34279	x
ILMN_1221257	BC026585	1.29863	1.8026	1.87606	1.18995		7.99002	6.44821	1.54181		-0.550503	-0.893105	0.342602		x
ILMN_2588521	SCYL3	-0.83286	-0.69219	-1.19574	-0.62464		6.16303	6.99939	-0.836358		0.763528	0.421005	0.342523	x
ILMN_3161936	MPP1	0.00405	0.31376	0.19601	0.34551		8.13783	7.923	0.214832		0.232167	-0.1102	0.342367
ILMN_1255871	LOXL1	1.14129	-0.11992	0.26992	-0.29929		6.57866	6.33066	0.248		0.0444525	-0.297802	0.342255
ILMN_2727481	PALMD	0.55956	-0.08683	0.55511	0.11256		5.87418	5.58908	0.2851		-0.338325	-0.680495	0.34217
ILMN_2814865	QPCT	-1.0869	-1.0891	-1.34914	-1.5003		10.2399	11.4962	-1.25636		0.25893	-0.083225	0.342155
ILMN_1235196	ATP10D	-2.16785	-1.48649	-1.55645	-1.16516		6.2362	7.83019	-1.59399		0.666423	0.324368	0.342055	x
ILMN_2657031	TMTC2	-1.38162	-1.22064	-1.98838	-1.45577		6.57259	8.08419	-1.5116		0.267997	-0.0740575	0.342055
ILMN_1235688	CD151	0.0679	-0.0949	0.0254	-0.0223		10.3995	10.4055	-0.005975		0.038075	-0.303975	0.34205
ILMN_2706495	PRUNE	0.35225	0.41578	1.06624	0.76173		7.98236	7.33337	0.649		0.146787	-0.194965	0.341752
ILMN_1240726	MMP14	-0.8873	-1.1499	-1.0843	-1.2882		11.0145	12.1169	-1.10242		1.74409	1.40241	0.341683	x	x
ILMN_1228233	GSTM1	1.81029	1.70052	1.14994	1.13261		8.62154	7.1732	1.44834		0.0685625	-0.273087	0.34165
ILMN_2697499	NOPE	-0.74924	-1.08017	-1.0036	-0.98387		8.18284	9.13706	-0.95422		-0.404365	-0.745977	0.341613		x
ILMN_2763002	ENO2	-0.8696	-0.9222	-0.6287	-1.0716		10.4644	11.3375	-0.873025		0.940892	0.59975	0.341142	x	x
ILMN_2624385	USE1	0.76965	0.67932	0.97778	1.19851		10.1405	9.23421	0.906315		0.619808	0.278755	0.341053	x
ILMN_2703023	FCHO1	0.16679	0.15988	0.31915	0.42685		9.39289	9.12472	0.268167		0.80262	0.46165	0.34097	x	x
ILMN_2627995	MTMR4	-0.04271	-0.22274	-0.18204	-0.03796		5.97466	6.09602	-0.121363		0.4033	0.0623575	0.340942
ILMN_1213899	WDR24	0.83286	0.14841	0.36207	0.21082		7.16719	6.77865	0.38854		0.442292	0.10148	0.340812	x
ILMN_2862875	KLHL23	-0.29552	-0.6153	-0.47471	-0.20834		6.67659	7.07505	-0.398468		0.528955	0.188295	0.34066	x
ILMN_2600348	SQLE	-1.70085	-1.62135	-1.24305	-1.48358		8.1517	9.6639	-1.51221		1.17449	0.833865	0.340623	x
ILMN_2761046	SLC25A33	1.4564	1.20676	1.61963	1.40231		9.27466	7.85338	1.42127		0.549717	0.20929	0.340427	x
ILMN_1246800	SERPINA3N	-0.293	-0.1685	-0.8131	-0.8433		13.472	14.0015	-0.529475		-0.24185	-0.58215	0.3403
ILMN_1242013	UCK2	0.45462	0.26014	0.80768	0.87476		9.67063	9.07133	0.5993		0.715243	0.375115	0.340128	x
ILMN_2453209	ABHD11	1.29084	1.05616	1.40344	1.30936		10.4786	9.21368	1.26495		0.324925	-0.01504	0.339965	x
ILMN_2791272	POR	-0.49735	-0.6999	-1.05718	-0.92565		8.57251	9.36753	-0.79502		1.23412	0.894283	0.339833	x	x
ILMN_2748941	ITFG3	0.56288	-0.00275	-0.00358	0.09651		8.80191	8.63865	0.163265		-0.05117	-0.390428	0.339258
ILMN_1235234	RCE1	0.51386	0.38673	0.40417	0.43522		9.64753	9.21254	0.434995		0.498695	0.159493	0.339202	x
ILMN_2733524	NRM	-0.2875	-0.2574	-0.1373	-0.1326		11.8963	12.1	-0.2037		1.28748	0.948325	0.33915	x	x
ILMN_2619491	ARFIP2	0.50012	0.61945	0.79301	0.51268		9.83773	9.23141	0.606315		0.186875	-0.151715	0.33859
ILMN_1214715	GFAP	4.17572	2.4482	2.02183	1.66587		8.38457	5.80667	2.57791		-0.546693	-0.885182	0.33849
ILMN_2750905	LRRIQ2	1.08651	1.12805	1.24721	1.03826		7.40832	6.28331	1.12501		0.538523	0.200088	0.338435
ILMN_1254924	GIPC1	1.51355	1.41487	1.64981	1.60865		8.98096	7.43423	1.54672		0.922425	0.584507	0.337918	x	x
ILMN_2893077	RPS6	0.0069	0.0949	-0.0923	0.2677		13.4827	13.4135	0.0693		0.7456	0.407875	0.337725	x	x
ILMN_2767764	IFRG15	0.48822	0.46633	0.49338	0.63003		7.12683	6.60733	0.51949		0.475468	0.137805	0.337663	x
ILMN_2609998	FXYD6	-0.2298	-0.2241	-0.0405	0.1788		13.0203	13.0993	-0.0789		-0.09725	-0.434875	0.337625		x
ILMN_2795040	HIST1H2AD	0.2587	-0.0265	0.5754	0.4523		14.4058	14.0908	0.314975		0.91305	0.575525	0.337525	x
ILMN_1222760	ZFP579	0.27945	0.15981	0.1305	-0.0371		10.1344	10.0013	0.133165		0.20965	-0.127433	0.337083
ILMN_1257394	RUNDC1	-0.04313	-0.31668	0.28219	-0.30602		7.69442	7.79033	-0.09591		0.0539275	-0.282813	0.33674		x
ILMN_2761459	LRSAM1	-0.60899	-0.26221	-0.74402	-0.43615		7.51008	8.02292	-0.512842		0.51009	0.17365	0.33644	x
ILMN_1256171	TMEM63B	-0.5662	-0.9074	-0.847	-1.2494		11.4675	12.36	-0.8925		-0.392275	-0.72865	0.336375	x	x
ILMN_2700505	TMEM43	-0.79285	-0.87206	-0.63612	-1.05783		9.87231	10.712	-0.839715		0.54531	0.2091	0.33621	x	x
ILMN_2635516	PHF12	-0.06599	-0.6907	-0.011	-1.40943		5.88628	6.43056	-0.54428		0.22692	-0.109233	0.336152
ILMN_2590350	UBE2F	0.68091	0.98258	1.39415	1.56136		9.41493	8.26018	1.15475		0.743282	0.40755	0.335732	x
ILMN_2898406	NDUFA6	0.9647	0.8147	1.0697	1.1491		13.0204	12.0209	0.99955		0.5072	0.171475	0.335725	x
ILMN_1242106	BC016495	0.25424	0.45966	0.67069	0.53187		7.36756	6.88844	0.479115		0.269563	-0.066045	0.335607
ILMN_2884050	MAP2K2	1.21708	1.35372	1.15514	0.88085		7.18567	6.03397	1.1517		0.235315	-0.099835	0.33515
ILMN_2590349	2510010F15RIK	0.91032	0.79365	1.06654	1.1874		9.08018	8.0907	0.989477		0.74598	0.41084	0.33514	x
ILMN_2742244	ELMOD3	0.72621	0.32491	1.00178	1.2148		6.59093	5.77401	0.816925		0.07513	-0.25971	0.33484
ILMN_2947369	PPP2R3C	0.37188	0.33831	0.51193	0.60239		8.66983	8.21371	0.456127		0.794965	0.46028	0.334685	x
ILMN_2630827	4930504E06RIK	-0.01039	-0.12178	0.41734	0.3835		8.84621	8.67905	0.167167		0.48541	0.15075	0.33466
ILMN_1223979	CENPN	0.43032	0.77149	0.65518	0.82438		8.88314	8.2128	0.670342		0.889902	0.555245	0.334657	x
ILMN_1219787	ZFP410	0.56392	0.18189	0.79331	0.67367		7.47119	6.918	0.553197		0.718708	0.384467	0.33424	x	x
ILMN_2594971	RPL38	1.235	1.3838	1.5648	1.69946		11.5102	10.0394	1.47077		0.5658	0.231618	0.334182	x
ILMN_3096335	ARRB1	-0.09249	-0.15044	1.15396	-0.5097		7.27055	7.17022	0.100333		0.03292	-0.301003	0.333922
ILMN_2852957	DKK3	-0.9563	-0.9263	-1.12727	-0.83334		9.76637	10.7272	-0.960803		0.264687	-0.069175	0.333862
ILMN_2900653	GADD45B	0.76803	0.31912	0.44523	0.41473		8.18648	7.6997	0.486778		0.629265	0.295583	0.333683
ILMN_2794796	E2F4	0.9834	0.74586	1.10803	0.89615		7.94107	7.00771	0.93336		-0.235947	-0.569372	0.333425
ILMN_2681241	BIRC5	0.2363	0.4315	1.0272	1.3073		11.541	10.7904	0.750575		1.14188	0.808737	0.33314	x
ILMN_1231518	ABHD10	0.0467	-0.15094	0.42776	0.99521		6.088	5.75832	0.329682		0.57759	0.244513	0.333077
ILMN_2650751	PEX14	0.0695	-0.0115	0.2749	0.18115		10.3505	10.222	0.128512		0.731737	0.398677	0.33306	x	x
ILMN_1245892	ZFP516	-1.06925	-1.07486	-0.53489	-1.3601		5.66782	6.6776	-1.00977		0.14536	-0.18768	0.33304
ILMN_2765989	OTUB2	0.76353	0.32298	1.33883	0.97745		7.02237	6.17167	0.850698		0.469832	0.136792	0.33304
ILMN_2833152	9530077C05RIK	0.4101	0.16381	0.16658	0.42016		7.08744	6.79728	0.290163		0.368613	0.0355925	0.33302	x
ILMN_1234453	LOC100043257	-0.0059	0	0.4408	0.3781		12.9889	12.7857	0.20325		0.6426	0.3096	0.333
ILMN_2632187	MTIF3	0.57138	0.70875	0.7876	0.98416		7.2987	6.53573	0.762973		0.128435	-0.204423	0.332858
ILMN_2619362	POP7	1.13441	1.04168	1.20168	1.34478		9.27277	8.09214	1.18064		0.922127	0.5894	0.332727	x	x
ILMN_3142273	VKORC1L1	0.34455	0.22943	0.032	0.57402		10.2976	10.0026	0.295		0.755945	0.42323	0.332715	x	x
ILMN_1225324	NSMAF	-0.24806	-0.29064	-0.23213	-0.00454		8.7924	8.98624	-0.193843		0.430248	0.0977625	0.332485	x
ILMN_2666487	RUVBL1	0.44037	0.51943	0.39596	0.38845		9.99737	9.56131	0.436053		0.470465	0.138045	0.33242	x
ILMN_2604643	TBL2	-1.40004	-1.16774	-0.63209	-1.1967		8.74979	9.84894	-1.09914		0.570737	0.238413	0.332325	x
ILMN_2776230	SUMO3	0.5646	0.6389	1.77103	1.41761		11.264	10.166	1.09804		0.489425	0.15714	0.332285
ILMN_2457408	ZSWIM4	0.24433	-0.17028	0.63628	0.41991		8.14578	7.86321	0.28256		-0.566107	-0.89827	0.332163	x	x
ILMN_2644606	COX4NB	0.9689	0.98691	1.1896	1.4407		10.1147	8.96819	1.14653		0.78371	0.451855	0.331855	x	x
ILMN_2938390	IPMK	-0.48063	-0.35405	0.13117	0.69716		7.80241	7.804	-0.0015875		0.344725	0.013005	0.33172
ILMN_1216822	INSIG2	-0.07128	0.11919	0.13866	0.77546		8.19647	7.95597	0.240507		-0.14051	-0.47209	0.33158
ILMN_2590053	DPM1	-0.08902	0.72872	-0.6116	0.21741		6.12807	6.0667	0.0613775		0.442738	0.111203	0.331535
ILMN_1254128	FSD1	-0.0676	0.00289	-0.35349	-0.18048		8.53303	8.6827	-0.14967		1.32309	0.991648	0.331445	x	x
ILMN_2983948	CRELD2	0.0506	0.0194	-0.1588	-0.4018		10.2652	10.3878	-0.12265		0.30546	-0.025885	0.331345
ILMN_2706268	SCARA3	-0.5924	-0.7492	-0.235	-0.7289		10.3061	10.8824	-0.576375		0.497915	0.1666	0.331315
ILMN_1234824	CCDC80	1.20966	1.14677	0.56475	0.07418		6.82625	6.07741	0.74884		-0.697077	-1.02816	0.331085		x
ILMN_2694998	CHMP2A	0.4875	0.6654	0.60369	0.67723		10.5984	9.98995	0.608455		0.837438	0.506393	0.331045	x
ILMN_1239857	EXTL3	-0.6991	-0.9094	-0.7296	-0.9718		11.7157	12.5432	-0.827475		0.468625	0.137625	0.331	x
ILMN_1225191	NAPRT1	1.12768	0.63987	0.73959	0.25689		9.61502	8.92402	0.691007		-0.141127	-0.47199	0.330863
ILMN_2732896	OGFOD2	0.75498	0.87108	1.29492	1.29797		6.85031	5.79557	1.05474		0.330465	-0.00033	0.330795
ILMN_2835461	2610024G14RIK	0.3369	0.2978	0.2085	0.5056		10.8316	10.4944	0.3372		0.47415	0.143425	0.330725	x
ILMN_2661588	SPNB3	-2.79138	-2.19035	-1.41864	-2.35983		6.22428	8.41433	-2.19005		-0.38401	-0.71414	0.33013
ILMN_2592810	MAP3K3	-0.86531	-0.93144	-0.57168	-1.24718		6.77334	7.67724	-0.903902		0.0177725	-0.312313	0.330085
ILMN_2944226	CCDC124	1.95191	1.4595	2.38348	2.19084		9.70649	7.71006	1.99643		0.929175	0.599422	0.329753	x	x
ILMN_2704134	FAM171A2	-0.03229	-0.07253	0.0565	0.15781		9.85208	9.82471	0.0273725		0.38988	0.06014	0.32974
ILMN_1235347	FRAG1	0.31433	0.49112	0.75788	1.14126		7.49372	6.81757	0.676148		0.06706	-0.262625	0.329685
ILMN_2680188	BAI1	-0.07874	-1.26838	0.09632	-0.42572		5.37528	5.79441	-0.41913		-0.0605725	-0.390207	0.329635
ILMN_2667234	MGAT1	0.21814	-0.20163	0.12451	0.3037		6.31074	6.19956	0.11118		0.36622	0.0367375	0.329483
ILMN_2751619	BLOC1S3	1.47295	1.16341	2.09412	1.88243		9.20864	7.55541	1.65323		0.44037	0.111157	0.329213
ILMN_2789862	B4GALNT4	-0.24376	-0.04923	0.21853	-0.24381		6.80319	6.88275	-0.0795675		-0.182177	-0.511373	0.329195		x
ILMN_2811240	TPRKB	0.41889	1.12518	0.78143	1.16256		7.89638	7.02436	0.872015		0.48027	0.151215	0.329055	x
ILMN_2669404	LMNB2	-0.37977	-0.487	-0.15377	-0.27795		8.40996	8.73458	-0.324622		0.420595	0.0915825	0.329013	x
ILMN_2625681	GALNT1	-1.06805	-0.49335	-1.25474	-0.61547		7.20113	8.05903	-0.857903		0.138723	-0.190217	0.32894
ILMN_3149944	CKLF	-0.04601	0.27865	0.03406	0.0655		8.64877	8.56572	0.08305		0.575712	0.246812	0.3289
ILMN_2900617	TLE6	0.15021	0.15151	0.1939	0.0627		10.2713	10.1318	0.13958		0.59811	0.269265	0.328845	x
ILMN_3139253	BTBD11	-0.464	-0.94722	-0.48628	-0.56942		7.69369	8.31042	-0.61673		0.253225	-0.0755975	0.328822
ILMN_2801404	CLK3	0.32091	0.35498	0.6694	0.15844		9.99147	9.61554	0.375933		0.216705	-0.11208	0.328785
ILMN_2603383	PKN1	0.42329	1.42274	0.61652	0.77667		6.4057	5.59589	0.809805		0.223415	-0.105368	0.328783
ILMN_2966370	DOLPP1	0.13353	0.50139	0.67024	0.441		6.61737	6.18083	0.43654		0.9075	0.578737	0.328763	x
ILMN_2944784	DDX27	0.03942	0.1575	-0.20358	0.29383		9.27297	9.20118	0.0717925		0.365723	0.0370175	0.328705
ILMN_2594031	NRBP2	-0.798	-0.51719	-1.84824	-1.14937		8.75222	9.83042	-1.0782		0.418683	0.090285	0.328398
ILMN_2495939	USP21	1.01681	1.09334	1.42623	2.00204		7.76532	6.38072	1.38461		-0.059515	-0.387845	0.32833
ILMN_1250531	SLC19A2	-1.47048	-1.23515	-1.50592	-1.09722		8.33993	9.66712	-1.32719		1.08263	0.754335	0.328298	x	x
ILMN_2637066	1110019N10RIK	1.10306	0.99556	1.6416	1.69984		10.4496	9.0896	1.36002		0.778633	0.450372	0.32826	x
ILMN_1256563	GLT25D1	-0.644	-0.6718	-0.4084	-0.574		10.2115	10.786	-0.57455		0.117092	-0.21115	0.328242
ILMN_1238114	BC051227	1.0765	0.80351	1.08585	1.06966		9.75256	8.74368	1.00888		0.54013	0.211975	0.328155	x
ILMN_2886896	4632417N05RIK	0.06982	-0.51478	0.15248	-0.07336		6.66914	6.7606	-0.09146		-0.141408	-0.469405	0.327997
ILMN_2760548	ARHGEF4	-0.854	-0.8407	-0.0317	-0.1678		10.3821	10.8556	-0.47355		0.26817	-0.059625	0.327795
ILMN_1212693	SNX33	0.33642	-0.10235	0.02255	-0.26134		7.43426	7.43545	-0.00118		0.08459	-0.242845	0.327435
ILMN_2942883	NT5DC3	0.25527	0.01852	-0.01898	-0.50501		6.03862	6.10117	-0.06255		0.25858	-0.068575	0.327155
ILMN_1241618	FLOT1	0.3822	0.3672	0.0522	0.2907		11.7771	11.504	0.273075		0.691175	0.364625	0.32655	x	x
ILMN_1223547	YIF1A	0.8062	0.7925	0.8366	1.0809		11.3733	10.4942	0.87905		0.3761	0.049825	0.326275	x
ILMN_1225966	GIPC1	1.53152	1.45403	1.73383	1.83489		9.47222	7.83366	1.63857		0.507397	0.181147	0.32625	x
ILMN_2688822	1500032D16RIK	0.44509	0.18644	0.59102	0.23009		6.80693	6.44377	0.36316		0.591342	0.265112	0.32623
ILMN_2520032	ZDHHC12	0.4861	0.2728	0.2841	0.5087		10.9529	10.565	0.387925		0.671675	0.34554	0.326135	x
ILMN_3076864	SMAD5	-0.60768	-0.07831	0.29756	-0.3599		6.07472	6.2618	-0.187082		0.501453	0.175698	0.325755
ILMN_1242613	BAHCC1	-1.55424	-1.84865	-1.04113	-1.305		8.12741	9.56466	-1.43725		0.755878	0.430392	0.325485	x
ILMN_2784950	PLD3	0.25762	0.25339	0.15497	0.11001		8.70804	8.51404	0.193998		0.245305	-0.0800675	0.325373
ILMN_2659440	ZFAND2B	1.63923	1.13097	1.55854	1.79665		8.7305	7.19916	1.53135		0.476495	0.151845	0.32465	x
ILMN_1257333	2310022B05RIK	0.5897	0.2538	0.5674	0.5357		11.4292	10.9426	0.48665		1.04335	0.718725	0.324625	x	x
ILMN_2924088	ISG20L1	0.45811	-0.21077	0.81768	1.44383		6.55787	5.93066	0.627212		1.02826	0.704027	0.32423	x
ILMN_2668706	SLC39A11	0.01516	0.0219	0.04077	-0.2351		9.43793	9.47725	-0.0393175		0.350672	0.0266925	0.32398	x
ILMN_1242852	WDR45L	0.30308	-0.03341	1.07225	0.65786		9.13542	8.63548	0.499945		-0.028545	-0.35247	0.323925
ILMN_2703563	STAC2	0.09562	0.70042	1.80702	0.84958		6.54474	5.68158	0.86316		-1.19416	-1.51801	0.323848	x	x
ILMN_2648200	ITPKC	0.36079	-0.22905	-0.06114	0.07666		8.11415	8.07734	0.036815		0.222843	-0.10097	0.323812
ILMN_1247930	NQO2	0.4757	0.32895	0.58127	0.11294		7.60048	7.22577	0.374715		0.44189	0.118128	0.323762
ILMN_2949632	PSMB2	0.5838	0.7712	0.4839	0.7918		12.9652	12.3075	0.657675		0.497925	0.1743	0.323625	x
ILMN_2647273	GTF3C5	-0.1989	0.10298	0.41891	-0.04404		6.70453	6.6348	0.0697375		0.814748	0.49121	0.323538	x	x
ILMN_3095462	MFAP3	-1.56135	-1.45829	-1.71686	-1.5566		9.69427	11.2675	-1.57328		0.260417	-0.063025	0.323442	x
ILMN_1222770	RBM9	-0.20425	-0.32988	0.69135	0.06056		5.85142	5.79698	0.054445		0.457452	0.13407	0.323383
ILMN_3162465	C78339	0.06839	-0.19311	0.28881	0.29568		7.52298	7.40804	0.114943		0.4878	0.164422	0.323378	x
ILMN_2654495	IQGAP1	-1.8191	-1.8022	-2.401	-2.55586		9.71613	11.8607	-2.14454		0.15777	-0.1656	0.32337
ILMN_2889916	KLF16	1.00844	0.856	1.17651	0.97803		8.4405	7.43576	1.00474		0.573787	0.250755	0.323032	x
ILMN_1231457	1110036O03RIK	0.12616	0.52357	0.63056	0.46235		7.89769	7.46203	0.43566		0.402495	0.07969	0.322805
ILMN_1224505	IRF3	0.19684	-0.32547	0.08715	-0.02853		8.16314	8.18064	-0.0175025		0.432828	0.110085	0.322743
ILMN_2710455	HEBP2	1.64496	1.38395	1.76176	1.95667		7.57397	5.88714	1.68683		-0.07959	-0.402312	0.322722
ILMN_2594165	2510040D07RIK	-0.32465	0.69258	1.19751	0.97995		6.03751	5.40116	0.636347		1.02063	0.69796	0.32267	x
ILMN_1255175	UNC45A	-0.07366	-0.31466	-0.86776	-0.14899		6.59293	6.9442	-0.351267		0.274995	-0.04759	0.322585
ILMN_2615312	NTN2L	-0.83128	-0.75183	-0.29782	-0.66525		8.69528	9.33182	-0.636545		0.563865	0.241568	0.322297	x
ILMN_2651359	ZFP809	-1.13011	-0.63267	-0.97368	-0.14979		5.6458	6.36736	-0.721562		-0.095895	-0.418135	0.32224
ILMN_1225635	SENP3	0.8731	0.7694	0.9325	0.8065		11.1603	10.3149	0.845375		0.418075	0.095975	0.3221	x		x
ILMN_2651575	IFNGR1	0.2163	-0.08484	-0.93927	-0.45999		7.40044	7.71739	-0.31695		0.749252	0.42731	0.321942	x
ILMN_1226422	UCHL5	-0.17816	0.02972	-0.12109	0.05877		8.04867	8.10136	-0.05269		0.161425	-0.160182	0.321608
ILMN_1255255	DYNC1LI1	0.01719	0.20268	-0.41787	-0.53068		7.57972	7.76189	-0.18217		0.15513	-0.16647	0.3216
ILMN_2651077	SCOTIN	0.3235	-0.0564	0.1098	-0.0358		10.3571	10.2719	0.085275		0.06475	-0.256275	0.321025
ILMN_1242779	LOC100044103	1.1454	0.95028	1.54036	1.50163		9.77273	8.48832	1.28442		0.929277	0.608725	0.320552	x	x
ILMN_2923865	CASP6	0.15641	0.74256	0.63641	0.48877		8.38436	7.87833	0.506037		0.778518	0.457982	0.320535	x
ILMN_1240973	SLC29A4	-0.2645	-0.34454	0.1093	-0.1066		10.2442	10.3957	-0.151585		0.0391925	-0.28125	0.320442
ILMN_2701355	NANOS1	0.51778	0.23644	1.28454	1.0456		8.34216	7.57107	0.77109		0.57995	0.259688	0.320262
ILMN_2652394	TCEB3	-0.25636	-0.16241	-0.08116	-0.09423		8.65803	8.80657	-0.14854		-0.00862	-0.328735	0.320115		x	x
ILMN_1245469	RABGGTA	0.3401	-0.05112	-0.04438	0.01121		8.69341	8.62946	0.0639525		1.49769	1.17758	0.32011	x	x
ILMN_1244030	NAT15	1.72889	1.04013	1.70119	1.74925		8.03595	6.48108	1.55486		0.116815	-0.203057	0.319872
ILMN_3114365	TXNL4A	1.0556	1.0008	1.396	1.2731		12.4561	11.2747	1.18137		0.873425	0.553775	0.31965	x	x
ILMN_1215004	OSBPL9	-0.35776	-0.1858	-0.65769	-0.3735		9.81021	10.2039	-0.393688		0.297182	-0.02244	0.319622
ILMN_3123836	NUDT7	1.32521	1.29011	1.06657	1.34705		8.71661	7.45938	1.25723		0.02809	-0.29139	0.31948
ILMN_2641111	DPAGT1	0.1106	-0.3281	-0.1652	0.283		11.1825	11.2074	-0.024925		0.6283	0.308825	0.319475	x	x
ILMN_2484707	TYMS	-0.2122	0.0006	0.4202	0.3535		10.7608	10.6203	0.140525		1.08556	0.766165	0.3194	x	x
ILMN_2589211	TIMM44	-0.1488	0.23143	-0.2524	-0.40306		8.27165	8.41485	-0.143208		0.790465	0.471617	0.318847	x	x
ILMN_2757599	SAS	0.1982	0.3765	0.2158	0.2396		11.6076	11.3501	0.257525		0.26235	-0.05645	0.3188	x
ILMN_2612206	CDC20	-0.2187	0.1395	0.1341	-0.1011		10.4441	10.4557	-0.01155		0.94285	0.624103	0.318747	x
ILMN_2957070	SHC1	-0.06559	-0.074	0.26348	-0.22469		9.97186	9.99707	-0.0252		0.21457	-0.104072	0.318642
ILMN_2878781	GALNT10	-0.38438	0.09422	0.3483	-0.2066		8.98912	9.02623	-0.037115		-0.276205	-0.59482	0.318615
ILMN_2636169	LIMK2	0.19394	0.01972	0.43809	0.60791		8.95316	8.63824	0.314915		0.431413	0.113035	0.318378	x
ILMN_1249224	TPD52L1	1.13693	0.85286	1.70506	1.67875		8.70575	7.36235	1.3434		0.830142	0.511863	0.31828	x
ILMN_2730249	2310005N01RIK	1.08664	0.50367	1.7675	1.53165		8.82803	7.60566	1.22237		0.56947	0.251222	0.318248	x
ILMN_1218814	CLUAP1	0.15687	-0.04535	-0.03733	-0.06603		6.96997	6.96793	0.00204		-0.0161475	-0.33439	0.318242
ILMN_2791952	HES6	0.53048	0.6778	1.02014	0.67717		9.53307	8.80667	0.726398		0.126093	-0.191957	0.31805
ILMN_2744459	ALG3	0.30526	0.47706	0.32823	0.22692		9.01225	8.67788	0.334367		0.212775	-0.10511	0.317885
ILMN_2753226	RAD51AP1	0.11622	0.25443	0.25523	0.48477		7.54146	7.2638	0.277662		1.25103	0.933158	0.31787	x	x
ILMN_2875404	NRIP3	1.02786	1.31223	0.70582	1.1245		6.77367	5.73107	1.0426		0.90024	0.582523	0.317717	x
ILMN_1225520	2310008H09RIK	0.84287	0.76606	0.56662	1.75997		9.67299	8.68911	0.98388		0.744255	0.426743	0.317512	x
ILMN_2601907	LDB1	-0.0541	-0.1582	0.0309	-0.4093		11.9133	12.0609	-0.147675		0.44235	0.124875	0.317475	x
ILMN_2877706	TFPT	1.45608	1.06453	1.40186	1.26572		8.03897	6.74192	1.29705		0.24364	-0.0737025	0.317342
ILMN_2933530	ECD	0.17522	0.20354	-0.06989	0.06574		9.28525	9.1916	0.0936525		0.495827	0.178672	0.317155	x
ILMN_2755443	SH3KBP1	-0.3186	-0.39406	-0.04984	-0.00526		9.82884	10.0208	-0.19194		-0.28411	-0.60125	0.31714		x
ILMN_1234766	PPME1	-0.1613	-0.3992	-0.2475	-0.6213		12.2621	12.6195	-0.357325		0.757175	0.440175	0.317	x	x
ILMN_2755152	LETM1	0.25728	0.1195	0.08503	0.26667		9.09119	8.90907	0.18212		0.57468	0.257797	0.316883	x
ILMN_2936954	NVL	0.13766	0.23039	-0.54324	-0.24063		8.44347	8.54742	-0.103955		0.350655	0.03384	0.316815
ILMN_2699833	WBP7	-1.39668	-0.96209	-0.82548	-1.46078		7.06694	8.2282	-1.16126		0.12052	-0.196265	0.316785
ILMN_2620803	IAH1	1.43407	1.377	1.65169	1.80582		9.72691	8.15977	1.56715		0.527373	0.21062	0.316753	x
ILMN_2749686	CDC37L1	0.41466	0.2329	-0.14203	0.11984		9.8272	9.67086	0.156342		0.793727	0.477105	0.316622	x	x
ILMN_2877280	EXOSC5	1.26421	1.35968	1.6182	1.79724		9.69197	8.18214	1.50983		0.295072	-0.0215475	0.31662
ILMN_2768073	PARP6	-0.57046	-0.57763	-0.62815	-0.28035		8.19041	8.70456	-0.514147		0.840993	0.524415	0.316578	x	x
ILMN_2663832	LOC100048445	0.7776	0.8567	0.6643	0.932		13.6364	12.8288	0.80765		0.168525	-0.14805	0.316575
ILMN_2588882	SLC41A2	-1.15792	-1.10057	-1.22575	-1.22569		8.18038	9.35786	-1.17748		0.31094	-0.00541	0.31635
ILMN_2694962	PCSK7	-0.48611	-0.39488	-0.37027	-0.55235		8.99657	9.44747	-0.450902		0.467823	0.151635	0.316188	x
ILMN_1236539	PFKL	-0.5445	-0.6082	-0.0665	-0.4196		11.607	12.0167	-0.4097		0.86305	0.5469	0.31615	x	x
ILMN_1250103	TLE2	-1.25852	-0.76135	-1.63439	-1.03069		6.57198	7.74322	-1.17124		-0.238167	-0.554085	0.315917
ILMN_2640348	TMEM110	-0.68051	-0.46088	0.09094	-0.5861		9.18556	9.59469	-0.409137		0.871285	0.555515	0.31577	x	x
ILMN_2858183	IGSF9B	0.31223	0.31916	0.94022	0.07809		6.83204	6.41962	0.412425		0.10717	-0.208452	0.315622
ILMN_2799590	NAPRT1	1.07248	1.21523	0.93929	0.3191		7.15249	6.26597	0.886525		-0.761348	-1.07683	0.315487	x	x
ILMN_2876325	FBXO34	-0.27965	-0.43509	-0.13724	-0.26445		7.19856	7.47766	-0.279107		0.293158	-0.022285	0.315442
ILMN_2803334	ALG2	-0.54162	-0.76587	-0.71081	-0.69574		8.71095	9.38946	-0.67851		-0.673958	-0.989262	0.315305	x	x
ILMN_2612484	MYO9B	-1.03981	-0.9327	-0.92933	-0.7995		9.96694	10.8923	-0.925335		0.98496	0.669675	0.315285	x	x
ILMN_1253452	9530068E07RIK	0.1088	-0.1928	0.0243	-0.3228		11.5049	11.6005	-0.095625		0.38325	0.067975	0.315275	x
ILMN_2599615	ERGIC3	0.12284	0.158	0.2399	0.29093		9.89466	9.69174	0.202917		0.763265	0.448087	0.315177	x
ILMN_1233076	PRKCSH	-0.9504	-0.9936	-1.1739	-1.4162		11.0549	12.1884	-1.13353		-0.0013	-0.3164	0.3151
ILMN_2657190	FBXO42	-0.42742	-0.60667	0.04023	-0.47989		8.52182	8.89025	-0.368437		-0.0520325	-0.36691	0.314878
ILMN_2764301	MMAB	0.50284	0.82569	1.19905	0.85996		7.97068	7.12379	0.846885		0.0948275	-0.220007	0.314835
ILMN_1223126	FADD	0.88152	0.87961	1.46903	1.22479		9.94327	8.82953	1.11374		1.00353	0.688907	0.314628	x	x
ILMN_1230730	ATE1	-0.97101	-0.71467	-1.47843	-1.29874		9.36796	10.4837	-1.11571		0.440767	0.12625	0.314517	x
ILMN_1256263	CAMKK2	0.42093	0.45619	0.81018	0.66815		8.15752	7.56866	0.588863		0.697662	0.383367	0.314295	x
ILMN_2955973	SMTN	0.03518	0.28622	0.27135	-0.8045		7.90483	7.95777	-0.0529375		0.31858	0.004415	0.314165
ILMN_2703099	IPO4	-0.19651	-0.29964	-0.20675	-0.33213		9.22001	9.47877	-0.258758		0.271755	-0.0423275	0.314082
ILMN_1222817	VPS33A	0.54018	0.12824	-0.21197	0.77199		5.90193	5.59481	0.30711		0.0527475	-0.26133	0.314078
ILMN_2654754	GP38	0.50367	0.38291	0.04616	-0.0617		9.96339	9.74563	0.21776		-0.227465	-0.54149	0.314025
ILMN_2892222	ACSL5	-0.3315	-0.3997	-0.6117	-0.0711		11.3567	11.7101	-0.3535		0.371825	0.057825	0.314
ILMN_2967622	GPSM1	-0.10897	0.09311	-0.24004	-0.62214		8.59563	8.81513	-0.21951		0.018935	-0.294923	0.313858
ILMN_1227357	FLOT2	0.5077	0.4127	0.8361	0.6513		10.8359	10.2339	0.60195		0.616375	0.30301	0.313365	x	x
ILMN_2984935	RP9	0.88354	1.00631	1.32514	1.44885		10.2345	9.06854	1.16596		0.38601	0.0726575	0.313352	x
ILMN_2733514	LOC100046039	0.4692	0.4958	0.1863	0.20721		9.37182	9.03219	0.339628		0.390175	0.077035	0.31314
ILMN_2674924	PCCA	-0.39524	0.20851	-0.54279	-0.34447		8.14616	8.41466	-0.268498		0.46853	0.155595	0.312935	x
ILMN_1258633	EIF3I	0.5129	0.6086	0.6752	0.7967		12.5999	11.9516	0.64835		0.3744	0.06155	0.31285	x
ILMN_2592285	SKP2	-1.72759	-1.00953	-0.42736	-0.8216		8.12089	9.11741	-0.99652		0.68475	0.371983	0.312767
ILMN_1247585	4921528G01RIK	0.40579	0.36345	0.91027	0.44697		7.35665	6.82503	0.53162		-0.194725	-0.50746	0.312735		x
ILMN_2700292	H13	-0.22934	-0.21021	-0.04852	-0.10874		8.96447	9.11367	-0.149202		0.31526	0.00264	0.31262
ILMN_2892650	TMEM35	0.21319	0.16168	0.05715	-0.2247		9.4425	9.39067	0.05183		-0.0575625	-0.369933	0.31237		x
ILMN_2462448	TUFM	-0.0139	0.1535	-0.1567	-0.2401		11.2167	11.281	-0.0643		0.2468	-0.06525	0.31205
ILMN_2829171	HNRNPF	-0.56939	-0.44249	-0.30497	-0.23407		7.95466	8.34239	-0.38773		0.910855	0.598872	0.311983	x
ILMN_1216007	NDUFA5	0.8505	1.1707	0.7557	0.9818		12.8749	11.9352	0.939675		0.240425	-0.0715	0.311925
ILMN_1232261	CTNNAL1	-0.5115	-0.138	-1.20705	-1.0057		9.58989	10.3055	-0.715563		0.92232	0.610405	0.311915	x	x
ILMN_1249749	NUDC	0.76409	1.13635	0.74015	1.19008		9.43735	8.47968	0.957668		0.397388	0.08573	0.311658
ILMN_1234604	2610036D13RIK	0.05281	0.04373	-0.15121	-0.15561		7.56625	7.61883	-0.05257		0.333342	0.0217575	0.311585	x
ILMN_2637203	RFC5	0.53134	0.5772	1.24431	1.06465		10.2543	9.39994	0.854375		1.08469	0.773148	0.31154	x	x
ILMN_2716389	SMPD3	-1.17368	-1.00291	-0.61965	-0.22569		6.45223	7.20771	-0.755483		0.0218225	-0.28965	0.311472
ILMN_2741790	EARS2	0.5813	0.20419	0.10629	0.34771		8.49066	8.18078	0.309873		0.128493	-0.182965	0.311457
ILMN_2935237	1700027N10RIK	0.71842	0.70954	1.21609	0.83806		8.69685	7.82632	0.870528		0.23918	-0.0720725	0.311253
ILMN_1235687	SHKBP1	0.88949	0.88254	1.10342	0.38524		7.13925	6.32408	0.815172		0.519435	0.208245	0.31119	x
ILMN_2640971	PAFAH1B3	0.9253	1.0948	1.338	1.2041		11.2679	10.1273	1.14055		0.3547	0.0436875	0.311013	x
ILMN_2758762	CORO7	-0.06002	0.00993	1.35585	0.27397		5.43629	5.04135	0.394933		0.153393	-0.157362	0.310755
ILMN_2705802	BLCAP	0.58635	0.36799	0.50895	0.1838		10.023	9.61119	0.411772		-0.064225	-0.374665	0.31044
ILMN_2539564	LOC381801	0.51306	1.33902	1.6011	0.94261		7.00976	5.91082	1.09895		0.547068	0.236652	0.310415	x
ILMN_1244993	AZI1	-0.40032	-0.0796	-0.08786	-0.43346		7.41529	7.6656	-0.25031		0.188877	-0.121515	0.310392
ILMN_2978857	SENP5	0.14801	-0.24877	0.39787	-0.11413		5.95535	5.90961	0.045745		0.44203	0.131695	0.310335	x
ILMN_2769680	RETSAT	-0.62424	-0.36334	-0.0917	0.14419		5.6815	5.91527	-0.233773		0.42605	0.11576	0.31029
ILMN_2888342	THOC3	1.74002	0.51319	1.13558	0.89136		6.76898	5.69894	1.07004		0.189695	-0.12048	0.310175
ILMN_2640140	BOLA1	1.11976	1.07336	1.59379	1.80571		9.61691	8.21876	1.39815		0.891625	0.58173	0.309895	x	x
ILMN_1258914	SLC6A15	-1.88365	-1.48918	-1.76809	-1.47311		6.62598	8.27948	-1.65351		-0.31269	-0.622508	0.309818
ILMN_1228833	PCDH10	-1.28149	-1.40408	-1.77566	-1.30785		8.36078	9.80305	-1.44227		0.279582	-0.030235	0.309817
ILMN_1237241	ARAF	-0.43091	-0.50824	-0.78986	-0.736		7.09117	7.70742	-0.616253		0.50875	0.199063	0.309687	x
ILMN_2424605	TXNRD2	0.06961	0.04702	0.1709	0.58478		8.47017	8.25209	0.218077		0.825067	0.515813	0.309255	x	x
ILMN_2665035	FUT10	0.05241	-0.2195	0.76564	0.43979		7.81504	7.55546	0.259585		0.19261	-0.116593	0.309203
ILMN_2662387	LMNA	0.47065	0.08862	0.23773	-0.16536		9.00576	8.84784	0.15791		0.23854	-0.0706125	0.309153
ILMN_1237671	SETMAR	1.01008	1.28127	1.19144	1.9537		6.74897	5.38985	1.35912		0.772385	0.46344	0.308945	x
ILMN_1256463	TMEM159	1.21999	1.36683	0.9591	0.75594		8.00206	6.9266	1.07546		0.751567	0.442775	0.308793	x
ILMN_2702767	SLC35A1	-0.80725	-0.46376	-0.47968	0.06879		6.6077	7.02818	-0.420475		0.42532	0.11663	0.30869
ILMN_2767596	SAV1	0.08179	-0.13027	0.39176	0.65984		9.62468	9.3739	0.25078		-0.277402	-0.585912	0.30851		x
ILMN_3062860	POLR3A	1.09918	0.28276	1.29943	0.51992		5.89965	5.09933	0.800323		-0.06521	-0.37356	0.30835
ILMN_2712280	ORMDL3	0.0967	0.008	0.1135	0.0852		10.6534	10.5776	0.07585		0.11825	-0.18995	0.3082
ILMN_2639155	PRCP	-0.52522	-0.27112	-0.43809	-0.30938		9.4977	9.88365	-0.385953		1.02034	0.71215	0.308187	x	x
ILMN_1244460	EFNA1	-0.10327	-0.30508	-0.19783	0.61511		7.0461	7.04387	0.0022325		0.109135	-0.199032	0.308167
ILMN_2615369	DNAJC18	-0.24423	0.03189	-0.15963	0.04092		7.30877	7.39153	-0.0827625		0.691618	0.383623	0.307995	x	x
ILMN_1238227	RPL23	0.808	1.11303	0.6829	1.0569		11.1981	10.2829	0.915207		-0.037375	-0.345332	0.307957
ILMN_1218242	PVRL2	-0.5715	0.41981	-0.1822	0.35103		6.11291	6.10862	0.004285		0.321165	0.0132275	0.307937
ILMN_1245842	NT5C3L	0.56647	0.82671	1.22735	0.94957		10.5726	9.68005	0.892525		0.336837	0.0289425	0.307895
ILMN_3002875	ATP9B	-0.67067	-1.08073	-0.94776	-2.0725		7.42115	8.61407	-1.19292		0.212945	-0.09449	0.307435
ILMN_2600113	GTPBP2	-0.4752	-0.6926	-0.9092	-0.7607		10.6055	11.315	-0.709425		0.666105	0.3587	0.307405	x
ILMN_2998303	KATNA1	0.23392	0.31481	0.27486	0.06561		9.30912	9.08683	0.2223		0.01662	-0.290777	0.307398		x
ILMN_2763748	PTK9	0.20666	0.7949	0.66413	0.46863		7.12004	6.58646	0.53358		0.948958	0.64165	0.307308	x	x
ILMN_2672543	CCDC120	0.64674	0.66504	0.99547	0.57044		8.42485	7.70543	0.719423		-0.170797	-0.47806	0.307263
ILMN_2767187	MRPL53	1.0663	0.8195	1.3485	1.1879		12.8456	11.74	1.10555		0.82415	0.51695	0.3072	x	x
ILMN_1241845	TIMM50	0.3926	0.3186	0.3718	0.64913		10.6079	10.1749	0.433032		1.21545	0.908305	0.307147	x	x
ILMN_2512043	LOC100047012	0.37034	0.18085	1.10264	0.53648		10.1136	9.56604	0.547577		0.544803	0.237758	0.307045
ILMN_2965526	PAPD1	-0.23085	-0.14551	-0.20191	-0.22878		8.75989	8.96165	-0.201762		0.236605	-0.069875	0.30648
ILMN_2722455	PRMT5	-0.2538	0.1756	-0.1284	-0.2048		10.403	10.5059	-0.10285		0.121125	-0.18535	0.306475
ILMN_1223624	HRAS1	1.71019	1.4086	2.18893	2.01624		10.8829	9.05194	1.83099		0.721085	0.41482	0.306265	x
ILMN_2981792	ABCD4	-0.6473	-0.21145	-1.09784	-1.05528		6.22342	6.97639	-0.752968		0.726758	0.420573	0.306185	x
ILMN_2770471	SLC9A1	-0.79217	-0.91981	-0.91793	-0.97152		9.38604	10.2864	-0.900358		0.971238	0.665083	0.306155	x	x
ILMN_2592239	PIGP	0.5829	0.3424	0.2803	0.6066		11.6168	11.1637	0.45305		0.200225	-0.105825	0.30605
ILMN_2861123	TMEM150	0.40282	0.33975	0.31125	0.2543		8.65213	8.3251	0.32703		0.620907	0.31496	0.305948	x
ILMN_2605165	MEGF11	-1.22828	-1.23505	-1.07515	-1.2524		8.77586	9.97358	-1.19772		0.77657	0.47092	0.30565	x
ILMN_2639360	SLC7A4	0.26927	-0.27267	-0.34271	-0.38223		7.18117	7.36325	-0.182085		-0.02769	-0.333328	0.305638
ILMN_1259299	3110056O03RIK	-0.64	-0.5315	-0.6022	-1.0654		11.7865	12.4963	-0.709775		0.9638	0.658275	0.305525	x	x
ILMN_3060538	E130308A19RIK	0.07506	-0.16933	0.52842	0.03378		6.27837	6.16139	0.116983		0.048335	-0.257148	0.305483
ILMN_2705673	SPG21	1.07582	0.72344	1.30192	1.27038		10.534	9.44108	1.09289		0.366967	0.061845	0.305122	x
ILMN_2751247	URM1	0.58181	0.76759	0.49979	0.81358		7.96527	7.29957	0.665692		0.343362	0.0383125	0.30505
ILMN_2667346	SRXN1	1.19811	1.10577	1.40939	1.88554		8.95531	7.55561	1.3997		0.31175	0.0068225	0.304928
ILMN_2617835	MYO9B	-0.99024	-0.95382	-0.60332	-0.79418		9.38906	10.2244	-0.83539		1.11979	0.815012	0.30478	x	x
ILMN_2715661	PEX11C	0.80848	0.69852	0.19165	1.10344		6.36388	5.66336	0.700523		0.15668	-0.148085	0.304765
ILMN_2850450	APBB2	-0.53359	-0.22039	-0.34928	-0.32063		8.16907	8.52504	-0.355973		0.321157	0.016465	0.304693	x
ILMN_2663576	MIC2L1	-0.3097	-0.4213	-0.3328	-0.6399		10.6724	11.0983	-0.425925		0.6116	0.307325	0.304275	x	x
ILMN_1230357	ITPR1	-1.6678	-1.7651	-2.06781	-1.23627		8.19015	9.87439	-1.68424		-0.211255	-0.51541	0.304155
ILMN_2863903	RNF25	0.62581	0.97483	0.46016	0.33055		8.67995	8.08212	0.597838		0.206133	-0.0979275	0.30406
ILMN_2701233	FGF1	1.31287	1.00415	-0.3577	0.10091		6.31802	5.80296	0.515057		0.915868	0.611853	0.304015
ILMN_2733277	SLC25A36	-1.64715	-1.27739	-1.9335	-1.66698		6.33506	7.96632	-1.63126		0.434822	0.130873	0.30395
ILMN_2907721	TMEM17	0.33558	0.40754	0.80528	0.50548		8.76497	8.2515	0.51347		0.461317	0.157455	0.303862	x
ILMN_2748806	WWC2	-0.17868	-0.15187	1.03618	-0.28698		6.28876	6.18409	0.104663		-0.122765	-0.426533	0.303768
ILMN_2660175	FBXO6	0.7442	0.483	0.2754	0.6511		11.1646	10.6262	0.538425		0.723598	0.419925	0.303672	x	x
ILMN_2647313	KLHL26	0.20282	-0.01277	0.11932	0.08743		9.6226	9.5234	0.0992		0.326825	0.0231875	0.303637	x
ILMN_2646625	JUN	-0.24049	-0.7277	-0.5417	-0.56184		9.47818	9.99611	-0.517933		0.17054	-0.13304	0.30358
ILMN_1236611	MARK1	-0.60236	-0.77624	0.19082	-0.03723		7.26949	7.57574	-0.306252		0.283225	-0.02017	0.303395
ILMN_2744478	LRRC1	0.3451	0.63885	0.5148	0.91632		7.89712	7.29336	0.603767		0.784127	0.480952	0.303175	x	x
ILMN_1224034	PDE1B	0.7787	0.607	1.03451	0.76116		7.88546	7.09012	0.795342		-1.14945	-1.45259	0.30314	x	x
ILMN_2895847	MTHFS	0.91327	0.80579	1.12016	0.90563		6.53336	5.59715	0.936212		0.725945	0.422833	0.303112	x	x
ILMN_3139693	RAB11FIP5	0.45049	0.38368	0.70654	0.27652		8.51835	8.06404	0.454308		0.0013325	-0.30177	0.303103
ILMN_2992403	2810452K22RIK	1.28386	1.06314	1.3882	1.7532		11.2131	9.84105	1.3721		0.4106	0.107912	0.302687
ILMN_2863264	CTDSP2	0.0058	-0.2623	0.3252	0.1183		10.7126	10.6658	0.04675		-0.35765	-0.6602	0.30255		x
ILMN_2619983	SDC2	-0.76531	-1.02769	-1.63222	-1.23929		8.80635	9.97248	-1.16613		-0.191858	-0.494367	0.30251
ILMN_2920027	DTNB	0.73256	0.90181	0.98954	0.5068		8.32319	7.54051	0.782678		-0.0844875	-0.386827	0.30234		x
ILMN_2653617	CD63	-0.1945	0.1375	-0.273	-0.2732		13.0315	13.1823	-0.1508		0.018125	-0.284075	0.3022
ILMN_2615854	DDRGK1	-0.0358	0.047	-0.321	-0.1865		12.2351	12.3591	-0.124075		0.4449	0.14285	0.30205	x
ILMN_1212653	RFTN2	0.34053	0.0213	0.09751	0.22601		9.86585	9.69452	0.171337		-0.39427	-0.696282	0.302013	x	x
ILMN_2873822	AEBP1	-0.15024	-0.25065	-0.7143	-0.80103		9.12024	9.59929	-0.479055		-0.231087	-0.53291	0.301823
ILMN_3108372	MTAP6	0	-0.78108	0.29417	-0.07769		5.91655	6.0577	-0.14115		0.200283	-0.101375	0.301657
ILMN_1226187	LANCL1	0.362	0.1914	0.28843	0.36376		10.2075	9.9061	0.301398		0.313242	0.0116025	0.30164	x
ILMN_2997308	GTF2H4	0.79114	0.88624	1.17559	0.8244		9.96189	9.04255	0.919342		0.52758	0.226572	0.301008	x
ILMN_2731379	6430527G18RIK	0.49078	-0.52721	0.28515	0.01708		5.82685	5.7604	0.06645		0.31754	0.01661	0.30093
ILMN_2655694	MED9	1.44735	1.22051	1.71599	1.77022		8.74928	7.21076	1.53852		0.98704	0.686115	0.300925	x	x
ILMN_2613399	SCYE1	-0.1757	0.1661	-0.1781	0.168		10.6504	10.6553	-0.004925		0.13645	-0.164375	0.300825
ILMN_2723891	MEGF9	-2.0041	-1.42402	-1.93395	-1.94371		5.95411	7.78056	-1.82645		-0.675135	-0.975718	0.300582	x	x
ILMN_2758198	SORD	-0.50158	0.3906	0.27019	-0.0321		7.43714	7.40536	0.0317775		0.648285	0.347783	0.300502	x
ILMN_2986605	PDSS1	-0.39189	-0.37063	-0.30309	-0.13551		8.04058	8.34086	-0.30028		0.0888125	-0.211672	0.300485
ILMN_2649456	PRR15	0.48594	0.67512	1.14439	1.37084		7.13557	6.21649	0.919073		0.38359	0.083115	0.300475
ILMN_2623184	NKIRAS2	0.82478	0.92325	1.53908	1.34299		9.64039	8.48286	1.15752		0.24108	-0.05931	0.30039
ILMN_1260593	1700052N19RIK	-0.16707	0.24701	-0.08318	-0.10362		8.50122	8.52794	-0.026715		0.514923	0.214663	0.30026	x
ILMN_2827311	GTF3A	1.3303	1.0731	1.3862	1.5763		11.6528	10.3114	1.34147		0.20395	-0.096175	0.300125
ILMN_2839682	BTBD6	0.63602	0.60079	1.22579	1.12338		9.50963	8.61314	0.896495		0.183053	-0.117045	0.300097
ILMN_2836586	MFSD10	-0.76718	-0.4743	-0.78547	-1.05508		6.4234	7.19391	-0.770507		0.352477	0.0523825	0.300095
ILMN_2975640	SNRPG	1.1254	1.1154	1.1846	1.1711		12.5274	11.3782	1.14913		0.15345	-0.1466	0.30005
ILMN_2760116	LOC100048046	1.2031	0.90909	1.53147	1.51991		10.168	8.87715	1.29089		0.300155	0.000205	0.29995
ILMN_2961091	SLC29A3	-0.28389	-0.71924	-1.69028	-1.3566		7.18596	8.19846	-1.0125		0.543775	0.24399	0.299785
ILMN_2607609	YIF1B	0.4436	0.393	0.4544	0.2629		10.7501	10.3616	0.388475		0.625025	0.32525	0.299775	x
ILMN_2666225	ATP5SL	0.98223	1.45336	1.12177	1.03784		7.93633	6.78753	1.1488		-0.780225	-1.07983	0.299602	x	x
ILMN_2963792	1190005F20RIK	-0.25337	-0.08791	-0.56563	-0.39832		8.815	9.14131	-0.326307		0.288913	-0.010595	0.299508
ILMN_2996338	CD70	1.73503	0.96668	0.42282	1.11992		7.41981	6.3587	1.06111		1.95938	1.66014	0.29923	x	x
ILMN_1232903	ACBD6	0.96729	0.7095	0.73664	0.78855		10.7758	9.97533	0.800495		0.14945	-0.149445	0.298895
ILMN_2780022	4833424O15RIK	-1.72808	-1.55901	-2.41979	-2.5443		9.16518	11.228	-2.0628		-0.24477	-0.543625	0.298855
ILMN_1224678	GLT8D1	-0.5985	-0.5651	-1.0508	-0.91093		10.0027	10.7841	-0.781333		-0.204013	-0.502825	0.298812		x
ILMN_2809202	CDCA4	-0.08871	0.02524	0.52249	0.2519		8.23673	8.05901	0.17773		0.467705	0.169035	0.29867
ILMN_2970167	WWP2	0.20185	-0.26552	0.34298	0.31417		6.2193	6.07093	0.14837		0.251893	-0.0467725	0.298665
ILMN_2620804	4833421E05RIK	1.50022	1.15342	1.57451	1.71203		9.08699	7.60194	1.48505		0.666945	0.368402	0.298543	x
ILMN_2598990	LNX2	0.23784	0.15976	0.35736	-0.23796		6.95927	6.83002	0.12925		0.086935	-0.211385	0.29832
ILMN_2722129	HPS1	0.49883	-0.09685	-0.03273	-0.87297		6.91673	7.04266	-0.12593		0.106175	-0.19211	0.298285
ILMN_3005266	CHRAC1	1.36684	1.09491	1.7237	1.73218		10.1169	8.63753	1.47941		0.07571	-0.22252	0.29823
ILMN_2745259	EMD	0.81635	0.76787	0.89866	0.99497		9.07858	8.20911	0.869463		0.476493	0.178587	0.297905	x
ILMN_3144164	IRS2	-0.31136	-0.70042	-0.54088	-0.84269		9.21857	9.8174	-0.598838		0.331328	0.033505	0.297823
ILMN_2846198	ECHDC2	0.85733	0.36017	0.61351	-0.31758		6.42523	6.04687	0.378357		-0.104435	-0.402185	0.29775
ILMN_1252302	TAF6	0.74633	1.44811	1.57065	1.43298		7.59122	6.2917	1.29952		0.0923225	-0.205325	0.297648
ILMN_3001946	METTL1	0.34064	0.44954	0.44478	0.51925		8.62941	8.19086	0.438553		0.40486	0.107318	0.297542
ILMN_2723024	BC004044	0.31207	0.48084	0.30662	0.12669		6.3453	6.03874	0.306555		0.209498	-0.087965	0.297462
ILMN_1250816	APEH	-0.1277	-0.1422	-0.434	-0.4071		10.8787	11.1564	-0.27775		0.499555	0.20225	0.297305	x
ILMN_2879848	ST3GAL3	0.64316	0.1219	0.6071	0.6477		10.4545	9.94956	0.504965		0.728895	0.43165	0.297245	x	x
ILMN_2596396	GRASP	0.54353	0.47133	0.42199	0.50426		9.22455	8.73927	0.485278		0.792975	0.495925	0.29705	x
ILMN_2878430	RPL30	1.0791	0.9827	0.8904	1.2049		12.0392	11	1.03927		0.431275	0.134325	0.29695	x
ILMN_1248181	ZBTB7A	-1.14078	-1.1541	-1.44213	-1.71431		7.7378	9.10063	-1.36283		0.59619	0.29931	0.29688	x
ILMN_2648648	BNIP1	0.50015	0.39551	0.88503	0.95377		9.54625	8.86263	0.683615		0.854127	0.557298	0.29683	x	x
ILMN_2754598	CENTG3	0.23024	-0.03686	0.32571	0.17505		7.16717	6.99364	0.173535		0.0549925	-0.241682	0.296675
ILMN_1232524	HIST1H4I	0.94454	1.0154	1.40149	1.36477		10.5587	9.37715	1.18155		1.38813	1.09152	0.296608	x	x
ILMN_2606015	2500002L14RIK	0.84002	0.76619	1.09506	1.12697		9.56648	8.60942	0.95706		0.809625	0.513045	0.29658	x	x
ILMN_2753173	CEND1	1.22748	0.83119	1.21958	1.24919		8.59137	7.45951	1.13186		0.546738	0.250322	0.296415	x
ILMN_2926257	GPATCH1	0.06867	0.29376	-0.24533	0.1477		6.32857	6.26237	0.0662		-0.06166	-0.358058	0.296397
ILMN_3038404	TCF25	-2.44609	-1.75076	-1.71081	-3.1237		5.50602	7.76386	-2.25784		-0.922458	-1.21883	0.296372	x	x
ILMN_1255513	CDR2	0.4765	-0.04099	0.60581	0.81146		9.00837	8.54518	0.463195		0.82369	0.527337	0.296352	x
ILMN_2822134	HMGCL	0.322	0.2333	0.306	0.4699		11.0848	10.7521	0.3328		0.393525	0.0973	0.296225	x
ILMN_2651462	MUS81	0.90879	0.5376	0.73562	0.43357		6.85351	6.19961	0.653895		0.64912	0.35294	0.29618	x
ILMN_3161289	GNAZ	-0.0063	-0.2782	0.6137	0.1145		10.5256	10.4146	0.110925		0.68892	0.39283	0.29609	x
ILMN_2682623	AUP1	0.3579	0.3044	0.4778	0.268		11.3064	10.9544	0.352025		0.1704	-0.125625	0.296025
ILMN_2820379	RNF135	0.64679	0.3434	0.23601	0.41162		10.1644	9.75499	0.409455		0.306397	0.0104075	0.29599
ILMN_2704855	LOC100047674	-1.00081	-1.50863	-0.49165	-1.06089		5.70229	6.71779	-1.0155		0.382517	0.086675	0.295843	x
ILMN_2616309	PTTG1IP	-0.3824	-0.6723	-0.6076	-0.4872		12.1886	12.726	-0.537375		0.439975	0.1442	0.295775	x
ILMN_2665552	MRPL22	0.7438	0.7998	1.07307	1.1684		11.0541	10.1078	0.946268		-0.2315	-0.526843	0.295343		x
ILMN_2882820	ORAOV1	0.36808	0.72193	0.17699	0.30251		9.3142	8.92182	0.392377		0.662985	0.367835	0.29515	x
ILMN_2801540	CHCHD5	1.61625	1.42932	1.49257	1.75223		9.08735	7.51476	1.57259		0.277158	-0.0178	0.294958
ILMN_2643021	TMEM169	-0.03396	-0.38074	-0.66209	-0.50304		7.54776	7.94272	-0.394957		-0.480285	-0.775185	0.2949	x	x
ILMN_3126848	MEIS3	1.06244	0.84662	1.49892	1.0818		6.92094	5.79849	1.12245		-0.242157	-0.536718	0.29456		x
ILMN_1247027	SPATS1	1.69333	1.13725	1.35985	1.27364		7.63243	6.26641	1.36602		0.222853	-0.07169	0.294543
ILMN_2605941	GNPAT	0.78787	0.89229	1.02751	1.16813		9.14469	8.17574	0.96895		0.49751	0.202983	0.294527	x
ILMN_1237399	RIT2	1.04317	1.71044	1.42932	1.64829		7.64059	6.18279	1.4578		-2.09362	-2.38802	0.294395	x	x
ILMN_1224942	SHMT2	-0.26438	-0.30012	-0.23208	-0.28625		8.32861	8.59932	-0.270708		0.818655	0.524315	0.29434	x
ILMN_3129825	PROSC	-0.02005	-0.06909	0.01734	0.54946		7.15209	7.03267	0.119415		0.714957	0.420745	0.294212	x
ILMN_3039637	DHRS7B	0.64798	0.54754	0.75821	0.72128		9.44968	8.78093	0.668753		0.888655	0.594463	0.294192	x	x
ILMN_2742867	MTAP	0.0449	0.18856	-0.31524	0.1722		8.9327	8.9101	0.022605		0.229515	-0.0646275	0.294142
ILMN_2931384	LRRC59	0.17607	0.30842	0.52956	0.31115		8.43813	8.10684	0.3313		0.57005	0.275932	0.294117	x
ILMN_2945238	PRDM4	-0.53349	-0.43399	0.2066	0.1809		9.82713	9.97212	-0.144995		0.3372	0.043095	0.294105
ILMN_2858742	PMM2	0.10521	0.42818	0.58694	0.38531		8.73832	8.36191	0.37641		0.163622	-0.130432	0.294055
ILMN_1253966	PFKFB2	-1.17773	-1.06675	-1.57869	-1.34782		7.45388	8.74662	-1.29275		-0.236205	-0.530227	0.294022
ILMN_1218967	KIF2C	-0.4517	-0.52615	-0.66946	-0.71448		9.51328	10.1037	-0.590448		0.96746	0.67345	0.29401	x
ILMN_2975041	NXT1	0.98322	0.90316	1.39871	1.1872		10.5553	9.43725	1.11807		0.490552	0.196905	0.293647	x
ILMN_1252057	FBXO31	1.14889	0.70378	1.20432	1.04858		8.31399	7.28759	1.02639		0.0880225	-0.205383	0.293405
ILMN_1259684	ENDOGL1	-0.00482	-0.0761	0.22383	0.16081		8.90006	8.82413	0.07593		0.89951	0.606145	0.293365	x	x
ILMN_2732627	POLR3B	-0.6224	-0.5548	-0.76139	-0.70342		8.79663	9.45713	-0.660502		0.932158	0.638905	0.293253	x
ILMN_2629764	BCL6B	0.23866	0.20678	0.70526	0.29228		6.85004	6.4893	0.360745		0.740685	0.44777	0.292915	x
ILMN_2714678	PIF1	-0.86051	-0.61232	-0.50075	-0.69143		9.2425	9.90876	-0.666253		1.4167	1.12382	0.292877	x	x
ILMN_2675199	LOC100047606	-1.16422	-1.01069	-1.54423	-1.73501		8.70496	10.0685	-1.36354		-0.0318975	-0.32473	0.292832
ILMN_3146952	PDE1A	0.03501	0.17936	0.33416	0.38203		8.45525	8.22261	0.23264		-1.45373	-1.74654	0.292813	x	x
ILMN_2798400	LCAT	1.35296	0.07321	0.13599	-0.89432		6.45714	6.29017	0.16696		0.822833	0.530117	0.292715
ILMN_2655907	CHRM3	-0.62298	-0.7463	-0.40267	-0.78997		6.79491	7.43539	-0.64048		1.03319	0.740483	0.292707	x
ILMN_1218154	ERCC3	0.46363	0.68175	0.25473	0.48589		8.4571	7.9856	0.4715		0.38324	0.0905425	0.292698
ILMN_2741677	BACH1	-1.01322	-1.21149	-0.98005	-0.84291		8.44243	9.45434	-1.01192		-0.315727	-0.608322	0.292595		x
ILMN_3030392	5133400G04RIK	1.45698	1.56805	1.5844	1.88281		9.77295	8.14989	1.62306		0.598458	0.30587	0.292588	x
ILMN_2755973	POMT2	-0.10717	-0.58492	-0.28843	-0.44028		9.3092	9.6644	-0.3552		1.60755	1.31501	0.292545	x	x
ILMN_3163374	BAIAP2	0.32951	0.21263	1.5836	-0.84646		5.69288	5.37306	0.31982		0.2711	-0.0213675	0.292468
ILMN_2632230	D2ERTD391E	0.3489	0.23556	0.48926	0.37153		8.25998	7.89867	0.361313		0.042125	-0.25016	0.292285
ILMN_2971767	MYD88	0.71435	0.5293	0.97048	0.84362		10.5432	9.77874	0.764438		0.655453	0.3632	0.292253	x
ILMN_1221145	TSTA3	0.3501	0.3103	0.3287	0.6794		12.5497	12.1326	0.417125		1.198	0.906175	0.291825	x	x
ILMN_3009334	NCAPH2	-0.045	-0.1202	0.6598	0.1927		11.2513	11.0795	0.171825		1.01099	0.71934	0.29165	x	x
ILMN_1214800	RNF167	0.06899	-0.09849	0.38853	0.02152		8.42062	8.32548	0.0951375		0.392267	0.100738	0.29153	x
ILMN_1224434	MTDH	-1.58921	-1.25026	-2.33324	-2.00513		8.24115	10.0356	-1.79446		0.462895	0.17142	0.291475
ILMN_1254444	DUS4L	-0.07081	0.47146	-0.21172	0.26805		8.52944	8.4152	0.114245		0.067385	-0.223747	0.291132
ILMN_2693461	SSBP2	0.20919	0.47278	0.95698	0.90294		8.56919	7.93372	0.635473		0.258708	-0.0322575	0.290965
ILMN_3148489	FURIN	-0.50044	-0.74926	-0.31552	-0.60934		8.9182	9.46184	-0.54364		-0.67024	-0.96106	0.29082	x	x
ILMN_2807665	2010003O18RIK	0.3574	0.3375	0.3828	0.7028		11.4568	11.0116	0.445125		0.6055	0.314725	0.290775	x	x
ILMN_2640457	PCDHB22	-1.31567	-1.74168	-1.94719	-1.96226		6.07836	7.82006	-1.7417		-0.135755	-0.426462	0.290707
ILMN_2482756	USF2	0.77289	0.47937	1.08883	1.14586		8.1934	7.32166	0.871738		0.37442	0.08386	0.29056
ILMN_1229035	C87436	0.5658	0.33745	0.929	1.15714		6.77751	6.03016	0.747348		-0.185762	-0.476267	0.290505
ILMN_2993779	5630401D24RIK	0.23315	-0.26011	0.23813	0.17448		5.81897	5.72256	0.0964125		-0.104675	-0.395127	0.290452
ILMN_2617265	IPO13	-0.1287	-0.2442	-0.5554	-0.6358		10.3709	10.762	-0.391025		-0.165075	-0.4554	0.290325		x
ILMN_2609897	PRSS35	-0.55631	-0.65807	-0.88558	-1.39006		8.70496	9.57747	-0.872505		-0.359562	-0.64947	0.289907
ILMN_1250815	WSB1	-2.93134	-1.93246	-2.65163	-2.92182		8.21364	10.823	-2.60931		-0.325395	-0.615225	0.28983
ILMN_2948272	SPC24	0.59377	0.56408	1.01375	1.40979		9.56568	8.67033	0.895347		0.44393	0.15426	0.28967
ILMN_2893749	HMOX2	0.76542	0.7825	0.85703	1.02725		10.2614	9.4034	0.85805		0.291145	0.001555	0.28959
ILMN_2690839	ESAM	1.54109	-1.87442	0.00946	-2.3949		6.51597	7.19566	-0.679692		1.32073	1.0313	0.289433
ILMN_2641152	NPHP4	-0.73694	-0.57766	-0.04165	-0.731		7.5957	8.11752	-0.521813		0.556085	0.266737	0.289348
ILMN_2833415	ABHD7	0.47004	0.4082	0.73582	1.1751		9.28004	8.58275	0.69729		0.341003	0.0518925	0.28911
ILMN_1219712	CTPS	-0.38212	-0.06339	-0.04112	0.00314		7.99924	8.12011	-0.120873		0.84853	0.55948	0.28905	x	x
ILMN_1253970	SIRT7	-0.2252	-0.5625	-0.2935	-0.5431		10.7188	11.1249	-0.406075		0.46485	0.17615	0.2887	x
ILMN_2675333	MORN4	1.12843	0.69476	1.31061	1.69719		8.46994	7.26219	1.20775		0.26793	-0.0206525	0.288583
ILMN_2669189	LIMA1	-1.26205	-1.21039	-1.20492	-1.5384		8.6688	9.97274	-1.30394		-0.51264	-0.800838	0.288197	x	x
ILMN_2754015	INO80C	0.57022	0.07942	1.18718	0.7445		6.91416	6.26883	0.64533		1.18325	0.89512	0.288127	x	x
ILMN_1229397	SLC1A1	-0.87938	-0.95505	-1.05563	-1.07712		7.94017	8.93197	-0.991795		0.635317	0.34719	0.288127	x
ILMN_2623886	A030007L17RIK	0.83315	0.86278	0.76331	1.02631		8.13058	7.25919	0.871388		0.0963775	-0.191645	0.288023
ILMN_2921303	TYMS-PS	0.16216	0.32273	1.0162	0.86484		10.2251	9.63359	0.591482		0.949542	0.66188	0.287662	x	x
ILMN_3101732	SYNGR1	1.17752	0.77238	1.35809	1.18057		10.4929	9.37073	1.12214		0.498675	0.211042	0.287633	x
ILMN_2627733	SLC46A3	0.21878	0.13298	0.44789	0.14457		9.21556	8.9795	0.236055		0.492057	0.20472	0.287338	x
ILMN_1236358	CHD4	-0.77816	-0.72379	-0.55733	-1.45531		9.18087	10.0595	-0.878648		0.002695	-0.28451	0.287205
ILMN_2678421	PCOLCE2	-0.05064	-0.57136	0.12813	-0.30376		9.20664	9.40604	-0.199407		1.36726	1.08025	0.287002	x	x
ILMN_1215740	ZFP46	-0.2886	-0.3099	0.1666	-0.1979		10.7032	10.8606	-0.15745		0.147275	-0.139725	0.287
ILMN_2726092	CDK8	-0.5597	-0.43441	-0.76536	-0.59705		8.89338	9.4825	-0.58913		0.099885	-0.18685	0.286735
ILMN_1224368	IDH3G	-0.0624	0.2012	0.0206	0.09614		10.2259	10.162	0.063885		0.600455	0.313895	0.28656	x
ILMN_2677531	MOSPD3	1.46524	1.72208	1.86346	2.07877		7.90685	6.12446	1.78239		-0.105093	-0.391607	0.286515
ILMN_2689540	ACBD4	1.0621	1.03186	1.30058	0.58906		7.69876	6.70286	0.9959		-0.735465	-1.02188	0.286412	x	x
ILMN_2750428	TIMM44	-0.02335	0.20735	0.00985	-0.26329		9.00437	9.02173	-0.01736		0.50926	0.223117	0.286143	x
ILMN_2697918	LOC381302	-0.5846	-0.3681	-0.9284	-0.8795		10.4086	11.0987	-0.69015		0.400875	0.114825	0.28605
ILMN_2747552	FBXO34	-0.46993	-0.47798	-0.11595	-0.13684		8.54463	8.84481	-0.300175		-0.0580825	-0.343858	0.285775		x
ILMN_3070389	ENSMUSG00000068790	-1.44871	-1.30145	-1.47256	-0.97211		9.39466	10.6934	-1.29871		0.43463	0.14889	0.28574
ILMN_3163029	VKORC1L1	0.53997	0.148	0.5927	0.68896		8.79436	8.30195	0.492407		0.68243	0.396793	0.285637	x	x
ILMN_2914271	ARAF	-0.50571	-0.6241	-0.71072	-0.67563		9.92251	10.5515	-0.62904		0.656577	0.371075	0.285502	x	x
ILMN_2805339	HSPB6	0.7262	0.8111	1.2007	1.1076		11.7605	10.7991	0.9614		0.6805	0.3951	0.2854	x
ILMN_2662243	NEK8	-1.29105	-0.95172	-1.3412	-1.63801		5.85859	7.16408	-1.3055		0.707327	0.422078	0.28525	x
ILMN_2920309	TRIT1	-0.6134	-0.53809	-0.77234	-0.48403		8.26273	8.86469	-0.601965		0.408313	0.123077	0.285235	x
ILMN_1217444	PPP2R5E	-0.9271	-0.17634	-0.74327	-0.70531		7.46432	8.10233	-0.638005		0.647247	0.362212	0.285035	x
ILMN_2870302	PARP3	-0.22366	-0.36978	-0.6663	-0.66128		7.03869	7.51895	-0.480255		0.491812	0.206782	0.28503
ILMN_3046846	RPS27A	0.7947	0.7363	0.8286	1.1057		12.1004	11.234	0.866325		0.456425	0.171425	0.285	x
ILMN_2705878	LIMD2	0.40706	0.34702	0.94596	0.37634		6.14485	5.62575	0.519095		0.993045	0.708088	0.284957	x
ILMN_2723438	NUBP2	1.16115	1.07788	1.16015	1.26992		9.31608	8.1488	1.16728		0.43586	0.150995	0.284865
ILMN_2923671	RRAGB	-0.27283	-0.26315	-0.59716	-0.61077		9.23365	9.66962	-0.435977		0.0225125	-0.26232	0.284832
ILMN_2870950	2410003P15RIK	0.0384	-0.0599	0.0496	0.50731		10.3366	10.2027	0.133852		0.466695	0.181885	0.28481	x
ILMN_2716585	RNASEH1	0.59701	0.83294	0.5835	1.09012		8.58566	7.80976	0.775893		0.702538	0.417777	0.28476	x	x
ILMN_2435079	ZMPSTE24	-1.00057	-0.86556	-1.38557	-1.11497		7.54457	8.63623	-1.09167		0.549733	0.265243	0.28449	x
ILMN_1256334	ATP6V0A1	-0.57788	0.98231	-0.28853	-0.48209		5.36545	5.457	-0.0915475		-0.45277	-0.737163	0.284393		x
ILMN_2892215	GM71	1.44788	-0.17699	1.80874	1.59854		7.13874	5.9692	1.16954		0.22786	-0.0565125	0.284373
ILMN_2956743	NARG1L	-2.13481	-1.55209	-2.58031	-3.07117		6.80616	9.14075	-2.3346		0.374537	0.09026	0.284277
ILMN_2659224	CSPG4	-1.47275	-1.4764	-1.31995	-1.48814		9.46302	10.9023	-1.43931		0.666388	0.382225	0.284163
ILMN_2634083	CDKN1A	0.1942	0.1824	0.3856	0.3248		11.686	11.4142	0.27175		0.91485	0.6307	0.28415	x	x
ILMN_2605703	UFSP1	0.13148	-0.0059	0.61555	0.21918		7.96348	7.7234	0.240077		-0.192058	-0.476145	0.284087		x
ILMN_2454393	YPEL1	0.5928	0.74108	1.60825	1.48892		7.84469	6.73693	1.10776		-0.0582575	-0.34225	0.283993
ILMN_1216116	SMARCD2	-0.2093	-0.00562	-0.2925	-0.17738		8.95849	9.12969	-0.1712		0.951705	0.667715	0.28399	x	x
ILMN_2739965	CSNK1D	0.3557	0.1954	0.4618	0.2481		11.7196	11.4044	0.31525		1.07885	0.794875	0.283975	x	x
ILMN_2604806	1110012L19RIK	0.55712	0.19385	0.83239	1.38423		8.0679	7.326	0.741898		0.317163	0.0332375	0.283925
ILMN_2751248	2210012G02RIK	0.79504	0.55252	0.73482	0.88122		7.56858	6.82767	0.7409		0.527843	0.24393	0.283913	x
ILMN_1243528	DMRTA2	1.31485	0.8415	0.71436	0.55429		8.06506	7.20881	0.85625		0.947473	0.663565	0.283908	x
ILMN_1231066	HIST2H2BE	0.19173	0.41373	0.50223	0.74411		7.72538	7.26243	0.46295		-0.229225	-0.513052	0.283828		x
ILMN_2483748	XRCC2	-0.05999	0.02237	0.19612	-0.17795		7.82177	7.82663	-0.0048625		0.532798	0.249042	0.283755
ILMN_2646123	RPUSD1	0.079	0.62613	2.26539	1.11751		6.18459	5.16258	1.02201		-0.158305	-0.441838	0.283532
ILMN_2707147	RANGRF	1.31239	1.19996	1.14778	1.6325		10.5137	9.19052	1.32316		0.572893	0.289582	0.28331	x
ILMN_2697060	DCP1A	-1.19351	-0.93984	-0.43261	-0.9342		7.41917	8.29421	-0.87504		0.643112	0.35983	0.283282	x
ILMN_2754377	PDE1A	0.10453	0.02809	0.42758	0.43883		8.25918	8.00942	0.249757		-1.44566	-1.7289	0.28324	x	x
ILMN_2916008	AGXT2L2	0.45994	0.45404	0.30852	0.39632		8.00083	7.59612	0.404705		0.452042	0.168825	0.283217
ILMN_2716497	CCNE1	0.59146	0.64698	0.98234	0.6505		7.85865	7.14084	0.71782		0.792152	0.508995	0.283157	x
ILMN_2649333	RPS6KL1	0.36059	-0.09268	0.10621	-0.19001		8.5787	8.53267	0.0460275		-0.115865	-0.398772	0.282907
ILMN_1240979	RBM38	0.95207	1.03049	1.48976	1.26707		8.67084	7.48599	1.18485		0.254288	-0.0280575	0.282345
ILMN_2664224	EPHX1	-0.12945	-0.45357	-0.80038	-0.40652		9.62483	10.0723	-0.44748		1.29323	1.01091	0.282312	x	x
ILMN_2639809	NUCB1	-0.33849	-0.3336	-0.36122	-0.60434		9.83321	10.2426	-0.409413		0.271092	-0.0109225	0.282015
ILMN_2715234	RNMTL1	0.73044	0.65686	1.11905	0.69437		8.19609	7.39591	0.80018		0.634462	0.352655	0.281807	x
ILMN_2855792	PNPO	0.80309	0.53247	0.80462	0.69015		7.42157	6.71399	0.707583		0.484847	0.203075	0.281772	x
ILMN_2870883	YRDC	1.09009	0.73978	1.48969	1.44999		9.2189	8.02652	1.19239		0.69487	0.413248	0.281622	x
ILMN_3163288	EGFL7	0.49229	-0.04388	1.04208	0.83056		9.22431	8.64405	0.580262		0.958075	0.67652	0.281555	x	x
ILMN_2608043	HES6	1.26092	0.82801	1.01074	0.89871		8.6841	7.6845	0.999595		0.99446	0.712942	0.281517	x
ILMN_2901227	TMEM5	0.3767	0.18846	0.2309	0.62607		10.3623	10.0068	0.355533		0.260185	-0.0212325	0.281418	x
ILMN_1246841	RELB	0.93494	0.59167	1.35528	1.07463		7.48396	6.49484	0.98913		0.482897	0.201702	0.281195
ILMN_1258977	TMEM33	-0.1887	-0.3882	-0.7253	-0.3846		11.3085	11.7302	-0.4217		0.169425	-0.11175	0.281175
ILMN_2728539	EXDL2	-1.26634	-1.30438	-1.8677	-1.31791		9.01839	10.4575	-1.43908		0.452617	0.171517	0.2811	x
ILMN_1260046	SFT2D2	-0.05382	-0.32447	-0.04191	-0.53587		7.75412	7.99314	-0.239018		1.048	0.76752	0.280477	x	x
ILMN_1258583	BRF2	1.25603	0.91226	1.61753	1.63864		9.36229	8.00617	1.35612		0.737287	0.456885	0.280403	x	x
ILMN_2608145	HDHD3	0.8584	0.90254	1.05918	0.99472		8.52509	7.57138	0.95371		0.348838	0.06846	0.280378
ILMN_1239627	4631426J05RIK	-0.5108	-0.61799	0.01866	-0.47162		6.34537	6.74081	-0.395438		0.396122	0.115768	0.280355
ILMN_2634317	SLC1A3	-1.7397	-1.6286	-2.2353	-1.9781		11.7746	13.67	-1.89542		0.283075	0.002975	0.2801
ILMN_2685133	1700034H14RIK	-0.1333	-0.0564	-0.2985	0.2004		10.2924	10.3643	-0.07195		-0.21025	-0.49035	0.2801		x
ILMN_2595857	ANKRD37	0.52295	0.38936	1.391	0.74672		9.91478	9.15228	0.762507		0.475812	0.195765	0.280047
ILMN_2624809	MTERF	-0.27206	-0.32829	-0.83346	-0.27689		8.20055	8.62822	-0.427675		0.17617	-0.103838	0.280007
ILMN_1216721	CDK5	0.55682	0.58407	0.74464	0.66358		8.86999	8.23272	0.637277		-0.186825	-0.466628	0.279803
ILMN_2917441	RUSC1	0.05816	0.0009	0.62264	0.13553		6.88332	6.67901	0.204307		0.3991	0.119452	0.279648	x
ILMN_2696247	ARIH2	-0.28124	-0.1727	-0.0346	-0.1846		10.1029	10.2712	-0.168285		-0.389785	-0.6694	0.279615	x	x
ILMN_2677046	GSTP1	0.5731	0.6432	0.2388	0.7459		12.6252	12.0749	0.55025		0.421325	0.14175	0.279575
ILMN_2767602	CHIC2	0.4513	0.392	0.9643	0.7198		11.5962	10.9644	0.63185		0.235375	-0.04415	0.279525
ILMN_2878071	LYZ	-2.00739	-0.92679	-0.72422	-3.21796		7.54914	9.26823	-1.71909		0.081525	-0.197773	0.279298
ILMN_2705969	PUS1	0.88763	0.92864	1.30424	1.08643		8.76007	7.70833	1.05173		0.0809	-0.19826	0.27916
ILMN_2699635	RAB6	-0.03384	0.08449	-0.43224	-0.35063		8.26172	8.44477	-0.183055		0.362898	0.083925	0.278973	x
ILMN_2864170	CHST3	-1.35629	-1.59994	-0.96141	-1.08154		8.80166	10.0515	-1.2498		0.071195	-0.207735	0.27893
ILMN_1232802	GRIK4	0.24513	-0.32794	0.30651	0.12958		7.29768	7.20936	0.08832		-0.159872	-0.43877	0.278898
ILMN_2747820	DHRS7	0.02507	0.11611	0.1374	-0.35503		8.8925	8.91161	-0.0191125		0.211253	-0.06746	0.278713
ILMN_1226731	PARP2	-0.2989	-0.2562	-0.7213	-0.0481		10.9837	11.3148	-0.331125		0.428025	0.149325	0.2787
ILMN_1228213	IFI30	-0.49339	0.07534	0.14682	-0.68474		5.97093	6.20992	-0.238992		0.161303	-0.117345	0.278648
ILMN_2668236	DOS	-0.1375	-0.2837	0.1476	-0.1699		10.3381	10.449	-0.110875		-0.219375	-0.49785	0.278475		x
ILMN_2622780	5530601I19RIK	-0.02021	0.33983	0.76706	0.77539		7.92825	7.46274	0.465518		-0.062615	-0.341077	0.278462
ILMN_2723931	E2F6	-0.0045	0.0197	0.0934	0.3834		10.8284	10.7054	0.123		0.375675	0.09735	0.278325
ILMN_2683586	CAPN2	0.7092	-0.34641	-0.18748	-0.45851		6.97844	7.04924	-0.0708		-0.405857	-0.68418	0.278323
ILMN_2734549	FBXL12	-0.26851	-0.19139	-0.03452	-0.06205		6.68002	6.81914	-0.139117		0.346693	0.0684775	0.278215
ILMN_2854117	2410081M15RIK	0.50347	0.45555	1.28335	0.63906		7.45331	6.73295	0.720357		0.0029375	-0.275127	0.278065
ILMN_2611261	ATP5J	0.98204	0.6849	1.24535	1.5226		10.2346	9.12585	1.10872		0.56815	0.290295	0.277855	x
ILMN_2493874	ZDHHC16	0.63272	0.56082	0.74254	0.8328		10.0463	9.35412	0.69222		0.573355	0.295597	0.277757	x	x
ILMN_2828768	USP28	-0.54944	-0.8313	-1.53494	-1.09631		6.41935	7.42235	-1.003		0.06364	-0.214103	0.277742
ILMN_3057018	PRRX1	-0.42031	-0.20973	-0.68416	-0.17054		8.10019	8.47137	-0.371185		0.106478	-0.171248	0.277725
ILMN_1237230	DGCR2	-0.2236	-0.5124	0.0423	-0.3204		10.2251	10.4786	-0.253525		-0.0193625	-0.297025	0.277662
ILMN_2468617	MED12	-1.13541	-0.83586	-1.58827	-1.71469		7.66228	8.98084	-1.31856		0.293457	0.016035	0.277422
ILMN_3160970	GPR17	-1.2848	-1.5842	-1.3257	-1.1427		11.3433	12.6777	-1.33435		1.00088	0.723525	0.27736	x	x
ILMN_2846368	BOLA2	1.2504	1.2866	1.5797	2.0239		12.972	11.4369	1.53515		0.3017	0.02435	0.27735
ILMN_2771956	CALU	-0.9982	-0.6243	-1.30864	-1.1121		10.1261	11.137	-1.01081		0.11108	-0.166175	0.277255
ILMN_1224256	ERLIN1	-0.91755	-0.88969	-0.81232	-0.46328		7.85615	8.62686	-0.77071		0.19741	-0.0798	0.27721
ILMN_1253134	UNC45A	-0.4042	-0.61315	-0.3832	-0.70803		9.14165	9.66879	-0.527145		0.629072	0.351882	0.27719	x
ILMN_1214150	GNG2	1.01253	0.92137	0.90112	1.62501		9.98278	8.86777	1.11501		0.802307	0.525162	0.277145	x
ILMN_2730532	STX17	0.40474	0.00637	0.81038	0.42999		7.13505	6.72218	0.41287		0.436213	0.159223	0.27699	x
ILMN_2728729	SDC4	0.41831	0.34246	0.08491	0.2765		9.61713	9.33659	0.280545		-0.46902	-0.745985	0.276965		x
ILMN_2624695	CHCHD4	1.08902	0.80147	1.22427	1.52462		10.2368	9.07695	1.15985		0.792943	0.515988	0.276955	x
ILMN_2698361	ARS2	-0.18991	-0.10977	-0.26293	-0.78602		9.88274	10.2199	-0.337157		-0.111398	-0.3882	0.276803
ILMN_2643832	PPM1G	-0.28647	0.1499	0.08947	-0.28061		9.80319	9.88512	-0.0819275		0.432892	0.15614	0.276752	x
ILMN_1256633	LOC100045567	0.40106	0.54992	0.69457	0.64917		9.4342	8.86052	0.57368		0.293473	0.0167425	0.27673	x
ILMN_1215331	DICER1	-0.48504	0.11159	-0.15346	-0.74376		7.71064	8.02831	-0.317668		0.596507	0.319783	0.276725	x
ILMN_2727437	0610031J06RIK	0.61682	0.67729	0.92343	0.92135		7.93113	7.14641	0.784722		0.439652	0.163253	0.2764	x
ILMN_2740464	IL1RAP	-1.39737	-1.93713	-2.64529	-1.65717		7.571	9.48024	-1.90924		-0.0982175	-0.374592	0.276375
ILMN_1221886	ZFP3	0.96166	0.8779	0.66639	0.88055		9.19964	8.35301	0.846625		0.221915	-0.054405	0.27632
ILMN_2812824	PEX16	1.1732	0.70261	0.75475	1.44439		8.62255	7.60381	1.01874		0.419428	0.143265	0.276163
ILMN_2815594	B230317C12RIK	0.47411	0.2337	1.00606	1.10349		8.7788	8.07446	0.70434		0.070275	-0.20578	0.276055
ILMN_2614895	NUS1	0.54897	0.19541	0.49481	0.7929		9.32865	8.82063	0.508023		0.86186	0.58585	0.27601	x	x
ILMN_2994108	SPSB3	0.20005	0.0862	0.30394	0.26089		10.1982	9.98543	0.21277		0.465132	0.189217	0.275915	x
ILMN_2983714	APITD1	1.1772	1.03354	1.4887	1.94654		10.0119	8.60036	1.4115		1.02091	0.74502	0.275885	x
ILMN_2705655	1700030K09RIK	-0.20151	-0.07316	-0.74246	-0.32725		8.79261	9.12871	-0.336095		0.82309	0.547318	0.275772	x	x
ILMN_2826157	TAF12	1.05933	0.97489	1.14495	1.43389		9.64878	8.49552	1.15326		0.76974	0.494127	0.275613	x	x
ILMN_2609495	ALG9	0.37033	0.18646	0.27792	0.46274		9.58051	9.25615	0.324362		0.85508	0.579553	0.275527	x	x
ILMN_2643212	RPRM	0.1603	0.296	0.639	0.7481		11.0567	10.5958	0.46085		-0.1114	-0.386825	0.275425
ILMN_2717176	RGL1	0.70183	0.32923	0.43597	0.71977		9.24275	8.69605	0.5467		-0.143595	-0.418988	0.275393
ILMN_2665063	SLC11A2	-0.41441	-0.97812	-0.68834	-0.48441		5.9498	6.59112	-0.64132		0.268587	-0.006515	0.275102
ILMN_2650532	TMED3	0.35315	0.26625	0.6968	0.52695		9.33996	8.87917	0.460787		0.461297	0.186303	0.274995	x
ILMN_2656440	ADCK1	0.18804	0.48506	0.18906	0.56178		8.0874	7.73142	0.355985		0.407825	0.132893	0.274932	x
ILMN_1249426	SOCS4	-0.21469	-0.65274	-0.65356	-0.25324		6.29227	6.73582	-0.443557		1.06851	0.793592	0.274918	x	x
ILMN_2646001	1110008J03RIK	1.01273	1.18905	1.27299	0.93666		7.47452	6.37167	1.10286		0.36184	0.0870375	0.274802	x
ILMN_1220820	TTC4	0.03617	-0.3892	-0.0043	-0.0275		8.12772	8.22393	-0.0962075		-0.080215	-0.354928	0.274713
ILMN_1221852	TMEM118	-0.5064	-0.7815	-0.528	-0.7549		10.5343	11.1769	-0.6427		0.479957	0.2054	0.274558	x
ILMN_2706882	DONSON	-0.30951	-0.10684	0.35547	0.27388		7.39519	7.34194	0.05325		0.82779	0.55328	0.27451	x
ILMN_1257061	MED11	1.53835	1.40318	1.66259	1.88461		9.38756	7.76538	1.62218		0.42651	0.152007	0.274503	x
ILMN_2744217	SPAG5	-1.64644	-1.25953	-1.52215	-1.43585		8.96568	10.4317	-1.46599		0.879887	0.605515	0.274372	x
ILMN_2710205	CHST12	0.23635	0.67911	0.72893	0.87953		6.67179	6.04081	0.63098		-0.55324	-0.827313	0.274073		x
ILMN_2634222	EFS	0.0965	-0.1473	0.3444	-0.1185		11.4321	11.3883	0.043775		0.8471	0.573125	0.273975	x	x
ILMN_2625680	GALNT1	-0.50778	-0.69578	-0.94194	-0.52154		7.38326	8.05002	-0.66676		0.204478	-0.0693625	0.27384
ILMN_1252761	DRG1	0.0425	0.0182	0.38829	0.49068		8.43454	8.19962	0.234917		0.239625	-0.0339975	0.273623
ILMN_2972645	PDZD11	0.94408	0.92876	1.31324	1.29398		9.65034	8.53033	1.12001		0.188702	-0.084885	0.273587
ILMN_2730410	MIF4GD	1.29133	1.24171	0.81711	1.74564		7.61978	6.34584	1.27395		1.04096	0.767467	0.273495	x	x
ILMN_2731260	TMEM143	0.93281	0.68735	1.23311	0.52329		6.03039	5.18625	0.84414		-0.126755	-0.400125	0.27337
ILMN_2793281	0610031J06RIK	0.6599	0.46538	0.4487	0.87514		9.78066	9.16838	0.61228		0.437212	0.163903	0.27331	x
ILMN_2760430	LRP10	-0.3019	-0.7604	-0.5791	-0.769		12.3072	12.9098	-0.6026		0.4899	0.217	0.2729	x
ILMN_1219118	MON1B	0.43235	-0.24062	0.65461	0.49904		8.51891	8.18257	0.336345		0.284383	0.0115225	0.27286
ILMN_1221251	1110012D08RIK	-0.35327	-0.28302	-0.12013	-0.30513		9.44642	9.71181	-0.265388		-0.220218	-0.492733	0.272515		x
ILMN_2680903	C79267	-0.3741	-0.47551	-0.09007	-0.53494		8.05129	8.41995	-0.368655		0.568407	0.295915	0.272492	x
ILMN_2864172	CHST3	-1.3544	-1.49903	-1.21676	-1.12142		8.31506	9.61297	-1.2979		0.00546	-0.26688	0.27234
ILMN_2688569	NSMAF	-0.13387	-0.25601	-0.52638	-0.09846		8.96901	9.22269	-0.25368		0.362355	0.0900175	0.272338	x
ILMN_2664049	MRPL38	0.3539	0.2467	0.3574	0.3986		11.7645	11.4253	0.33915		0.90685	0.63475	0.2721	x	x
ILMN_2746421	4121402D02RIK	0.57664	0.23827	1.00769	0.6384		8.70292	8.08767	0.61525		0.141083	-0.130985	0.272068
ILMN_2772380	MRTO4	0.78592	0.73596	1.167	1.22366		10.7964	9.81829	0.978135		0.545225	0.273217	0.272008	x
ILMN_2830686	NFRKB	-1.40052	-0.80312	-1.32453	-1.5747		7.99508	9.27079	-1.27572		-0.0239825	-0.29576	0.271778
ILMN_2796557	RWDD1	0.549	0.5927	0.3046	0.8919		12.5408	11.9563	0.58455		0.3858	0.114125	0.271675	x
ILMN_1228330	PLCL2	-0.59848	-0.42924	-0.01378	-0.14481		5.97677	6.27335	-0.296577		0.531378	0.259773	0.271605
ILMN_1225226	GART	-0.1218	0.3786	-0.03448	-0.23312		9.597	9.5997	-0.0027		0.318485	0.04702	0.271465
ILMN_2628745	TMCO3	-0.00074	-0.20859	0.21833	0.20559		9.00089	8.94724	0.0536475		0.51591	0.24446	0.27145	x
ILMN_2725548	PQLC2	-0.62235	-0.81089	-0.41021	-0.61749		6.50579	7.12102	-0.615235		0.902053	0.630673	0.27138	x	x
ILMN_2822239	HEXIM2	1.75465	1.22197	0.69183	1.25838		7.0312	5.79949	1.23171		-0.305015	-0.576345	0.27133		x
ILMN_1220440	PPIL3	1.0043	0.9319	0.8384	1.1337		11.1549	10.1778	0.977075		0.649325	0.37813	0.271195	x	x
ILMN_1256052	KHDRBS1	-0.62652	-0.26229	-0.77902	-0.5623		9.366	9.92353	-0.557532		-0.0397	-0.310743	0.271043
ILMN_2626383	MPV17	0.42525	0.80462	0.61785	0.93923		7.84149	7.14475	0.696738		0.602292	0.33125	0.271043	x
ILMN_2821736	JMJD5	-0.8218	-0.55971	-0.17503	-0.26571		7.68806	8.14363	-0.455562		0.428545	0.157665	0.27088	x
ILMN_1215772	POLR3K	0.54287	0.49725	0.77987	1.05503		8.65979	7.94103	0.718755		0.0341025	-0.23669	0.270792
ILMN_1254220	FAM123A	0.17642	0.72385	0.63276	0.71396		8.65902	8.09727	0.561747		0.538092	0.26735	0.270742	x
ILMN_2645613	CC2D1A	-0.15605	-0.23071	-0.30874	-0.32768		9.00176	9.25755	-0.255795		0.974817	0.704202	0.270615	x	x
ILMN_3000080	1110038D17RIK	0.14053	0.23172	0.72032	0.5179		9.35857	8.95596	0.402617		0.10298	-0.167617	0.270597
ILMN_1226798	STRA13	1.70658	1.48648	1.82589	2.41129		10.3095	8.45194	1.85756		1.26172	0.991175	0.270547	x	x
ILMN_3058640	ALS2CR4	-1.11313	-1.34269	-0.54857	-0.74456		6.81272	7.74995	-0.937237		1.05241	0.782095	0.27031	x	x
ILMN_2594811	PSMD9	1.3287	1.1992	1.05768	1.67428		7.44608	6.13111	1.31496		0.638142	0.367995	0.270147	x
ILMN_2946288	KCNU1	1.78234	1.13528	0.68157	1.47803		7.70995	6.44064	1.26931		-0.22248	-0.492522	0.270042
ILMN_1239196	1700088E04RIK	1.38243	0.95957	1.41795	1.4157		9.69848	8.40457	1.29391		0.581392	0.311362	0.27003	x
ILMN_2724595	SPATA6	0.47656	1.0789	0.4312	0.70505		9.25417	8.58124	0.672928		0.755555	0.485722	0.269832
ILMN_1251885	HIST1H4D	1.28837	0.84685	1.38901	1.82144		7.25443	5.91801	1.33642		0.42102	0.151198	0.269822
ILMN_2960982	PEX11A	0.6041	0.61212	0.6645	0.87328		7.60752	6.91902	0.6885		0.0922025	-0.17754	0.269742
ILMN_2868987	SMPD1	0.2227	-0.2297	-0.0727	-0.0651		11.4403	11.4765	-0.0362		0.332625	0.06295	0.269675	x
ILMN_1229662	TMEM132E	-1.17404	-1.18293	-1.19601	-1.41109		8.45736	9.69838	-1.24102		0.59618	0.32653	0.26965	x
ILMN_2758631	MNAT1	0.06981	0.29712	-0.21961	0.43735		9.71784	9.57167	0.146168		0.61625	0.346642	0.269607	x
ILMN_2610531	SPR	1.35728	1.02234	1.74626	2.10551		9.54926	7.99141	1.55785		0.324803	0.05532	0.269483
ILMN_2627713	C2CD3	-0.48058	-0.40879	-0.01449	-0.16643		8.02488	8.29245	-0.267572		0.133373	-0.136088	0.26946
ILMN_2599522	CYHR1	1.33701	0.9831	1.71953	1.59046		9.00773	7.60021	1.40753		0.18794	-0.0814925	0.269433
ILMN_2859254	HAGHL	0.5891	0.5511	0.76128	0.2701		10.684	10.1411	0.542895		0.064525	-0.204835	0.26936
ILMN_1258300	IFNGR2	0.01496	0.46082	1.13505	0.90029		7.53919	6.91141	0.62778		-0.249103	-0.518458	0.269355
ILMN_1216426	IMPAD1	-1.63096	-1.52379	-1.96556	-1.75983		8.02981	9.74985	-1.72004		0.25228	-0.0170475	0.269327
ILMN_2744512	SRPRB	-0.74642	-0.91037	-0.24483	-0.42745		6.26729	6.84956	-0.582268		0.12911	-0.140077	0.269187
ILMN_1237174	ELMO1	0.17689	-0.53121	1.43897	2.30855		5.81944	4.97114	0.8483		0.0458625	-0.223282	0.269145
ILMN_2758728	LCMT1	0.7926	0.30642	1.25561	1.22495		8.2742	7.3793	0.894895		0.529823	0.26071	0.269112
ILMN_1256121	ZFP282	-0.38336	-0.84961	-0.3505	-0.6512		10.002	10.5607	-0.558667		0.481235	0.212125	0.26911	x
ILMN_2758147	DSCAM	-1.22858	-1.41206	-0.9642	-0.99148		6.86914	8.01822	-1.14908		0.737195	0.468447	0.268748	x
ILMN_2641946	RTEL1	-0.96942	-0.9158	-0.55959	-1.09507		7.66534	8.55031	-0.88497		0.607755	0.339102	0.268653	x
ILMN_2599997	NCOR1	-0.97805	-0.86543	-1.27117	-1.07095		8.64537	9.69177	-1.0464		0.138655	-0.129785	0.26844
ILMN_2984647	AP1M1	-0.1128	-0.1664	-0.1337	-0.2062		11.1717	11.3265	-0.154775		0.7004	0.4321	0.2683	x	x
ILMN_2630946	APRT	0.881	0.8402	0.7102	0.904		12.468	11.6342	0.83385		0.155025	-0.113275	0.2683
ILMN_1240257	GALNT2	-0.677	-0.8477	-0.6472	-1.0358		12.0299	12.8318	-0.801925		0.06135	-0.206825	0.268175
ILMN_2821381	MEGF11	-0.81962	-1.45609	-0.9425	-0.9288		7.41032	8.44707	-1.03675		-0.12421	-0.392297	0.268088
ILMN_2601525	A230051G13RIK	0.86563	0.48695	1.31579	1.09935		9.13016	8.18823	0.94193		0.63795	0.370055	0.267895	x
ILMN_2709397	EIF2AK1	0.24871	0.16621	0.05956	0.26941		8.84554	8.65957	0.185972		0.0704975	-0.19728	0.267777
ILMN_1232621	ANK	-0.4043	-0.3751	-0.5943	-0.4866		10.548	11.013	-0.465075		0.05655	-0.211	0.26755
ILMN_3000759	ALG1	0.14967	0.26693	-0.06577	-0.25539		9.45671	9.43285	0.02386		0.57961	0.312227	0.267383	x
ILMN_2777416	SLC22A17	0.3573	-0.63665	0.13922	-0.17287		5.66957	5.74782	-0.07825		0.107743	-0.15959	0.267333
ILMN_2773110	CDC25A	-1.02446	-0.54025	0.02297	-0.50679		7.54195	8.05409	-0.512132		0.0518	-0.215467	0.267267
ILMN_2666406	PRRC1	0.3129	0.1898	0.27853	0.40551		10.1253	9.82859	0.296685		0.67101	0.403765	0.267245
ILMN_2428388	WDR76	-1.22142	-0.82802	-0.96085	-0.99543		7.86739	8.86882	-1.00143		0.076805	-0.19043	0.267235
ILMN_2687745	PNPLA2	0.60694	0.34802	0.44927	0.83644		9.65678	9.09662	0.560168		0.564027	0.29685	0.267178
ILMN_3128019	DNAJC10	-0.9806	-0.5994	-1.3105	-0.965		10.6413	11.6052	-0.963875		0.449513	0.182575	0.266938	x
ILMN_2857595	AI413582	0.98129	1.09925	1.64733	1.92272		10.0548	8.64212	1.41265		0.391742	0.124875	0.266868
ILMN_3085126	NR1H2	0.99672	0.79544	1.47346	1.18213		8.42608	7.31414	1.11194		-0.050485	-0.317118	0.266633
ILMN_2633492	CHEK2	-0.23588	0.02801	0.21428	0.11498		7.02535	6.995	0.0303475		0.903837	0.637238	0.2666	x
ILMN_2643241	ACCN2	0.01375	-0.05208	0.03665	-0.31189		8.49353	8.57192	-0.0783925		-0.781913	-1.04839	0.26648	x	x
ILMN_2619861	NIPSNAP1	0.13	0.0816	-0.0009	0.3099		11.0835	10.9533	0.13015		0.39345	0.126975	0.266475
ILMN_2643648	DBC1	-0.30071	-0.14537	0.00546	0.02522		8.05786	8.16171	-0.10385		0.0324225	-0.234027	0.26645
ILMN_3084160	CXX1B	0.91109	0.95676	1.29245	1.16315		8.34024	7.25938	1.08086		-0.003675	-0.269725	0.26605
ILMN_2875169	6330416G13RIK	-0.40334	-1.13377	-0.59568	-0.49229		5.49581	6.15208	-0.65627		0.721323	0.455658	0.265665	x
ILMN_3160517	COX17	1.14	1.1886	0.9151	1.371		12.968	11.8143	1.15368		0.6421	0.376625	0.265475	x	x
ILMN_2491589	VGLL4	-0.08663	-0.57023	0.30297	-0.23589		8.73369	8.88114	-0.147445		-0.161483	-0.426835	0.265352		x
ILMN_2896049	NPEPL1	0.76973	0.4585	0.7529	0.76327		10.6383	9.9522	0.6861		-0.06845	-0.333648	0.265198
ILMN_3162476	SEC61A1	-0.41292	-0.46849	-0.63207	-0.5715		9.54229	10.0635	-0.521245		0.330625	0.0655075	0.265117	x
ILMN_2631514	BC017612	1.98568	1.47224	2.17847	1.67262		7.58114	5.75389	1.82725		0.487427	0.222353	0.265075
ILMN_1230273	XPC	0.03683	0.28134	0.07375	0.00813		7.0787	6.97869	0.100013		-0.228637	-0.49342	0.264782		x
ILMN_2870672	FBLN1	-0.86955	-0.69917	-0.65115	-0.84356		8.3066	9.07246	-0.765858		1.24098	0.976273	0.264705	x	x
ILMN_2657844	CDC2A	0.0061	0.1448	0.481	0.4101		10.4531	10.1927	0.2605		0.445335	0.180703	0.264632
ILMN_2701501	NCAPH2	0.08839	0.19664	0.80276	0.32168		10.081	9.7286	0.352367		0.434735	0.170137	0.264597	x
ILMN_2836312	PODXL2	0.3964	0.1948	0.5267	-0.0715		10.6065	10.3449	0.2616		-0.2666	-0.53045	0.26385
ILMN_2731792	LANCL1	0.45998	0.43762	0.12922	0.01696		9.84931	9.58837	0.260945		0.257605	-0.0062425	0.263847
ILMN_2721748	C85492	0.23723	-0.13732	0.22983	-0.4353		9.22644	9.25282	-0.02639		-0.497335	-0.76108	0.263745	x	x
ILMN_2657946	NDUFA10	0.1911	0.1827	0.3166	0.1644		12.5516	12.3379	0.2137		0.46175	0.198125	0.263625	x
ILMN_2991545	D10JHU81E	0.75105	0.83942	0.73958	0.91582		9.80086	8.98939	0.811468		0.104445	-0.159155	0.2636
ILMN_2666483	RUVBL1	0.5414	0.54345	0.25797	0.53022		10.0945	9.62629	0.46826		0.284113	0.0206725	0.26344
ILMN_1234456	0610037D15RIK	0.9651	0.94143	-0.07234	-0.27714		6.90844	6.51918	0.389263		0.322863	0.059455	0.263408
ILMN_1230765	TPST1	0.0714	0.0779	0.2629	0.1676		11.211	11.066	0.14495		-0.00385	-0.267175	0.263325
ILMN_2745689	STARD13	-1.0519	-0.88803	-1.03696	-1.5767		6.99358	8.13198	-1.1384		-0.32369	-0.586998	0.263308		x
ILMN_1247626	AS3MT	0.52027	-0.01711	1.11077	0.30211		6.61065	6.13164	0.47901		0.86991	0.60667	0.26324	x
ILMN_2631813	GEMIN6	0.69137	0.69615	1.04396	1.23241		9.80198	8.886	0.915973		0.944265	0.681138	0.263127	x
ILMN_2454788	WBP1	0.79722	0.60661	1.46509	1.33789		9.83273	8.78103	1.0517		0.788268	0.52527	0.262998	x
ILMN_2593484	9130011J15RIK	0.3718	0.3752	0.9837	0.7082		11.3757	10.766	0.609725		0.1253	-0.137625	0.262925
ILMN_2747857	SLC27A3	-0.50921	-0.57193	-0.50672	-0.43042		9.2897	9.79427	-0.50457		1.65314	1.3904	0.26274	x	x
ILMN_2812240	CACNG5	-0.2666	-0.4857	-1.0895	-1.338		10.8395	11.6345	-0.79495		0.0107	-0.251975	0.262675
ILMN_2735429	AW146242	-0.22394	-0.35817	0.01924	0.21996		9.21905	9.30477	-0.0857275		0.321278	0.0586425	0.262635
ILMN_1252294	EEF2	0.13566	0.37397	0.30264	0.34072		9.87504	9.58679	0.288248		0.51114	0.248515	0.262625
ILMN_2803344	TMEM143	1.26366	1.10042	0.76454	-0.02581		6.15277	5.37707	0.775703		0.235752	-0.0267975	0.26255
ILMN_2941992	PSEN2	0.2699	0.0646	-0.33398	-0.43238		6.78244	6.89041	-0.107965		0.417997	0.15555	0.262447
ILMN_1217009	RAB15	0.28638	0.3397	1.06073	1.10236		10.4617	9.76446	0.697292		0.1955	-0.06673	0.26223
ILMN_2906414	TMED4	-0.228	-0.3323	-0.2027	-0.0842		11.4877	11.6995	-0.2118		0.1189	-0.14325	0.26215
ILMN_2787085	SPCS3	-0.98893	-0.42558	-1.36069	-1.00802		9.48062	10.4264	-0.945805		0.389658	0.127675	0.261982	x
ILMN_2633333	BRD4	-1.0271	-0.9103	-0.6854	-1.2841		10.6828	11.6595	-0.976725		0.012525	-0.24935	0.261875
ILMN_3104928	CENPM	1.23705	1.39866	2.11651	1.72116		10.0357	8.41736	1.61834		1.1124	0.850605	0.261797	x
ILMN_2630884	APLF	0.34134	0.41215	0.45111	0.53202		7.60143	7.16728	0.434155		-0.091425	-0.353185	0.26176
ILMN_2727992	D10ERTD322E	0.6356	1.2878	0.9329	1.4774		12.2606	11.1771	1.08343		0.77855	0.516825	0.261725	x
ILMN_2727503	IGFBP3	-0.6146	-1.0195	0.04956	-0.3191		9.7353	10.2112	-0.47591		0.0944225	-0.167267	0.26169
ILMN_2989204	GM266	1.19436	0.7369	1.46471	1.16882		6.94882	5.80763	1.1412		-0.687125	-0.948327	0.261202		x
ILMN_2687372	HECTD3	0.05234	-0.08675	0.1815	0.01139		7.85671	7.81709	0.03962		-0.097045	-0.35817	0.261125
ILMN_2592925	MGLL	0.62371	0.18465	1.37256	0.73707		9.05	8.32051	0.729497		0.338962	0.077845	0.261117
ILMN_1244936	TMEM186	-0.23411	-0.30916	-0.05826	0.19428		8.10553	8.20735	-0.101813		0.183418	-0.0776175	0.261035
ILMN_2484918	VTI1A	1.45924	1.25128	1.51581	1.73868		9.35204	7.86078	1.49125		0.852353	0.591347	0.261005
ILMN_1258534	ATP6V0D1	0.3303	0.3467	0.704	0.4416		10.8968	10.4412	0.45565		0.427763	0.167225	0.260537	x
ILMN_1252111	ARL6IP5	0.1596	0.2941	0.4148	0.4709		10.7231	10.3882	0.33485		0.09305	-0.167325	0.260375
ILMN_2842137	ILK	0.777	0.736	0.6513	0.4922		11.8046	11.1404	0.664125		-0.00395	-0.2643	0.26035
ILMN_3135284	ZFP606	0.66147	1.21938	1.08801	-0.00268		5.7876	5.04605	0.741545		0.038965	-0.22137	0.260335
[truncated: 7,655 more rows]
